# Supplementary material for: 3-Mercaptopyruvate sulfur transferase is a protein persulfidase
Source: Nat Chem Biol. 2023 Feb 2;19(4):507–17. doi: 10.1038/s41589-022-01244-8 (PMC10060159; doi:10.1038/s41589-022-01244-8)
Supplement: Source Data Fig. 1 — roGFP2 degree of oxidation (OxD) values (Fig. 1a,b), Δintensity values (Fig. 1c), IC50 values (Fig. 1d,e). [file 41589_2022_1244_MOESM3_ESM.xlsx]

## Sheet: 1a
		Tum1-roGFP2 OxD values																					roGFP2 OxD values																					Tum1(C259S)-roGFP2 OxD values
		Vehicle			0.2μM 3MP			0.4μM 3MP			0.6μM 3MP			0.8μM 3MP			1μM 3MP			2μM 3MP			Vehicle			0.2μM 3MP			0.4μM 3MP			0.6μM 3MP			0.8μM 3MP			1μM 3MP			2μM 3MP			Vehicle			0.2μM 3MP
	time (min)	Replica 1	Replica 2	Replica 3	Replica 1	Replica 2	Replica 3	Replica 1	Replica 2	Replica 3	Replica 1	Replica 2	Replica 3	Replica 1	Replica 2	Replica 3	Replica 1	Replica 2	Replica 3	Replica 1	Replica 2	Replica 3	Replica 1	Replica 2	Replica 3	Replica 1	Replica 2	Replica 3	Replica 1	Replica 2	Replica 3	Replica 1	Replica 2	Replica 3	Replica 1	Replica 2	Replica 3	Replica 1	Replica 2	Replica 3	Replica 1	Replica 2	Replica 3	Replica 1	Replica 2	Replica 3	Replica 1	Replica 2	Replica 3
	0	0.176194	0.0676378	0.11385	0.177712	0.081096	0.12191	0.162445	0.0683722	0.10293	0.138602	0.0711956	0.0956999	0.138457	0.0674829	0.101316	0.150269	0.0725104	0.0975949	0.159748	0.0699666	0.103587	0.035189	0.0404933	0.038383	0.0324383	0.0610088	0.0337989	0.0240752	0.0453103	0.0273878	0.0250796	0.0443259	0.0301658	0.0253392	0.0518266	0.0232235	0.0281032	0.0487452	0.0316333	0.0363355	0.0384014	0.0216832	0.0924728	0.0109223	0.0115503	0.0734481	0.0157985	0.0101639
	0.25	0.181986	0.0771506	0.109858	0.181441	0.0993734	0.123325	0.162385	0.0601398	0.106583	0.146009	0.0683417	0.0998147	0.145315	0.0777701	0.105456	0.158235	0.0627295	0.0992383	0.167303	0.0807682	0.105167	0.0392346	0.0474319	0.0427393	0.0335248	0.0291463	0.0363188	0.0368844	0.0450303	0.0489769	0.0357975	0.0424439	0.0443861	0.0370196	0.0449997	0.0361502	0.0371111	0.0363557	0.0368634	0.0394696	0.0359305	0.0371616	0.0939287	0.0182977	0.0129899	0.0759489	0.0187656	0.0114949
	0.5	0.181806	0.0839555	0.115794	0.188634	0.0998142	0.127168	0.164979	0.056296	0.107515	0.153336	0.0800673	0.100243	0.151733	0.0774196	0.110655	0.154444	0.0723727	0.101842	0.169516	0.0796861	0.109719	0.0374353	0.0299118	0.0401381	0.0426113	0.0255933	0.037623	0.0409856	0.0274825	0.0329467	0.0392957	0.0282181	0.0324528	0.0387881	0.0249074	0.0307146	0.038676	0.0262611	0.0340114	0.0394024	0.0264703	0.0321724	0.0964358	0.027343	0.0142493	0.0772024	0.0217271	0.0136001
	0.75	0.187944	0.0709422	0.117801	0.18866	0.0852764	0.12798	0.168505	0.0459949	0.11268	0.159818	0.0669915	0.104062	0.155244	0.065472	0.112739	0.158706	0.0586103	0.10371	0.177489	0.0750891	0.11222	0.0424579	0.0320334	0.0339282	0.039083	0.0326521	0.0335459	0.0392544	0.0280734	0.0305288	0.0372384	0.0306932	0.0323398	0.0379366	0.0308226	0.0362403	0.0376826	0.0299253	0.0340029	0.0397078	0.0289126	0.0322566	0.0977842	0.0188191	0.0187242	0.0775154	0.0159552	0.0163871
	1	0.188228	0.0842901	0.121972	0.19426	0.0966411	0.130291	0.173159	0.0608502	0.116226	0.163831	0.0826852	0.106307	0.157691	0.0803287	0.114656	0.156137	0.077113	0.108353	0.178612	0.0885617	0.114914	0.0410925	0.037657	0.0335131	0.0378026	0.0344756	0.0345561	0.0386096	0.0314285	0.0335289	0.0382261	0.0318161	0.0364481	0.0401623	0.0332212	0.0382596	0.0405526	0.0328452	0.0345375	0.0382896	0.0336522	0.0368974	0.0971893	0.0224069	0.0209491	0.076418	0.0206911	0.0184536
	1.25	0.188593	0.0846069	0.125924	0.192163	0.0966913	0.134867	0.175788	0.0673049	0.119648	0.169906	0.0860219	0.108642	0.159942	0.0815714	0.118862	0.162035	0.0770958	0.109989	0.180887	0.0884405	0.118412	0.0412786	0.0353275	0.034697	0.039567	0.0340305	0.036399	0.0418717	0.0350992	0.0388267	0.0382029	0.033737	0.0372317	0.0408113	0.034169	0.0352999	0.0426081	0.0354598	0.0352795	0.0393102	0.0340248	0.0357862	0.0978235	0.026293	0.02167	0.077645	0.0225896	0.0201929
	1.5	0.196037	0.086369	0.12848	0.198813	0.101471	0.138305	0.179739	0.0752984	0.123038	0.173303	0.0899946	0.11072	0.161439	0.0866885	0.119864	0.16594	0.0825849	0.111756	0.183453	0.0936584	0.121583	0.0403297	0.0344093	0.0382571	0.041469	0.0368461	0.0381081	0.0405154	0.0332022	0.035791	0.0404294	0.0366209	0.0338526	0.0399796	0.0352025	0.0358057	0.0391106	0.037018	0.0370309	0.0387434	0.0344894	0.0354193	0.0976323	0.0249603	0.0218852	0.0767345	0.0236265	0.0202649
	1.75	0.194343	0.0927169	0.133773	0.196728	0.106034	0.143376	0.182452	0.0783535	0.124523	0.170494	0.0961501	0.113301	0.165062	0.088696	0.122413	0.167044	0.0857523	0.116958	0.184189	0.098624	0.122707	0.0430766	0.0384263	0.0368669	0.039679	0.0355561	0.0357786	0.0400918	0.0368828	0.034211	0.0386628	0.0375495	0.0355748	0.0386089	0.0341561	0.0392157	0.0397923	0.0339992	0.0366689	0.0399672	0.0331748	0.0358074	0.0970517	0.0264271	0.0238882	0.0755749	0.0244247	0.0210715
	2	0.203203	0.0947507	0.134358	0.20589	0.107433	0.14546	0.182909	0.08244	0.126667	0.179111	0.0989325	0.118075	0.169154	0.0903559	0.126719	0.168787	0.0881903	0.115829	0.186792	0.101146	0.124982	0.0438589	0.0352208	0.0336026	0.0411425	0.0343644	0.0353363	0.0428131	0.0356037	0.0347482	0.040595	0.0342365	0.0362825	0.0401432	0.0341224	0.0367585	0.0408346	0.0351949	0.0371602	0.0402601	0.0339632	0.0369684	0.100525	0.0277462	0.0260282	0.0793067	0.0262739	0.0232398
	2.25	0.201326	0.0962527	0.137754	0.206457	0.107106	0.14762	0.187231	0.0891983	0.129401	0.177748	0.0989438	0.119322	0.169403	0.0929095	0.127563	0.173348	0.0907357	0.119925	0.189871	0.102988	0.128929	0.0424461	0.0355924	0.0370904	0.0412691	0.0341946	0.0351045	0.0418928	0.0359168	0.035754	0.0403052	0.0335783	0.037156	0.0403916	0.0339382	0.0357054	0.0422463	0.0338901	0.0342221	0.0409122	0.0348977	0.0370499	0.100163	0.0282913	0.0251971	0.0792846	0.0268952	0.0237347
	2.5	0.209849	0.10074	0.140512	0.212168	0.110758	0.151817	0.191904	0.0927687	0.13443	0.181918	0.0993181	0.122414	0.174109	0.096688	0.131264	0.173896	0.091812	0.122844	0.190235	0.105928	0.132832	0.0430343	0.0352708	0.0360215	0.0406389	0.0346013	0.0374868	0.0406471	0.0334742	0.0379753	0.039544	0.0346679	0.0362204	0.0404646	0.0330867	0.0367649	0.0398965	0.0347667	0.0363193	0.0405988	0.0345714	0.0367898	0.103275	0.0284854	0.027548	0.0811083	0.0273623	0.0250527
	2.75	0.211467	0.102415	0.143884	0.214501	0.113804	0.155477	0.19368	0.0967114	0.134253	0.184289	0.103041	0.126027	0.17534	0.0973442	0.132169	0.179197	0.0920435	0.124741	0.193821	0.105957	0.135423	0.0445881	0.037245	0.0354819	0.0410749	0.0367498	0.0349681	0.0408616	0.0358137	0.0352792	0.0418186	0.0354091	0.035894	0.0409043	0.0346357	0.0374615	0.0416096	0.0343258	0.038336	0.0405686	0.0353016	0.0351916	0.104963	0.0283863	0.0257158	0.0823947	0.0281301	0.0248801
	3	0.213355	0.10259	0.147471	0.217314	0.11292	0.157618	0.194294	0.0991674	0.138442	0.188576	0.10371	0.126599	0.178505	0.101879	0.133825	0.186783	0.0953542	0.127583	0.195946	0.108531	0.136183	0.0431926	0.03741	0.0391995	0.0421427	0.0380203	0.0373763	0.0435063	0.035553	0.0369219	0.0412079	0.0364416	0.0376064	0.0418064	0.0350451	0.0363491	0.04067	0.0341643	0.0357921	0.040871	0.0359577	0.0374971	0.104553	0.0290492	0.0269769	0.0832328	0.029729	0.0252622
	3.25	0.218217	0.109018	0.14882	0.220965	0.119961	0.159569	0.197774	0.103081	0.140812	0.189031	0.106202	0.131211	0.180369	0.102393	0.136683	0.186302	0.0981333	0.131701	0.198704	0.111572	0.139955	0.0444825	0.0350734	0.0402696	0.0412179	0.0359136	0.0388814	0.0442792	0.0362151	0.0365221	0.041355	0.0371014	0.0366897	0.0415606	0.0377666	0.0381576	0.0418885	0.0360052	0.0383426	0.0421178	0.0367604	0.0380575	0.105284	0.0314208	0.028844	0.0839106	0.0309612	0.0267829
	3.5	0.218193	0.11006	0.153595	0.224777	0.120962	0.164839	0.201805	0.106928	0.141681	0.193373	0.107163	0.133367	0.18587	0.105558	0.138046	0.185242	0.102533	0.130901	0.201776	0.115055	0.14302	0.0449531	0.0367555	0.039632	0.0424591	0.0364012	0.0426182	0.0427819	0.0382033	0.037432	0.0423371	0.0381029	0.0371408	0.0427779	0.0371831	0.0372396	0.0424269	0.0373311	0.0388354	0.043564	0.0346131	0.0389839	0.105358	0.0306733	0.0267333	0.0833215	0.0297822	0.023945
	3.75	0.220123	0.113733	0.155845	0.228133	0.123879	0.166667	0.207598	0.108931	0.145023	0.195386	0.110293	0.135737	0.186281	0.10682	0.140545	0.192413	0.10321	0.134516	0.205304	0.119513	0.145139	0.0465271	0.0387094	0.039808	0.0443165	0.0366829	0.0404899	0.044537	0.0353554	0.0385513	0.0425959	0.0359114	0.038769	0.0420567	0.0366949	0.038471	0.0424442	0.037098	0.0384029	0.0440952	0.0354681	0.0389258	0.106339	0.0327103	0.0280314	0.083788	0.0319094	0.0261798
	4	0.222332	0.116722	0.159094	0.228526	0.127638	0.170127	0.208495	0.110442	0.146187	0.198595	0.115735	0.136764	0.187456	0.107994	0.142472	0.193107	0.106917	0.138575	0.20595	0.120959	0.146861	0.0468824	0.0384373	0.0399025	0.0455414	0.0395064	0.0392401	0.0440435	0.0371369	0.0383212	0.0434532	0.0381818	0.0387914	0.043357	0.0381826	0.0403575	0.0432144	0.0380849	0.0382247	0.0421212	0.037053	0.0380986	0.106498	0.032591	0.0305844	0.085215	0.0309351	0.028148
Vehicle/3MP added	4.25	0.226589	0.118305	0.162743	0.233814	0.129753	0.174395	0.212589	0.111667	0.150733	0.200292	0.116324	0.140437	0.190856	0.111605	0.145344	0.196355	0.107938	0.139626	0.208864	0.121882	0.151335	0.045567	0.0377373	0.0418223	0.0455965	0.037814	0.0428629	0.0449017	0.0381097	0.0390006	0.0447006	0.038486	0.0373232	0.0442304	0.0369867	0.0377554	0.0451778	0.0375957	0.0395648	0.0434611	0.0368456	0.0384016	0.10578	0.0337677	0.0287074	0.0842836	0.0328755	0.0271349
	4.5	0.231968	0.144906	0.161424	0.218268	0.148706	0.146195	0.193034	0.163326	0.182376	0.150547	0.133632	0.149448	0.211215	0.154149	0.155151	0.23936	0.145936	0.18862	0.25486	0.136576	0.150476	0.0529102	0.0188831	0.0320738	0.032058	0.0333168	0.0320626	0.0470872	0.028802	0.042759	0.078142	0.0276209	0.0362446	0.0504344	0.0371526	0.0462116	0.0863787	0.0266067	0.0213919	0.0597909	0.0439019	0.0582477	0.0849061	0.0607029	0.0322601	0.0822227	0.0634322	0.044951
	4.75	0.2343	0.146849	0.173579	0.225926	0.155021	0.171747	0.24027	0.169717	0.196041	0.195523	0.162241	0.15064	0.2636	0.155775	0.191689	0.221397	0.17255	0.176621	0.306047	0.173851	0.230514	0.0462673	0.0362047	0.0450918	0.0450126	0.0317044	0.0386239	0.0517041	0.0320196	0.0398103	0.0484394	0.0380464	0.0383205	0.0538552	0.046412	0.0525517	0.0475462	0.0417279	0.0412069	0.0469165	0.0448647	0.0460718	0.109538	0.0454293	0.0288771	0.109428	0.0353271	0.0343687
	5	0.247111	0.1576	0.181076	0.249392	0.1629	0.185537	0.250685	0.182076	0.199635	0.209478	0.165306	0.189339	0.286097	0.171373	0.20447	0.244394	0.196193	0.23095	0.365097	0.21484	0.303367	0.0572836	0.0462402	0.0586292	0.0529289	0.0478418	0.0447006	0.0523445	0.0496592	0.0417305	0.0453791	0.0455431	0.0450905	0.0531224	0.0476521	0.0513716	0.0544293	0.0438831	0.040702	0.0529287	0.0439738	0.0457363	0.112678	0.0483607	0.0222018	0.102175	0.0374676	0.0378176
	5.25	0.246094	0.162491	0.187781	0.258408	0.170922	0.193035	0.263575	0.194994	0.207281	0.251166	0.18347	0.230894	0.306419	0.201638	0.236539	0.290371	0.23054	0.28176	0.451728	0.2776	0.400279	0.0525099	0.0491334	0.0504881	0.0540356	0.0487469	0.0477211	0.0537869	0.0465631	0.0483699	0.0509226	0.044929	0.046136	0.051933	0.0443941	0.0491078	0.0550195	0.0489587	0.0466707	0.053219	0.0457375	0.0467197	0.109123	0.0453411	0.0295807	0.0928369	0.0386404	0.036494
	5.5	0.248555	0.16523	0.190565	0.264142	0.181454	0.205571	0.279474	0.210617	0.224745	0.287692	0.201772	0.272971	0.348899	0.237582	0.296844	0.346052	0.269881	0.336257	0.552812	0.352043	0.514258	0.0503954	0.0472598	0.0502812	0.0496355	0.046956	0.0497383	0.0553137	0.0481329	0.0495715	0.0500348	0.0473517	0.0478216	0.0518489	0.0469221	0.0469823	0.0522897	0.0472595	0.0476902	0.054216	0.0469022	0.0457426	0.114557	0.0505394	0.0309578	0.101679	0.0477577	0.0310081
	5.75	0.253259	0.168081	0.193351	0.274106	0.18408	0.217263	0.303915	0.225571	0.247852	0.322524	0.225967	0.316474	0.403844	0.278246	0.361603	0.416295	0.323046	0.410031	0.65009	0.441068	0.624707	0.0529535	0.0469665	0.0495339	0.0501901	0.0440306	0.0517125	0.0525836	0.0478496	0.047752	0.0521523	0.046111	0.0471049	0.0518775	0.0466103	0.0505377	0.051267	0.0470687	0.0485347	0.0521947	0.0452456	0.0471525	0.115638	0.0522055	0.0302033	0.0979387	0.0494447	0.0326998
	6	0.258049	0.172271	0.195765	0.28443	0.19369	0.22774	0.331206	0.247016	0.278703	0.370624	0.260341	0.365497	0.459988	0.319869	0.430678	0.49892	0.380006	0.49139	0.741906	0.533783	0.727988	0.0550889	0.0474834	0.0504696	0.0495949	0.0464229	0.0507446	0.0510087	0.0473174	0.0462369	0.053444	0.0458327	0.0478073	0.0522094	0.0469379	0.0475435	0.0507378	0.0481904	0.0458839	0.0524603	0.0451562	0.0485089	0.116386	0.0508326	0.031128	0.100033	0.0469029	0.0328261
	6.25	0.260737	0.173321	0.199775	0.292218	0.199708	0.239966	0.357023	0.268621	0.310325	0.421106	0.304778	0.415405	0.521305	0.370986	0.500947	0.574844	0.440457	0.569478	0.821467	0.619629	0.8077	0.0549055	0.0476396	0.049263	0.0530383	0.0434824	0.0500146	0.050785	0.0468649	0.0490483	0.0513391	0.0475183	0.0480063	0.0526955	0.0471361	0.0488566	0.0504822	0.0469624	0.0482038	0.0536228	0.0455058	0.0481137	0.117265	0.0493887	0.0340972	0.101938	0.046389	0.0362468
	6.5	0.262925	0.17542	0.202554	0.301939	0.207212	0.252206	0.383783	0.292887	0.347703	0.466493	0.350795	0.471176	0.581017	0.423381	0.571803	0.643211	0.504256	0.645237	0.876488	0.703162	0.868748	0.0526837	0.0497939	0.0472269	0.0508357	0.0454548	0.0480374	0.0508404	0.048048	0.0472499	0.0521121	0.0471437	0.0479295	0.0524162	0.0475035	0.0489917	0.0516177	0.044857	0.0461675	0.0535284	0.0454568	0.0482334	0.117094	0.0521244	0.0348338	0.0997307	0.0486793	0.0351459
	6.75	0.268305	0.178894	0.205695	0.315663	0.218254	0.264157	0.42017	0.322039	0.385715	0.519153	0.399221	0.527883	0.63734	0.479768	0.634844	0.708423	0.57238	0.709284	0.914967	0.775146	0.912987	0.0537579	0.0486086	0.0503809	0.0536686	0.0442685	0.0490422	0.0530868	0.0461854	0.0459739	0.0512723	0.0492212	0.045822	0.0541751	0.0466712	0.0468527	0.0514431	0.0445928	0.048045	0.0549687	0.0458879	0.0491024	0.119658	0.0539252	0.0351618	0.100987	0.0503525	0.0362801
	7	0.268676	0.179552	0.205853	0.3263	0.224959	0.273253	0.457396	0.352666	0.422843	0.568232	0.445241	0.579398	0.688839	0.537952	0.694034	0.75846	0.633008	0.768441	0.942774	0.829003	0.94313	0.0540411	0.0490464	0.0492175	0.0527079	0.0471113	0.0511186	0.0542233	0.0461115	0.0447706	0.0516728	0.0478845	0.0480658	0.0516427	0.0466381	0.0471816	0.0523315	0.045407	0.0492925	0.0555574	0.046515	0.0486774	0.119318	0.0501433	0.0373018	0.101159	0.0480625	0.0385481
	7.25	0.272986	0.185478	0.210513	0.33939	0.23909	0.287417	0.490069	0.383603	0.459298	0.620813	0.495438	0.631888	0.737707	0.59326	0.748524	0.808316	0.690512	0.815005	0.959113	0.876183	0.95983	0.0552735	0.0469238	0.0512247	0.0533428	0.0458392	0.0514815	0.0522661	0.0470389	0.047006	0.0484941	0.0476208	0.0470886	0.051563	0.0484078	0.0486859	0.0529599	0.0473254	0.0478302	0.0525818	0.0447108	0.0471931	0.121493	0.0535198	0.0391628	0.100902	0.0512811	0.0385905
	7.5	0.273801	0.186688	0.213493	0.348922	0.246888	0.297197	0.525329	0.416002	0.502333	0.668059	0.539976	0.677756	0.781959	0.646399	0.791831	0.845218	0.735856	0.854434	0.965859	0.908632	0.974034	0.0569394	0.0489315	0.0492932	0.0554001	0.0468019	0.0496044	0.0541369	0.0459488	0.0485325	0.0532827	0.0472204	0.0467948	0.0538493	0.0481508	0.0472352	0.0524839	0.0444633	0.0495482	0.0526789	0.0473264	0.0481569	0.123075	0.0533962	0.0385835	0.103162	0.0510514	0.0381163
	7.75	0.2765	0.19179	0.215581	0.357725	0.26063	0.308848	0.556488	0.446209	0.53717	0.707881	0.584752	0.720114	0.816472	0.692539	0.830158	0.878988	0.782456	0.885703	0.974036	0.933622	0.980126	0.0562721	0.0482816	0.0524129	0.0539109	0.0476942	0.0516351	0.0535526	0.0458774	0.0484716	0.0536882	0.0449078	0.0498004	0.0537417	0.0475499	0.0492991	0.0528909	0.0483266	0.0494147	0.0533705	0.0478545	0.0475724	0.124786	0.0520958	0.0395283	0.104284	0.0497744	0.0395419
	8	0.280464	0.192888	0.219734	0.371285	0.270523	0.320407	0.590917	0.479605	0.571826	0.745133	0.626691	0.757226	0.84876	0.733826	0.860727	0.905178	0.819693	0.909007	0.975813	0.949952	0.984531	0.0546941	0.0502208	0.0530695	0.0548695	0.0451386	0.0511223	0.0541822	0.0481169	0.0492306	0.0525226	0.0475458	0.0501697	0.054373	0.0468573	0.0502967	0.0537344	0.0498861	0.0485409	0.0550118	0.0468677	0.0488302	0.124893	0.0550657	0.0406035	0.104613	0.0532224	0.0423896
	8.25	0.282098	0.193373	0.221168	0.380221	0.278712	0.333633	0.620246	0.511673	0.605773	0.781475	0.672262	0.792349	0.876181	0.774292	0.885576	0.923449	0.851783	0.92866	0.981091	0.959251	0.989807	0.0567089	0.0504359	0.0535931	0.0554286	0.0468479	0.0509651	0.0543404	0.0470298	0.0497677	0.0549017	0.0475042	0.0491609	0.055673	0.0466323	0.0505668	0.0550361	0.0490101	0.050741	0.0543693	0.0463853	0.0519577	0.122557	0.0531019	0.038851	0.102367	0.0510711	0.0378703
	8.5	0.28596	0.197437	0.224742	0.393825	0.292401	0.345377	0.649232	0.545284	0.631111	0.806122	0.711329	0.819206	0.897751	0.805176	0.90885	0.942794	0.879754	0.944754	0.982811	0.96863	0.989196	0.0574586	0.0488139	0.0542979	0.0583866	0.0472324	0.0531509	0.055562	0.046282	0.0509489	0.0556368	0.0475955	0.0505798	0.0548618	0.0489535	0.0494397	0.056827	0.0499898	0.0504001	0.055942	0.047218	0.0514034	0.126291	0.0534563	0.037367	0.103851	0.0512484	0.0367498
	8.75	0.288159	0.199505	0.227128	0.405041	0.303253	0.355965	0.678053	0.57455	0.658901	0.834168	0.741336	0.844822	0.913479	0.835368	0.920585	0.956139	0.900386	0.952623	0.982289	0.973759	0.993517	0.059286	0.050396	0.0549849	0.0561298	0.0490599	0.0513733	0.0563025	0.0488575	0.0501845	0.0570174	0.0499098	0.0491477	0.0557673	0.0487807	0.0511221	0.0559679	0.0496377	0.0526857	0.0558625	0.0495294	0.0513397	0.125727	0.0578891	0.0396528	0.103336	0.0555761	0.0391131
	9	0.289036	0.204422	0.228402	0.413672	0.316246	0.365932	0.700526	0.604125	0.684288	0.85495	0.770883	0.865337	0.928626	0.860395	0.937157	0.964814	0.917532	0.96229	0.986576	0.977472	0.993225	0.0589105	0.050822	0.0556157	0.056115	0.0491056	0.0530812	0.0580012	0.0484484	0.0499613	0.0539456	0.0485966	0.0500037	0.0579336	0.0480918	0.0529382	0.0547738	0.0476203	0.0527248	0.0571855	0.0468515	0.0522695	0.12769	0.0582979	0.0421624	0.10707	0.0559129	0.0414163
	9.25	0.29296	0.207927	0.233828	0.424749	0.328387	0.377724	0.72272	0.63373	0.710284	0.873674	0.798548	0.883624	0.938654	0.880179	0.94654	0.974163	0.932302	0.969684	0.985441	0.979195	0.994794	0.0593549	0.0535174	0.0569819	0.0573116	0.0480649	0.0548113	0.0574234	0.0485592	0.0505441	0.0553662	0.0509158	0.0511714	0.0572298	0.0483466	0.05118	0.0562907	0.049633	0.0539054	0.0592761	0.0483218	0.0515464	0.126432	0.0578856	0.0402661	0.104978	0.054748	0.041131
	9.5	0.294518	0.210556	0.239245	0.437315	0.338555	0.391145	0.74813	0.660053	0.732745	0.888841	0.819788	0.898457	0.951445	0.895433	0.955947	0.97463	0.942641	0.976584	0.985882	0.982141	0.997152	0.0622377	0.0531387	0.0545458	0.0556972	0.0487834	0.054462	0.0569639	0.0482077	0.0512414	0.0564548	0.0516741	0.0516534	0.0561252	0.0491965	0.052412	0.0559667	0.0509275	0.0533619	0.0573085	0.0488642	0.0513192	0.126197	0.0578226	0.0414169	0.107266	0.0550648	0.0407067
	9.75	0.299426	0.214533	0.241075	0.447105	0.352703	0.399365	0.765099	0.683919	0.749565	0.903895	0.843004	0.908783	0.956943	0.911939	0.9614	0.983931	0.95129	0.977597	0.985754	0.981589	0.995346	0.0601498	0.0529215	0.0563998	0.0589692	0.0488363	0.0539315	0.0578763	0.0493669	0.0526765	0.0572189	0.0503021	0.0517539	0.0572219	0.0496189	0.0543022	0.0557405	0.0498339	0.0534233	0.0577356	0.0503951	0.0527792	0.125529	0.0581274	0.0451491	0.103626	0.0544876	0.0437567
	10	0.301058	0.216688	0.241817	0.4558	0.363348	0.410167	0.781201	0.70586	0.769214	0.914863	0.859415	0.920678	0.96372	0.922838	0.964784	0.983636	0.961197	0.97994	0.986728	0.983154	0.997339	0.0591672	0.0513926	0.0583045	0.0585738	0.0489584	0.0547517	0.0577637	0.0505933	0.0538296	0.0566339	0.0517012	0.0519326	0.0570825	0.0512334	0.0533535	0.0590296	0.0510693	0.0542153	0.0582264	0.0493944	0.0538858	0.127628	0.0586554	0.0452866	0.103666	0.055791	0.0433008
	10.25	0.303232	0.220922	0.244518	0.466303	0.372857	0.419243	0.800717	0.72666	0.785129	0.926959	0.876542	0.929424	0.97004	0.936216	0.972615	0.991643	0.963639	0.983824	0.985838	0.984851	0.996882	0.0600153	0.0527522	0.0574044	0.0602056	0.0513578	0.0554131	0.0573306	0.050689	0.0544205	0.0569795	0.050218	0.0518984	0.0594175	0.052347	0.0527994	0.0582881	0.0497215	0.0534174	0.0583567	0.051459	0.0531829	0.12916	0.0585258	0.0448799	0.103621	0.0558266	0.043044
	10.5	0.305975	0.222595	0.246419	0.476541	0.38211	0.427255	0.814051	0.748169	0.800266	0.932422	0.888944	0.938266	0.97101	0.941588	0.975213	0.987373	0.971621	0.984834	0.987541	0.984803	0.998718	0.0604473	0.0539017	0.055446	0.0598108	0.0504669	0.0531664	0.058728	0.0499207	0.0530973	0.0572539	0.052512	0.054852	0.0584788	0.0507758	0.0554617	0.0577601	0.0507381	0.0530286	0.0588888	0.0509322	0.053463	0.130994	0.0587108	0.0458681	0.106853	0.0547905	0.0446515
	10.75	0.311314	0.228763	0.249689	0.487547	0.39483	0.437445	0.82921	0.765417	0.815369	0.939049	0.902417	0.943681	0.977235	0.944077	0.978076	0.988921	0.973807	0.984902	0.984098	0.984776	0.996245	0.0611896	0.0545026	0.0567401	0.0605729	0.0505686	0.0554046	0.0580623	0.0526236	0.0519188	0.0579429	0.0512353	0.0532356	0.0582594	0.0515788	0.0530512	0.0591406	0.0506775	0.0541763	0.0606938	0.0535402	0.0551502	0.130859	0.0608595	0.0439995	0.106681	0.0573097	0.0434061
	11	0.311439	0.231389	0.251395	0.492024	0.405591	0.444861	0.838381	0.783617	0.82592	0.943437	0.91328	0.952028	0.980858	0.954114	0.979538	0.99106	0.979434	0.985899	0.985836	0.987027	0.994064	0.0612503	0.0561242	0.058217	0.0593771	0.0527226	0.0551899	0.0586487	0.0515532	0.0530711	0.0564673	0.0502918	0.0549168	0.0582461	0.0518324	0.0556842	0.0590132	0.051994	0.0565243	0.0594523	0.0507947	0.0551913	0.129131	0.0614541	0.0460023	0.108167	0.0575396	0.0442164
	11.25	0.312599	0.234667	0.256626	0.499091	0.41465	0.45536	0.850698	0.8004	0.837934	0.952524	0.921899	0.953793	0.982502	0.95784	0.981393	0.991691	0.981289	0.986026	0.986297	0.986671	0.99553	0.0653351	0.0563295	0.0586317	0.0610166	0.0517988	0.0541489	0.0614643	0.0527875	0.0532851	0.0585292	0.053755	0.0530487	0.0591344	0.051333	0.0540907	0.0577112	0.0532423	0.0563814	0.0606414	0.0518362	0.057014	0.130074	0.0628731	0.0463716	0.105998	0.0583548	0.044608
	11.5	0.315501	0.237054	0.258824	0.50893	0.423867	0.461443	0.861738	0.811808	0.848006	0.954913	0.930659	0.955633	0.983154	0.963104	0.98347	0.993301	0.981118	0.988129	0.987251	0.985225	0.996718	0.0656234	0.0560217	0.0604422	0.0605579	0.0535928	0.0554506	0.0619986	0.0509995	0.0567716	0.0577903	0.0536705	0.0553343	0.0598966	0.0527145	0.0559879	0.0595938	0.0519965	0.0543751	0.0601206	0.0527181	0.0549466	0.131616	0.0632936	0.0453135	0.107837	0.0592269	0.0437357
	11.75	0.319826	0.239694	0.261249	0.517946	0.431986	0.469868	0.870597	0.826485	0.854075	0.956414	0.933936	0.962332	0.985566	0.961557	0.983673	0.994634	0.984003	0.989595	0.987816	0.987038	0.995382	0.0640272	0.0567235	0.0599301	0.0616496	0.0537458	0.0563439	0.0619624	0.0530838	0.0547075	0.0586365	0.054484	0.0539319	0.0611772	0.0522833	0.0558468	0.0577785	0.0539558	0.0556335	0.0613385	0.0513088	0.0557339	0.132149	0.0634344	0.0465954	0.109248	0.059049	0.0452108
	12	0.321595	0.244989	0.265166	0.52237	0.442394	0.478914	0.880118	0.837033	0.862549	0.962709	0.9429	0.966516	0.983859	0.966975	0.98516	0.994172	0.983497	0.991725	0.985812	0.990389	0.995894	0.0646701	0.054969	0.0590908	0.0613958	0.0519273	0.0579113	0.0621754	0.0531798	0.0541391	0.060351	0.0544517	0.0539932	0.0603382	0.0526728	0.0568067	0.0608545	0.0534083	0.0554746	0.0631532	0.0516315	0.0555119	0.131987	0.0628019	0.0452079	0.107326	0.0579732	0.043223
	12.25	0.324889	0.24868	0.2649	0.530102	0.453614	0.483991	0.88751	0.848107	0.869081	0.965376	0.944095	0.966186	0.985949	0.970016	0.986444	0.996557	0.983478	0.987714	0.990024	0.987137	0.994197	0.0634929	0.056672	0.0598673	0.0632486	0.0518026	0.0553689	0.0602733	0.0515421	0.0548353	0.0601524	0.0547087	0.0568666	0.0614363	0.0523527	0.0558106	0.0590036	0.0524704	0.0566376	0.062534	0.0530349	0.055548	0.135427	0.0654276	0.0475661	0.112009	0.0606975	0.0454377
	12.5	0.327302	0.252364	0.269348	0.539745	0.461681	0.490866	0.894113	0.86042	0.878946	0.969876	0.948346	0.967149	0.986971	0.969729	0.986293	0.9984	0.985625	0.989644	0.986828	0.98772	0.997365	0.0656291	0.0571215	0.0601916	0.0613292	0.0537848	0.0576675	0.0614814	0.0523502	0.0565474	0.0608856	0.0547829	0.0543814	0.0618791	0.0547385	0.0565498	0.0605937	0.0546912	0.0570139	0.0625142	0.0533549	0.0581146	0.133426	0.0629673	0.0477038	0.110013	0.0592683	0.0459464
	12.75	0.331987	0.256614	0.272078	0.543688	0.473565	0.498627	0.901568	0.868154	0.882634	0.972615	0.955395	0.968048	0.986432	0.974601	0.989618	0.998198	0.986877	0.990555	0.986658	0.989803	0.995688	0.0663108	0.0586434	0.061574	0.0620675	0.054214	0.0574767	0.0620128	0.053797	0.0564646	0.0627293	0.0534981	0.0545419	0.0639043	0.0535312	0.0572138	0.0622822	0.0550805	0.0566336	0.0618616	0.0542628	0.0584953	0.133694	0.0634049	0.0474451	0.109647	0.058963	0.0458409
	13	0.332518	0.259199	0.276039	0.549172	0.479302	0.506668	0.904626	0.87651	0.88954	0.972947	0.954481	0.971826	0.988144	0.974155	0.98939	0.998525	0.985678	0.991579	0.98729	0.989438	0.993142	0.0657243	0.0591251	0.0605071	0.0628312	0.0550802	0.0596028	0.0605801	0.0540436	0.0569948	0.0610227	0.0538044	0.0564979	0.0603324	0.056229	0.0577577	0.0604178	0.0540495	0.0566521	0.0642482	0.0567068	0.0565726	0.13363	0.0637859	0.0490729	0.108777	0.0594671	0.0461875
	13.25	0.334971	0.262436	0.278698	0.553532	0.487826	0.513268	0.908848	0.882878	0.894798	0.974023	0.959148	0.973857	0.986659	0.976805	0.990302	0.997556	0.987391	0.991462	0.987928	0.989446	0.995361	0.0659241	0.059509	0.0613177	0.0623044	0.0537895	0.0571925	0.0621999	0.0549422	0.0555512	0.0629765	0.0548403	0.0582954	0.0604229	0.0526081	0.0563058	0.0629375	0.0547093	0.0567966	0.061611	0.0538595	0.0572806	0.133951	0.0664973	0.0501197	0.109741	0.060381	0.0476622
	13.5	0.336309	0.26581	0.280545	0.560776	0.494137	0.518117	0.916706	0.890929	0.897163	0.974138	0.961968	0.974822	0.98771	0.979689	0.991383	1.0007	0.989797	0.9908	0.986828	0.986844	0.993572	0.0673403	0.058898	0.0616669	0.0646386	0.053118	0.0601434	0.0639668	0.054331	0.0569936	0.0598644	0.0550299	0.0569222	0.0622704	0.0531361	0.0591033	0.0615274	0.0556646	0.0596138	0.0641184	0.0535946	0.0586175	0.134377	0.0636036	0.0500004	0.110146	0.0585691	0.0478395
	13.75	0.339443	0.270993	0.283471	0.564217	0.505165	0.52465	0.919834	0.896396	0.900677	0.977984	0.962844	0.976517	0.986913	0.977512	0.988529	0.997989	0.990251	0.99177	0.984543	0.990765	0.996084	0.0662839	0.0609918	0.0610002	0.0648301	0.0556592	0.0586342	0.0634845	0.0543234	0.0566359	0.0608618	0.0569305	0.0573668	0.0618546	0.055807	0.0573821	0.0640227	0.0570987	0.0571564	0.0650665	0.0562088	0.0579246	0.134899	0.0648581	0.0476729	0.111722	0.0601444	0.0454315
	14	0.341471	0.271133	0.285418	0.566419	0.510106	0.528673	0.925143	0.903463	0.904655	0.977574	0.968163	0.978753	0.984955	0.980061	0.992912	1.00167	0.989856	0.992974	0.986038	0.991984	0.99648	0.0671526	0.0592184	0.0610794	0.0631893	0.0550006	0.0580201	0.0625318	0.0550113	0.0563909	0.0633728	0.0537273	0.0589752	0.0633477	0.0545906	0.0586242	0.061814	0.0542475	0.0583902	0.0627366	0.0551748	0.058728	0.136093	0.0663139	0.0485837	0.110994	0.0608247	0.0467123
	14.25	0.34323	0.276495	0.288774	0.575269	0.515974	0.534588	0.925625	0.907069	0.909038	0.974529	0.967675	0.976738	0.984606	0.978604	0.988693	0.999152	0.991221	0.992787	0.987031	0.991544	0.995456	0.0690051	0.0606458	0.0627304	0.0656457	0.0558397	0.0587239	0.0651418	0.0555331	0.0576133	0.0617898	0.0563863	0.0562285	0.062734	0.055443	0.0579094	0.0613809	0.0577102	0.0591327	0.0650971	0.0573137	0.0574214	0.136418	0.0661725	0.0518548	0.110538	0.0623109	0.0487343
	14.5	0.346686	0.279418	0.291388	0.57749	0.523654	0.540429	0.93009	0.912345	0.908692	0.978128	0.969339	0.978267	0.985799	0.983189	0.992155	1.00307	0.990108	0.991754	0.984828	0.993979	0.994437	0.0679528	0.0604025	0.0612087	0.064596	0.0563247	0.0594449	0.0640167	0.054065	0.0573033	0.0643023	0.0557563	0.0574522	0.0628368	0.0556748	0.0597019	0.0631296	0.0559967	0.0585666	0.0641298	0.0550127	0.0599658	0.138932	0.0675242	0.0499356	0.113552	0.0628195	0.0478276
	14.75	0.347409	0.282794	0.293365	0.580093	0.529006	0.546237	0.932268	0.914605	0.913891	0.980372	0.972735	0.979946	0.986642	0.979316	0.991519	0.999758	0.991628	0.99258	0.982984	0.991115	0.994268	0.0685632	0.0595203	0.0641064	0.0634778	0.0559542	0.060879	0.0645114	0.0557993	0.0570828	0.0630995	0.0556897	0.0576348	0.0629037	0.0544649	0.0596439	0.064027	0.0561284	0.0602824	0.0657113	0.0580702	0.0591337	0.136459	0.069073	0.051008	0.110708	0.0640834	0.0488213
	15	0.350034	0.287089	0.296571	0.584926	0.535979	0.550945	0.937512	0.919327	0.913542	0.978096	0.970064	0.979346	0.98499	0.981206	0.989611	1.00259	0.993445	0.98916	0.984317	0.990643	0.998444	0.0662847	0.0604383	0.0640188	0.0669616	0.0552793	0.060633	0.0660823	0.0562075	0.0577173	0.0638871	0.0570288	0.059584	0.0633715	0.054416	0.0582129	0.0647926	0.0543189	0.0587695	0.064886	0.0575442	0.0591631	0.13941	0.0671316	0.0505651	0.114174	0.0618895	0.0488055
	15.25	0.352887	0.289403	0.297968	0.588902	0.541058	0.556205	0.940502	0.92698	0.915067	0.982038	0.972335	0.979983	0.985541	0.981981	0.990192	1.0029	0.990791	0.990401	0.987229	0.991238	0.993506	0.0687401	0.0617141	0.0643507	0.0660774	0.0559413	0.0602803	0.0645734	0.054028	0.0588715	0.064212	0.0573576	0.0592926	0.0634058	0.0571614	0.0596462	0.065666	0.0570218	0.0596276	0.0642058	0.056677	0.0589541	0.138248	0.0693078	0.0515968	0.112512	0.0637126	0.0494355
	15.5	0.354036	0.294282	0.302066	0.592331	0.550497	0.561294	0.942212	0.930987	0.918002	0.982529	0.974165	0.981682	0.986779	0.981443	0.991401	1.00274	0.993366	0.995049	0.984061	0.990463	0.994302	0.0697862	0.0617512	0.0637604	0.0667503	0.0556249	0.0610526	0.0663963	0.0568299	0.0580321	0.06309	0.0560279	0.058514	0.0644602	0.0563948	0.0591979	0.0631622	0.0593145	0.059121	0.0638915	0.0583714	0.0598484	0.139764	0.0684072	0.0516545	0.114345	0.0629006	0.0499962
	15.75	0.356925	0.294056	0.304056	0.595217	0.550131	0.565413	0.943297	0.929214	0.918944	0.982502	0.973122	0.980339	0.985761	0.983439	0.990678	1.00359	0.992323	0.991505	0.985909	0.992094	0.991936	0.0695864	0.0638051	0.0652103	0.0678565	0.0565618	0.0606649	0.0651329	0.0583801	0.0587253	0.0634086	0.0557683	0.0575044	0.064376	0.0560898	0.0593469	0.0629009	0.0577742	0.0598936	0.0665351	0.057754	0.0613968	0.139282	0.0682007	0.0517681	0.114118	0.0628827	0.0502985
	16	0.360672	0.29819	0.307986	0.602496	0.557041	0.567794	0.946004	0.93475	0.921869	0.980095	0.976195	0.98285	0.986483	0.983466	0.991514	1.00155	0.990952	0.994152	0.984272	0.990084	0.995086	0.0709308	0.0641985	0.0642049	0.066709	0.0576897	0.0617135	0.0657101	0.0569979	0.0599192	0.0650543	0.0569363	0.0587924	0.0642601	0.0579209	0.0601677	0.0644675	0.0581533	0.0593911	0.0668476	0.0561905	0.0587669	0.140827	0.0692678	0.0529753	0.113521	0.0630701	0.0497245
	16.25	0.362454	0.303341	0.311449	0.602576	0.565307	0.571735	0.94664	0.937143	0.92137	0.982602	0.977351	0.983152	0.984114	0.985861	0.99201	1.00242	0.992486	0.990311	0.983539	0.991588	0.99398	0.070476	0.0622088	0.065678	0.0670604	0.0582658	0.0610047	0.0637705	0.0582501	0.0595156	0.0655989	0.056474	0.0598675	0.0635714	0.0551104	0.0595302	0.0652881	0.0575887	0.0610588	0.0685642	0.0567951	0.0616067	0.139585	0.069557	0.0524696	0.112808	0.0638659	0.0504978
	16.5	0.365644	0.307881	0.3105	0.607867	0.570396	0.571855	0.947296	0.940192	0.92574	0.982653	0.977214	0.983638	0.986098	0.983546	0.992473	1.00566	0.992585	0.990926	0.980569	0.990977	0.993622	0.0703847	0.0619988	0.0659265	0.0684567	0.0592927	0.0640394	0.0654838	0.056737	0.0591458	0.0647949	0.0584047	0.0601831	0.0658539	0.0557736	0.0599228	0.0663697	0.0570173	0.0603627	0.0654778	0.0578445	0.0615294	0.140413	0.0703197	0.0527511	0.114638	0.0642556	0.0499448
	16.75	0.367808	0.307356	0.315639	0.609189	0.570313	0.578328	0.949718	0.942261	0.924706	0.98282	0.97805	0.981778	0.986025	0.985029	0.991574	1.01013	0.99457	0.991943	0.981172	0.991216	0.994166	0.0697088	0.0635027	0.0672732	0.0670228	0.0592586	0.0627807	0.0663251	0.0581404	0.0581031	0.0651688	0.0578871	0.0596514	0.0650489	0.0569527	0.0628749	0.0644606	0.0584647	0.0616136	0.0680154	0.0585675	0.0617944	0.139193	0.0686387	0.0542036	0.112474	0.0627771	0.0513846
	17	0.368611	0.314362	0.319476	0.610853	0.581195	0.581823	0.955558	0.947138	0.930714	0.983708	0.97764	0.983321	0.986545	0.985631	0.994862	1.00841	0.989516	0.993556	0.979867	0.99342	0.99842	0.0701091	0.0634637	0.0674137	0.0673311	0.0580215	0.060504	0.0662691	0.0586775	0.0620063	0.066044	0.0584587	0.0600055	0.0659424	0.059606	0.0618219	0.0657535	0.0593037	0.0614586	0.0675517	0.0578098	0.0628523	0.142487	0.0717082	0.0557485	0.114761	0.0653909	0.0532412
	17.25	0.369816	0.314026	0.322693	0.613105	0.580712	0.582495	0.955572	0.946624	0.929961	0.983471	0.977544	0.981556	0.983745	0.984869	0.993345	1.0069	0.995509	0.991698	0.978032	0.991968	0.996472	0.0723196	0.0633772	0.0676722	0.0682034	0.0597347	0.0633137	0.0664903	0.0583986	0.0593089	0.0658361	0.0585611	0.06076	0.0680077	0.0574535	0.0631757	0.0668977	0.058784	0.0631242	0.069358	0.0582845	0.0625209	0.139685	0.0711083	0.0546469	0.113045	0.0663048	0.0508181
	17.5	0.373755	0.319039	0.320188	0.615902	0.589032	0.577814	0.957052	0.94918	0.936791	0.985166	0.980986	0.979436	0.988378	0.984362	0.994979	1.00284	0.992515	0.993393	0.978577	0.990904	0.992074	0.0719822	0.0644553	0.0659008	0.0668164	0.0592328	0.0640522	0.0677423	0.0595791	0.0593123	0.0659171	0.0581207	0.0608863	0.0675013	0.0588916	0.06206	0.0664488	0.0600065	0.0635286	0.068095	0.0584665	0.0624188	0.142892	0.07181	0.0557936	0.115144	0.0660396	0.0523879
	17.75	0.377559	0.323174	0.324868	0.619233	0.591328	0.583158	0.955561	0.952665	0.935233	0.985487	0.978116	0.983373	0.988762	0.984208	0.994092	1.00233	0.990742	0.989624	0.978997	0.99383	0.994633	0.0722343	0.063668	0.0670195	0.0685693	0.0599431	0.0630939	0.0659904	0.0566991	0.0607041	0.0661945	0.058582	0.0600622	0.0671758	0.0598717	0.062285	0.0645086	0.0585331	0.0621361	0.0685076	0.0602119	0.0626997	0.144288	0.0729288	0.0559753	0.116645	0.0661615	0.0533775
	18	0.377443	0.324611	0.32707	0.618921	0.59442	0.583938	0.958369	0.953125	0.938817	0.986716	0.980033	0.981271	0.985652	0.984811	0.992233	1.00237	0.991537	0.99179	0.9802	0.995124	0.991644	0.0718385	0.0645621	0.0686939	0.0689039	0.0594411	0.0626584	0.0691578	0.058195	0.0611604	0.0683678	0.0595244	0.0613828	0.0688003	0.0584031	0.061881	0.0670491	0.0589743	0.0626777	0.0682137	0.0598781	0.0633122	0.143194	0.0744179	0.0536394	0.115949	0.0673497	0.0524158
	18.25	0.381916	0.329051	0.331056	0.622903	0.599745	0.587777	0.962439	0.955855	0.936591	0.984992	0.976729	0.98087	0.987076	0.984008	0.994545	0.999896	0.993324	0.991951	0.98066	0.987649	0.994845	0.0725159	0.0656562	0.0686264	0.0677393	0.0601894	0.0643033	0.0672665	0.059867	0.0619815	0.0661361	0.0581199	0.0623196	0.0665385	0.0611824	0.0611127	0.0688161	0.0584665	0.0607858	0.0691466	0.0602203	0.0650473	0.142335	0.0705748	0.0556792	0.1149	0.0642666	0.0525974
	18.5	0.384392	0.329787	0.331791	0.626216	0.603084	0.58945	0.962364	0.958272	0.939471	0.985322	0.978454	0.982111	0.987088	0.984273	0.994869	0.99993	0.99415	0.992236	0.978483	0.993762	0.991812	0.0749782	0.0648752	0.0682856	0.069795	0.0604624	0.0640514	0.0673484	0.060258	0.0625721	0.0681279	0.0608995	0.0622494	0.0687017	0.0587417	0.061574	0.0694177	0.0588074	0.0613856	0.068488	0.0601562	0.0647613	0.143464	0.0728906	0.0549729	0.116455	0.0660744	0.0532452
	18.75	0.383708	0.334597	0.333933	0.627413	0.607622	0.592225	0.963776	0.959284	0.939034	0.98232	0.978952	0.983054	0.985974	0.985454	0.994162	0.999326	0.993256	0.992384	0.980162	0.994223	0.992316	0.0742455	0.0642126	0.0712807	0.0690481	0.0587492	0.0642921	0.0690468	0.0601672	0.0613281	0.0695849	0.0624133	0.0639946	0.0678204	0.06066	0.063616	0.0673271	0.0608283	0.0648796	0.071311	0.0599675	0.0651423	0.145953	0.073461	0.0562832	0.117094	0.0672137	0.0535319
	19	0.384939	0.33727	0.336767	0.629432	0.612627	0.593656	0.965978	0.960284	0.941862	0.987808	0.978951	0.983058	0.986825	0.984952	0.994554	0.998295	0.996455	0.991696	0.981821	0.993669	0.993664	0.0745411	0.0665255	0.069765	0.0724284	0.0621099	0.0642497	0.0685555	0.0615075	0.0634552	0.0671652	0.060099	0.0630826	0.0668184	0.0590504	0.0644301	0.0675293	0.0602109	0.0637648	0.0706363	0.0607292	0.0647929	0.145875	0.0724091	0.0557991	0.117826	0.065981	0.0518592
	19.25	0.389923	0.3406	0.336602	0.632855	0.614176	0.594843	0.968562	0.962125	0.94085	0.98291	0.981712	0.982658	0.987379	0.986573	0.992317	0.997538	0.994981	0.988874	0.981029	0.990577	0.992905	0.0759709	0.0680926	0.0700044	0.0696914	0.0607209	0.0647526	0.0688805	0.0601089	0.0628268	0.0684639	0.0612243	0.0632421	0.0681764	0.0612098	0.0624576	0.0695859	0.0608402	0.0644928	0.0707402	0.0609544	0.0657188	0.146015	0.0752906	0.05776	0.119258	0.0679581	0.0539902
	19.5	0.392021	0.341723	0.340276	0.635526	0.614662	0.59724	0.963954	0.96343	0.940488	0.98247	0.981569	0.979865	0.984479	0.985002	0.993864	0.995832	0.994744	0.990514	0.980716	0.992636	0.993836	0.0739526	0.0657421	0.0699591	0.0713276	0.0616741	0.0638051	0.0701454	0.0619407	0.0625198	0.0701502	0.0612876	0.0633627	0.0704133	0.0617002	0.064718	0.0685861	0.061895	0.0636471	0.0715173	0.0623747	0.064963	0.146294	0.0732275	0.0571426	0.117357	0.0666845	0.0541269
	19.75	0.394986	0.345392	0.343037	0.637536	0.619687	0.599893	0.967731	0.963648	0.944246	0.985072	0.9824	0.982185	0.989575	0.984631	1.0005	0.99749	0.994929	0.990168	0.981308	0.991686	0.99514	0.0760359	0.0667914	0.0707842	0.0712412	0.0621138	0.0668611	0.0690548	0.0607226	0.0638516	0.0687916	0.0607004	0.0626728	0.0706987	0.0612342	0.064378	0.0696003	0.0623533	0.0638908	0.0708445	0.0614562	0.0658038	0.146503	0.0753651	0.056998	0.118481	0.0672523	0.0540372
	20	0.396529	0.351636	0.344281	0.639653	0.625513	0.602813	0.967469	0.964133	0.94509	0.985279	0.982886	0.98307	0.986305	0.983501	0.994053	0.994932	0.995994	0.990446	0.980366	0.99582	0.992189	0.075717	0.0679184	0.0712822	0.0714998	0.0628819	0.0659099	0.0697133	0.0617747	0.0643459	0.068758	0.0602576	0.063792	0.070161	0.0587669	0.0648668	0.0685369	0.0617915	0.0643101	0.072506	0.0624255	0.0670021	0.148134	0.0748948	0.0561263	0.118668	0.068532	0.052942
40
																							0.207285	0.0409815	0.0158711	0.286929	0.119402	0.0302542	0.290477	0.113537	0.0529363	0.252582	0.0929835	0.0418645	0.300702	0.1327	0.0479922	0.275434	0.139883	0.0585029	0.264046	0.231596	0.234175
																							0.168871	0.0288659	0.0122168	0.236505	0.0880694	0.0199138	0.248553	0.0853285	0.0410845	0.217219	0.0713748	0.0335748	0.268992	0.108941	0.0376894	0.241959	0.119183	0.047045	0.232662	0.212288	0.207779
																							0.139441	0.0179018	0.0103475	0.188043	0.0610386	0.0161759	0.203258	0.0651108	0.033746	0.180284	0.0522862	0.0251727	0.230577	0.0918921	0.0301979	0.207626	0.102	0.0380148	0.199422	0.187421	0.18274
																							0.12211	0.0124451	0.00800708	0.14754	0.0441588	0.0106334	0.162001	0.0471749	0.0266519	0.144943	0.0405871	0.019582	0.196009	0.073473	0.0225953	0.175559	0.0821047	0.0294582	0.166827	0.160062	0.160327
																							0.104488	0.0083623	0.00769241	0.118202	0.0321026	0.00744977	0.130385	0.0331132	0.0202675	0.114192	0.0296249	0.0144577	0.159483	0.0559542	0.0175217	0.143722	0.0667302	0.0225437	0.136044	0.136205	0.136203
																							0.0886092	0.00359325	0.00615429	0.0986643	0.0230601	0.00523076	0.105633	0.0247146	0.0145039	0.0904703	0.0225103	0.00918908	0.133499	0.0425073	0.0136396	0.119197	0.053199	0.0170408	0.110605	0.111916	0.116394
																							0.0778961	0.00335301	0.00425295	0.0875198	0.0171411	0.00371872	0.089543	0.0159584	0.0119996	0.0739094	0.0160622	0.0101946	0.109623	0.0342519	0.0116511	0.0979928	0.0413229	0.0149556	0.0880691	0.0924229	0.0976453
																							0.0645103	0.00315181	0.00311118	0.0750476	0.0134228	0.00316574	0.0755674	0.0126196	0.00945797	0.0634723	0.0123126	0.00650467	0.0911842	0.0248759	0.00935434	0.0800884	0.0321507	0.0109832	0.0704351	0.0763781	0.0850687
																							0.0529643	0.00307592	0.00210862	0.0672393	0.00906974	0.00201056	0.0654052	0.00961315	0.0065831	0.0557034	0.0106272	0.00469985	0.0770677	0.0199372	0.0081731	0.0678529	0.0244432	0.00804075	0.0569826	0.0622877	0.0693155
																							0.0417576	0.00324862	0.0006156	0.0550288	0.00651783	0.00188801	0.0545077	0.00659224	0.00625286	0.0459041	0.00704244	0.0051054	0.065736	0.0150232	0.00396859	0.055669	0.0183474	0.00688997	0.0468569	0.0507642	0.0569623
																							0.0355783	0.00025072	-0.0003738	0.0444906	0.00605422	0.00092134	0.0465118	0.00446212	0.00258218	0.0375326	0.00414711	0.00175008	0.0549736	0.0107554	0.00364968	0.0462686	0.0143295	0.00565314	0.0390508	0.042173	0.0461214
																							0.027468	-0.00057379	0.00112587	0.0351719	0.00280792	8.8126e-05	0.0377453	0.00279159	0.00281142	0.0313259	0.00544172	0.00267172	0.0452115	0.00967871	0.0036796	0.0391938	0.0123914	0.00252675	0.0347562	0.0341785	0.0390837
																							0.0213727	0.00144485	-4.1416e-05	0.0293925	0.00253085	0.00173871	0.0311732	0.00309984	0.00048841	0.026955	0.00291031	0.00135782	0.0398169	0.00728866	0.00256122	0.0308404	0.00805491	0.00061511	0.0238835	0.0286076	0.0304989
																							0.0175736	0.0008576	0.0009577	0.0220327	0.0027051	-0.00037178	0.0250225	0.00188925	0.00172857	0.0190977	0.00328417	0.00044564	0.0316536	0.0049017	0.00177033	0.025777	0.00459542	0.00063591	0.0207419	0.0210962	0.0251514
																							0.0126616	0.00232303	0.00080794	0.0168764	0.00186051	-0.00097286	0.019628	0.00070233	-0.00138296	0.0162224	0.00015409	0.00017712	0.0252337	0.00374012	0.00237967	0.0211623	0.00412129	0.00156013	0.0168618	0.0176039	0.0203524
																							0.0110665	0.00093408	-0.00045867	0.0136003	0.0019739	1.8824e-05	0.0156499	0.00032912	0.00034465	0.0127834	0.00190811	0.00054171	0.0216673	0.0020745	0.00355188	0.0151028	0.00238864	0.00139434	0.0126943	0.0152028	0.0185051
																							0.00666054	-0.00037603	-0.00078878	0.0107078	4.7094e-05	-0.00086634	0.0107658	0.00211361	-0.00011133	0.00784191	0.00251379	-0.00052606	0.0155945	0.00126249	0.00028446	0.0135028	0.00352741	-0.00097037	0.00997483	0.0115626	0.014301
																							0.0063901	0.00071414	0.00097305	0.00862909	-0.00018225	-0.00022969	0.00880466	0.00069108	0.00064412	0.00629349	0.00177309	0.00141625	0.0118392	0.00226757	0.00164527	0.00906604	0.0015512	-1.7995e-05	0.00671889	0.0091843	0.0102155
																							0.00455151	0.00017803	-0.00018316	0.00651215	0.00037885	-0.00099701	0.00821139	0.00022988	0.00131438	0.00447074	0.0014056	-0.00061796	0.00962193	0.00157605	0.0024548	0.00686256	0.00297216	-0.00012009	0.00628403	0.00729907	0.00922819
																							0.00311042	0.00135977	-0.00059855	0.00524326	-0.00010431	0.00052725	0.00438935	-0.00162549	0.00038182	0.00403248	0.00118696	-0.00018443	0.00657665	0.0007988	0.00116474	0.00528235	0.00119253	0.00054611	0.00587597	0.0053663	0.00765243
																							0.00181727	0.00185279	-0.00066647	0.00292188	0.00063097	0.00062348	0.00357991	-0.00075984	-0.00180611	0.00244712	0.00134938	0.00060628	0.00713682	4.9025e-06	0.00140755	0.00657646	0.00038854	-0.00044207	0.00599673	0.00494868	0.00599506
																							0.0038555	-3.0212e-05	0.00057989	0.00352793	0.00232729	-0.00019094	0.00395513	-0.00073242	-0.00119841	0.00258528	0.00141364	-0.00138175	0.00526937	-0.00070342	-0.00059309	0.00379504	0.00078952	0.00093496	0.00210563	0.00378843	0.00444933
[truncated: 15 more columns]

## Sheet: 1b
		Tum1-roGFP2 OxD values
		L-cysteine																					Mercaptolactate																					Thiosulfate
		Vehicle			0.2μM			0.4μM			0.6μM			0.8μM			1μM			2μM			Vehicle			0.2μM			0.4μM			0.6μM			0.8μM			1μM			2μM			Vehicle			0.2μM
	time (min)	Replica 1	Replica 2	Replica 3	Replica 1	Replica 2	Replica 3	Replica 1	Replica 2	Replica 3	Replica 1	Replica 2	Replica 3	Replica 1	Replica 2	Replica 3	Replica 1	Replica 2	Replica 3	Replica 1	Replica 2	Replica 3	Replica 1	Replica 2	Replica 3	Replica 1	Replica 2	Replica 3	Replica 1	Replica 2	Replica 3	Replica 1	Replica 2	Replica 3	Replica 1	Replica 2	Replica 3	Replica 1	Replica 2	Replica 3	Replica 1	Replica 2	Replica 3	Replica 1	Replica 2	Replica 3	Replica 1	Replica 2	Replica 3
	0	0.110835	0.0428441	0.145364	0.104455	0.0403077	0.161427	0.0833601	0.0452916	0.11845	0.0928334	0.0331124	0.119214	0.0977261	0.0393848	0.117906	0.089616	0.0367984	0.127598	0.0985847	0.059378	0.148876	0.131422	0.0937378	0.138834	0.110239	0.0757412	0.152442	0.0915777	0.0571024	0.128634	0.0821379	0.0510584	0.112622	0.0996007	0.0587433	0.135578	0.0984297	0.0496409	0.131788	0.100512	0.0717242	0.148769	0.144512	0.205079	0.164094	0.129695	0.194204	0.148962
	0.25	0.111582	0.0433101	0.157707	0.119497	0.0495075	0.155853	0.0795506	0.0503502	0.128845	0.106587	0.0407427	0.126144	0.103166	0.0421929	0.122077	0.0905312	0.0501364	0.131399	0.106378	0.0669173	0.145663	0.127747	0.0943149	0.14223	0.112644	0.0850693	0.15182	0.0863031	0.0562069	0.118842	0.0975235	0.0559413	0.127802	0.104497	0.0658019	0.143865	0.0990093	0.0526645	0.134362	0.109582	0.072882	0.158441	0.148717	0.205176	0.160338	0.131583	0.201023	0.151523
	0.5	0.117591	0.0500196	0.158266	0.126083	0.0594763	0.15485	0.0831056	0.0567852	0.132484	0.110613	0.0439537	0.131833	0.103178	0.0373355	0.129213	0.0919915	0.0591582	0.134063	0.110474	0.0730229	0.157304	0.133005	0.0982544	0.151086	0.12032	0.0846649	0.160027	0.0849199	0.055709	0.129209	0.105237	0.058196	0.131469	0.109863	0.0697812	0.148562	0.100558	0.0624803	0.132393	0.112078	0.0811855	0.163522	0.155708	0.208512	0.163785	0.139265	0.205646	0.153221
	0.75	0.123068	0.0521741	0.164229	0.126424	0.0651812	0.153583	0.0877347	0.0538837	0.140365	0.115813	0.0433031	0.139914	0.106674	0.036309	0.135983	0.0989428	0.0567382	0.141991	0.11788	0.0819967	0.164643	0.136767	0.10307	0.158004	0.120704	0.0836649	0.163008	0.0886583	0.0602297	0.137205	0.109506	0.0665156	0.137744	0.114841	0.0672292	0.152306	0.104765	0.068474	0.137733	0.120662	0.0857681	0.163088	0.161483	0.215332	0.165933	0.142865	0.21165	0.157766
	1	0.132261	0.0557384	0.173526	0.132129	0.0660395	0.157836	0.0942544	0.0567626	0.144077	0.11782	0.0464171	0.141514	0.105937	0.0419498	0.142239	0.10652	0.0582095	0.146022	0.120303	0.0848733	0.167362	0.140691	0.110453	0.16922	0.12382	0.0860696	0.169111	0.0939534	0.0638193	0.146281	0.114067	0.0744674	0.141434	0.118998	0.0739525	0.16342	0.108038	0.0694554	0.138439	0.125754	0.0906769	0.167123	0.167068	0.217988	0.16956	0.149687	0.215301	0.160998
	1.25	0.134656	0.0586326	0.181161	0.133423	0.068083	0.165722	0.10058	0.0571889	0.151565	0.121717	0.0494916	0.147565	0.108108	0.0461654	0.148421	0.114561	0.0594775	0.152052	0.12405	0.0848105	0.17398	0.143875	0.112042	0.174039	0.128017	0.0891321	0.172037	0.0973757	0.0723267	0.148674	0.117768	0.0780315	0.144798	0.120198	0.0715351	0.166115	0.111516	0.0771868	0.145601	0.129408	0.0894317	0.17463	0.174192	0.220948	0.17309	0.153953	0.216955	0.164868
	1.5	0.139661	0.0634593	0.185638	0.132483	0.0719868	0.169822	0.107502	0.0610931	0.151186	0.12504	0.0519386	0.149382	0.114544	0.0517438	0.153195	0.119613	0.0617555	0.158266	0.129268	0.0871312	0.177115	0.150506	0.121257	0.180633	0.133688	0.0954655	0.177593	0.102478	0.0779008	0.156283	0.123053	0.0774849	0.15143	0.121366	0.07545	0.168666	0.118967	0.0818799	0.148106	0.133497	0.0915302	0.175962	0.17814	0.22707	0.175186	0.158172	0.220439	0.170983
	1.75	0.146703	0.06631	0.187944	0.139477	0.0720255	0.173167	0.116652	0.0609039	0.155884	0.129167	0.0562638	0.1555	0.118089	0.0533883	0.156917	0.126411	0.064054	0.163266	0.135611	0.0891625	0.180127	0.152798	0.124372	0.186683	0.136904	0.100337	0.182961	0.108156	0.0840309	0.158343	0.128948	0.0784847	0.157723	0.122785	0.0819091	0.169546	0.12714	0.0826275	0.150827	0.138868	0.0941316	0.180108	0.181677	0.230643	0.181906	0.16377	0.225142	0.174046
	2	0.151635	0.0706911	0.190415	0.141858	0.0730447	0.174835	0.122715	0.0626079	0.162655	0.133532	0.0576762	0.160119	0.122289	0.0555648	0.165844	0.133809	0.0639129	0.167628	0.13908	0.0952505	0.182243	0.160169	0.131323	0.192142	0.144371	0.106768	0.187675	0.110162	0.0879822	0.161865	0.13557	0.0828116	0.164109	0.125374	0.0874575	0.1729	0.133879	0.0807998	0.154588	0.141207	0.0996749	0.186859	0.182163	0.233304	0.184621	0.165874	0.231182	0.175597
	2.25	0.158748	0.072619	0.19809	0.148847	0.0749911	0.179592	0.129342	0.0650343	0.165066	0.135793	0.0591718	0.165915	0.126717	0.0584789	0.169477	0.137475	0.0685969	0.171983	0.143541	0.0987711	0.190105	0.164203	0.134744	0.200659	0.148629	0.112287	0.196623	0.113697	0.08918	0.16837	0.140835	0.0853529	0.166887	0.130067	0.0925462	0.175586	0.138987	0.0845783	0.160947	0.145649	0.104568	0.190831	0.192005	0.23899	0.187761	0.172688	0.233842	0.179714
	2.5	0.165685	0.0777226	0.205694	0.152116	0.0773082	0.189122	0.134976	0.0686622	0.170667	0.136503	0.0636429	0.168318	0.13413	0.0625017	0.175966	0.143271	0.0698587	0.175701	0.147983	0.103468	0.19561	0.171346	0.138988	0.205751	0.1566	0.115663	0.200994	0.118121	0.0938843	0.170047	0.143225	0.0918061	0.172924	0.135029	0.094519	0.180821	0.144486	0.0867223	0.163976	0.149285	0.108941	0.195646	0.197803	0.241705	0.191465	0.176265	0.23724	0.184035
	2.75	0.168646	0.0800764	0.208034	0.156724	0.0783192	0.193823	0.137443	0.07308	0.174719	0.144442	0.0648893	0.173574	0.138525	0.0661209	0.178385	0.143498	0.0736566	0.179558	0.151946	0.107243	0.201365	0.174947	0.145112	0.213963	0.160332	0.119269	0.207977	0.121678	0.0961919	0.176054	0.149771	0.0949575	0.178364	0.139657	0.0971288	0.182647	0.14979	0.0916567	0.170059	0.153702	0.109872	0.199489	0.200631	0.245353	0.19885	0.181237	0.240743	0.183239
	3	0.175602	0.0824493	0.216003	0.160985	0.0802669	0.202393	0.142748	0.0769855	0.181899	0.147354	0.0683533	0.180393	0.143151	0.0694727	0.186047	0.151225	0.0760099	0.18322	0.154548	0.1106	0.205057	0.182678	0.151291	0.220436	0.168863	0.123512	0.214498	0.129277	0.103456	0.180548	0.15176	0.0984641	0.182106	0.145323	0.0998619	0.190531	0.150948	0.0953718	0.174315	0.158685	0.116152	0.20488	0.202861	0.24711	0.196224	0.187126	0.24359	0.190739
	3.25	0.182446	0.0862135	0.21855	0.167031	0.0830531	0.206249	0.145777	0.0791361	0.188404	0.154046	0.0719287	0.185478	0.14831	0.0726817	0.190321	0.151728	0.0785464	0.188116	0.16127	0.114174	0.211162	0.188313	0.154559	0.223746	0.17255	0.128114	0.2186	0.132987	0.107779	0.184201	0.156415	0.102538	0.188936	0.151173	0.104383	0.192805	0.155811	0.0995256	0.176843	0.164227	0.120269	0.208493	0.208016	0.252983	0.201662	0.190689	0.249532	0.19158
	3.5	0.185456	0.0898348	0.223705	0.169242	0.0869042	0.211211	0.153855	0.081668	0.190915	0.156377	0.0739087	0.189545	0.153683	0.0749655	0.194975	0.159292	0.082514	0.195451	0.163676	0.117141	0.214785	0.193607	0.157914	0.228388	0.177625	0.130975	0.223855	0.137816	0.11171	0.189965	0.158724	0.106617	0.194639	0.155224	0.106599	0.198371	0.161501	0.103317	0.183973	0.168533	0.124257	0.214024	0.214622	0.256232	0.203892	0.193806	0.253242	0.195134
	3.75	0.193294	0.0936366	0.23027	0.176975	0.0898839	0.217397	0.155339	0.0846318	0.196933	0.16155	0.0762286	0.194762	0.156652	0.0787829	0.200523	0.163597	0.084383	0.199932	0.17004	0.122985	0.219442	0.198438	0.162877	0.237758	0.182734	0.136473	0.232128	0.147396	0.11515	0.196086	0.163129	0.111412	0.199876	0.160204	0.109951	0.202043	0.163546	0.107261	0.1857	0.173052	0.127539	0.218586	0.220931	0.261234	0.209276	0.200174	0.256378	0.197745
	4	0.198914	0.0983118	0.235948	0.181955	0.0942105	0.223241	0.159841	0.0879616	0.201423	0.166843	0.0816528	0.20024	0.163941	0.0817897	0.20509	0.167634	0.0864396	0.20542	0.181707	0.125771	0.222145	0.202599	0.168852	0.239781	0.185885	0.142225	0.234312	0.152027	0.118574	0.196192	0.169742	0.114962	0.20233	0.16589	0.116279	0.205423	0.167461	0.110538	0.190662	0.178925	0.134051	0.221931	0.224132	0.267222	0.211672	0.202798	0.257477	0.200207
L-cysteine/mercaptolactate/thiosulfate added	4.25	0.203468	0.100287	0.240857	0.185317	0.0965464	0.229087	0.165878	0.0910048	0.209178	0.173532	0.0845737	0.203767	0.167673	0.0857493	0.209929	0.171283	0.0905257	0.208352	0.181967	0.128474	0.229576	0.206266	0.1744	0.245183	0.191481	0.146567	0.238946	0.156364	0.125095	0.203971	0.17433	0.121035	0.208433	0.168956	0.119587	0.211954	0.172092	0.116345	0.193807	0.182342	0.138187	0.228239	0.229259	0.267944	0.213608	0.2091	0.262823	0.204702
	4.5	0.242336	0.127454	0.251927	0.206653	0.110461	0.22853	0.215188	0.115957	0.228993	0.195175	0.108204	0.235451	0.21044	0.119497	0.26063	0.179822	0.0978176	0.227717	0.17722	0.154688	0.265922	0.243557	0.189066	0.253017	0.228444	0.156138	0.231207	0.188075	0.162041	0.235126	0.209645	0.133066	0.230488	0.221127	0.12157	0.245627	0.176179	0.14371	0.222543	0.248766	0.103069	0.239176	0.256593	0.289262	0.254733	0.221842	0.277286	0.235314
	4.75	0.244629	0.124301	0.270282	0.21965	0.114956	0.237314	0.199124	0.11438	0.239855	0.205727	0.104053	0.224252	0.217068	0.111927	0.241886	0.179921	0.104145	0.246076	0.20059	0.154103	0.25475	0.249102	0.205335	0.260092	0.240386	0.176401	0.248902	0.188656	0.158638	0.229865	0.22858	0.14783	0.234145	0.224427	0.156862	0.245878	0.194817	0.147811	0.236994	0.255147	0.137152	0.273794	0.264678	0.295907	0.239179	0.240422	0.284964	0.227135
	5	0.25393	0.132088	0.273109	0.230368	0.117388	0.244704	0.211073	0.11793	0.253107	0.208353	0.106777	0.242632	0.20415	0.116457	0.249689	0.211211	0.111723	0.257882	0.211453	0.162976	0.26047	0.256224	0.209413	0.264995	0.247007	0.189655	0.245505	0.188813	0.161156	0.244828	0.247598	0.158351	0.23911	0.21671	0.156898	0.249891	0.204356	0.145524	0.247571	0.253995	0.173021	0.270758	0.265801	0.291683	0.23705	0.244948	0.287475	0.227434
	5.25	0.255243	0.13499	0.280327	0.228761	0.117313	0.256866	0.218058	0.122142	0.255095	0.212995	0.111129	0.243201	0.206614	0.123062	0.249026	0.226969	0.117976	0.259581	0.223161	0.165298	0.263179	0.253898	0.215149	0.267533	0.238485	0.20137	0.247833	0.201978	0.165918	0.251921	0.246118	0.166433	0.24338	0.224863	0.15996	0.253789	0.212995	0.157247	0.25529	0.244117	0.188849	0.280177	0.273438	0.300714	0.239639	0.247746	0.299221	0.230817
	5.5	0.25766	0.138431	0.281399	0.225672	0.123358	0.261838	0.230329	0.126567	0.257173	0.214915	0.117237	0.251281	0.214288	0.128487	0.254428	0.235427	0.120274	0.258929	0.232845	0.167099	0.269296	0.262501	0.220989	0.272293	0.248472	0.205949	0.253326	0.215393	0.174925	0.253397	0.245802	0.172056	0.247953	0.234881	0.164101	0.255019	0.225649	0.167897	0.259269	0.251131	0.195144	0.281467	0.27772	0.301263	0.246818	0.255053	0.297025	0.237441
	5.75	0.266424	0.140106	0.28443	0.235487	0.126825	0.267755	0.235588	0.132479	0.265207	0.223191	0.122356	0.253896	0.226411	0.128359	0.257962	0.232456	0.124421	0.262531	0.243042	0.171019	0.27209	0.263843	0.221043	0.279111	0.250031	0.208581	0.260803	0.225599	0.182095	0.258635	0.255569	0.176333	0.250921	0.245321	0.171017	0.260966	0.233314	0.176459	0.261356	0.258861	0.201247	0.282844	0.281245	0.30612	0.248863	0.258528	0.300874	0.238773
	6	0.269328	0.143716	0.290046	0.23691	0.129742	0.273146	0.237452	0.132109	0.262789	0.227615	0.125279	0.25497	0.234028	0.133293	0.2635	0.239794	0.127313	0.265725	0.248236	0.175779	0.27419	0.2704	0.227188	0.286626	0.256222	0.215781	0.268323	0.234026	0.187035	0.261305	0.267962	0.182542	0.254299	0.248791	0.180762	0.269572	0.239638	0.181217	0.268107	0.265822	0.201978	0.293158	0.287762	0.305504	0.250698	0.264839	0.304025	0.243206
	6.25	0.276818	0.146924	0.294734	0.25043	0.133288	0.278424	0.24067	0.137228	0.267883	0.236177	0.128803	0.261422	0.240597	0.133413	0.269872	0.245534	0.132794	0.269371	0.258153	0.179768	0.280824	0.274816	0.229259	0.291664	0.262554	0.218126	0.273509	0.237581	0.191069	0.266071	0.277008	0.185871	0.259984	0.252204	0.184864	0.272124	0.248251	0.187575	0.26932	0.269919	0.20664	0.295634	0.292797	0.311226	0.256812	0.267068	0.306408	0.246695
	6.5	0.281682	0.150685	0.295876	0.254382	0.138642	0.28133	0.246984	0.139365	0.273321	0.240245	0.132071	0.266411	0.24458	0.136426	0.273736	0.252794	0.135653	0.270236	0.266782	0.185989	0.283264	0.279854	0.237491	0.293736	0.271805	0.224591	0.276028	0.250969	0.197008	0.273059	0.285814	0.195426	0.265482	0.254563	0.191044	0.277055	0.255385	0.195269	0.275238	0.274485	0.213908	0.301021	0.29223	0.314124	0.25773	0.271708	0.309246	0.247973
	6.75	0.287179	0.155509	0.301997	0.259198	0.141672	0.288265	0.249199	0.144211	0.278594	0.245326	0.137635	0.26888	0.252239	0.143052	0.27516	0.259466	0.13985	0.275753	0.272988	0.190547	0.290159	0.282838	0.239094	0.296893	0.277474	0.227936	0.280619	0.256763	0.204606	0.276988	0.29701	0.200012	0.270562	0.258756	0.196343	0.280084	0.262851	0.200718	0.281597	0.283745	0.219355	0.304985	0.2982	0.316216	0.259412	0.275693	0.312266	0.250927
	7	0.292413	0.156905	0.30419	0.266817	0.144538	0.28919	0.253053	0.146069	0.280846	0.251411	0.140287	0.272891	0.256593	0.146923	0.277983	0.261074	0.144033	0.280739	0.279175	0.195438	0.292945	0.290626	0.24234	0.307894	0.287257	0.232745	0.28741	0.261867	0.209891	0.280771	0.305627	0.203986	0.272907	0.266751	0.204827	0.286207	0.269556	0.206666	0.286562	0.286679	0.225027	0.306333	0.300865	0.318771	0.263785	0.280997	0.313843	0.255114
	7.25	0.295597	0.162422	0.306892	0.271634	0.148545	0.294812	0.259456	0.148407	0.285978	0.259326	0.144654	0.276633	0.261358	0.151354	0.283303	0.270204	0.146735	0.283821	0.286431	0.199736	0.294239	0.296019	0.246989	0.309538	0.293914	0.237352	0.28908	0.269082	0.214716	0.289245	0.313183	0.212262	0.277729	0.272372	0.207431	0.291298	0.277851	0.211926	0.29177	0.290755	0.22863	0.312723	0.308944	0.321761	0.265745	0.28727	0.315589	0.255502
	7.5	0.302693	0.167144	0.311572	0.278313	0.154075	0.299457	0.260423	0.154825	0.291452	0.264245	0.150217	0.28066	0.268883	0.155377	0.283805	0.27534	0.151613	0.286681	0.294197	0.202606	0.302705	0.297727	0.252723	0.313071	0.298839	0.243713	0.290907	0.275001	0.221385	0.293327	0.318139	0.215453	0.279666	0.277026	0.212325	0.293658	0.279769	0.217165	0.294346	0.295254	0.235683	0.31795	0.311607	0.326135	0.268692	0.289534	0.31876	0.260246
	7.75	0.306177	0.170259	0.314157	0.280536	0.155893	0.302044	0.266088	0.157551	0.29245	0.26783	0.155224	0.28494	0.273252	0.163651	0.28593	0.282733	0.153708	0.291898	0.301725	0.205527	0.30697	0.301738	0.253786	0.31578	0.300841	0.247412	0.29417	0.278839	0.225935	0.296784	0.324876	0.220875	0.28379	0.28549	0.217472	0.296462	0.285437	0.225471	0.302273	0.303419	0.240189	0.322448	0.314927	0.327192	0.269367	0.29213	0.323343	0.263742
	8	0.312837	0.173749	0.3183	0.288195	0.159759	0.305499	0.275282	0.161204	0.29922	0.27501	0.158654	0.287874	0.277965	0.165868	0.289654	0.289618	0.157121	0.295065	0.306289	0.209887	0.307715	0.307813	0.258203	0.318083	0.31058	0.24964	0.296807	0.285331	0.233549	0.300103	0.328447	0.226175	0.288794	0.294544	0.224708	0.303102	0.288916	0.227841	0.305307	0.306897	0.245754	0.323771	0.318783	0.330398	0.271909	0.299269	0.326043	0.26607
	8.25	0.316054	0.176865	0.322105	0.291457	0.164202	0.311075	0.279444	0.167978	0.29999	0.279208	0.161917	0.29152	0.285761	0.173005	0.291533	0.296944	0.162533	0.296681	0.313031	0.210779	0.311669	0.313893	0.261295	0.322027	0.3192	0.254434	0.299667	0.290703	0.237509	0.305122	0.335979	0.234538	0.289225	0.303832	0.226843	0.306574	0.291295	0.232835	0.306829	0.314271	0.249176	0.329246	0.320091	0.334352	0.277056	0.302524	0.329159	0.271318
	8.5	0.321637	0.183072	0.323802	0.295796	0.170611	0.312182	0.286114	0.171668	0.304238	0.284136	0.165492	0.295934	0.290028	0.176068	0.296623	0.303998	0.165336	0.299547	0.318904	0.216125	0.316188	0.315675	0.265586	0.324059	0.319376	0.260405	0.30308	0.295815	0.24681	0.311747	0.340504	0.239991	0.297495	0.305748	0.229063	0.315075	0.298477	0.241415	0.312226	0.316481	0.254011	0.33298	0.326842	0.341134	0.276238	0.305938	0.334332	0.272082
	8.75	0.322553	0.18578	0.326796	0.295769	0.171736	0.315978	0.291345	0.174174	0.308929	0.287671	0.171041	0.298565	0.299498	0.180338	0.299791	0.3034	0.168757	0.304447	0.325894	0.218013	0.317655	0.323748	0.269023	0.327383	0.32834	0.264936	0.305477	0.303604	0.248636	0.313103	0.347208	0.244544	0.30004	0.315457	0.234489	0.315255	0.299892	0.246291	0.314769	0.322143	0.257743	0.335039	0.332657	0.340155	0.279793	0.308465	0.335474	0.274773
	9	0.329699	0.187572	0.333591	0.303368	0.174367	0.320704	0.297626	0.179929	0.310494	0.295902	0.172578	0.301163	0.302963	0.184936	0.307501	0.31139	0.172324	0.307608	0.33042	0.221986	0.321889	0.324805	0.272486	0.330544	0.329332	0.271279	0.308066	0.307327	0.255829	0.317451	0.351858	0.249528	0.302616	0.320654	0.237933	0.321058	0.303808	0.249281	0.320976	0.328191	0.260893	0.33862	0.334117	0.343864	0.283562	0.314087	0.339739	0.276115
	9.25	0.332672	0.191439	0.335269	0.305882	0.177314	0.321433	0.304345	0.182623	0.318333	0.298662	0.176686	0.305387	0.311058	0.187257	0.311616	0.3145	0.176435	0.310463	0.336297	0.226408	0.326778	0.331856	0.276795	0.335647	0.335016	0.275354	0.311863	0.31252	0.257243	0.318224	0.357563	0.253295	0.307728	0.326612	0.243172	0.320527	0.310465	0.253781	0.324429	0.332862	0.26692	0.342153	0.341895	0.347906	0.286176	0.317183	0.342442	0.28071
	9.5	0.338261	0.196222	0.335549	0.31054	0.183333	0.324486	0.305911	0.187561	0.319312	0.302711	0.18029	0.309959	0.314502	0.191665	0.314652	0.318401	0.180953	0.313229	0.340674	0.230008	0.330396	0.333087	0.280568	0.337164	0.338096	0.281484	0.314765	0.315521	0.262046	0.319122	0.359666	0.258208	0.313519	0.332864	0.246622	0.324611	0.315273	0.261241	0.327695	0.336511	0.270096	0.347068	0.343821	0.351463	0.289332	0.321765	0.343752	0.282411
	9.75	0.344077	0.199917	0.339358	0.314934	0.18681	0.326494	0.313148	0.188529	0.322633	0.312613	0.183582	0.310684	0.322536	0.194121	0.316101	0.323931	0.185384	0.318284	0.344913	0.231951	0.332321	0.336406	0.285578	0.341063	0.341016	0.284543	0.319026	0.320808	0.266859	0.327005	0.367993	0.265561	0.318883	0.334333	0.24857	0.32882	0.319268	0.265779	0.330751	0.342025	0.274018	0.348275	0.348714	0.35299	0.293378	0.326281	0.34642	0.288439
	10	0.345986	0.203134	0.344428	0.318428	0.188289	0.33384	0.315648	0.194599	0.326464	0.315999	0.189409	0.315884	0.326759	0.198567	0.319944	0.327199	0.189101	0.321501	0.348346	0.235511	0.332605	0.343497	0.288209	0.342163	0.348788	0.289551	0.322643	0.327922	0.271168	0.328358	0.371068	0.268861	0.321257	0.336987	0.25341	0.331045	0.322497	0.26884	0.332848	0.347294	0.278567	0.352395	0.349374	0.35848	0.294259	0.331169	0.349044	0.287532
	10.25	0.352833	0.206694	0.348337	0.324959	0.192829	0.337319	0.319114	0.196262	0.328106	0.319445	0.189618	0.318205	0.332212	0.2018	0.323823	0.329141	0.190309	0.322681	0.351814	0.238333	0.340571	0.346706	0.293909	0.343315	0.352931	0.295784	0.321394	0.333383	0.275166	0.330333	0.3785	0.272759	0.323018	0.343126	0.255941	0.336784	0.324026	0.271189	0.336767	0.347252	0.281114	0.354408	0.353769	0.360839	0.297497	0.335153	0.350997	0.290778
	10.5	0.354225	0.210941	0.350854	0.32686	0.197589	0.338399	0.324142	0.201969	0.330318	0.325847	0.194605	0.319976	0.33605	0.204151	0.326597	0.334195	0.194754	0.327806	0.354408	0.242044	0.342894	0.34805	0.295629	0.349776	0.355081	0.29785	0.328301	0.335101	0.275572	0.335635	0.384757	0.278153	0.325847	0.343705	0.2622	0.339622	0.331616	0.274526	0.340755	0.353845	0.284706	0.353754	0.35885	0.364446	0.300168	0.33922	0.355497	0.292738
	10.75	0.361942	0.212157	0.354707	0.333862	0.199834	0.343607	0.328351	0.204275	0.332439	0.327414	0.20043	0.321275	0.342361	0.209306	0.32983	0.338497	0.200757	0.331394	0.362484	0.244743	0.345901	0.350257	0.2991	0.354767	0.358576	0.302712	0.331683	0.341947	0.282056	0.34279	0.391229	0.279949	0.328762	0.346619	0.264436	0.345864	0.333425	0.281504	0.343307	0.355933	0.290868	0.360874	0.361689	0.367498	0.303549	0.343243	0.359538	0.296858
	11	0.363063	0.213479	0.357341	0.33555	0.200457	0.345666	0.332166	0.206994	0.336624	0.335179	0.201389	0.324749	0.346141	0.211041	0.332115	0.342439	0.20185	0.333673	0.363739	0.249226	0.350273	0.356441	0.301348	0.358609	0.364323	0.30427	0.335747	0.341067	0.285715	0.342503	0.395715	0.282992	0.331535	0.34984	0.270248	0.347308	0.338101	0.284326	0.347922	0.358092	0.294005	0.361968	0.367408	0.369436	0.302881	0.346407	0.360252	0.30064
	11.25	0.365924	0.219488	0.358377	0.341063	0.20713	0.346475	0.337594	0.211799	0.342624	0.337923	0.208445	0.328371	0.350663	0.2142	0.334039	0.345845	0.204143	0.334815	0.366956	0.252676	0.350203	0.359971	0.303055	0.358202	0.36972	0.309676	0.33832	0.346985	0.288655	0.348762	0.400261	0.286469	0.337199	0.35427	0.271076	0.351765	0.340324	0.287709	0.346862	0.362474	0.295017	0.369484	0.368505	0.37388	0.304826	0.352045	0.364542	0.300363
	11.5	0.3683	0.224571	0.361786	0.34543	0.210587	0.351394	0.340709	0.212298	0.343732	0.338833	0.209203	0.331779	0.353494	0.217501	0.338425	0.350244	0.207387	0.337082	0.372467	0.256685	0.353944	0.362151	0.310792	0.359911	0.373188	0.317053	0.336556	0.351114	0.29309	0.350029	0.402303	0.289761	0.340145	0.358022	0.277651	0.356037	0.345482	0.292378	0.351316	0.367258	0.298349	0.368783	0.370806	0.374885	0.309054	0.354982	0.365931	0.305773
	11.75	0.369424	0.22601	0.365766	0.348503	0.213357	0.354306	0.343543	0.217267	0.346726	0.347754	0.210798	0.333017	0.357448	0.222893	0.342065	0.356929	0.210324	0.342592	0.371509	0.261542	0.35814	0.367274	0.315081	0.363872	0.380267	0.322993	0.341346	0.353853	0.295917	0.349932	0.409161	0.295611	0.340713	0.355747	0.281129	0.355946	0.346523	0.296499	0.356046	0.36983	0.301854	0.369902	0.374772	0.379899	0.313359	0.357866	0.369063	0.305298
	12	0.372234	0.227826	0.36799	0.352112	0.215664	0.355978	0.348028	0.221553	0.348892	0.349793	0.215995	0.334007	0.361209	0.221647	0.344995	0.356366	0.212707	0.346565	0.377187	0.263882	0.359459	0.366908	0.316846	0.366068	0.378447	0.32587	0.344059	0.355645	0.295543	0.357377	0.415583	0.297784	0.344461	0.360828	0.283265	0.360787	0.349657	0.298775	0.35882	0.370908	0.305503	0.37447	0.379383	0.380326	0.31344	0.362632	0.372632	0.310322
	12.25	0.378842	0.231276	0.371505	0.359824	0.219549	0.3602	0.35148	0.223696	0.352382	0.356535	0.218381	0.336536	0.366462	0.229146	0.347366	0.36105	0.217637	0.347086	0.380066	0.266221	0.36252	0.373679	0.317836	0.371995	0.386256	0.326088	0.349547	0.361671	0.299983	0.362066	0.418663	0.299689	0.346472	0.361938	0.291465	0.363582	0.353698	0.300198	0.358857	0.375278	0.305329	0.377419	0.382616	0.386636	0.317005	0.365651	0.375251	0.315411
	12.5	0.38558	0.233583	0.376081	0.364843	0.220923	0.363632	0.353162	0.227055	0.356801	0.361961	0.222593	0.340014	0.371709	0.229673	0.351697	0.36322	0.223483	0.351661	0.384008	0.269749	0.36675	0.379157	0.322367	0.373501	0.39236	0.330439	0.351954	0.36167	0.305024	0.364593	0.422637	0.305983	0.350459	0.363557	0.29308	0.368304	0.356716	0.305727	0.363698	0.376014	0.312134	0.379404	0.386364	0.387881	0.319316	0.367124	0.37623	0.314091
	12.75	0.383217	0.239494	0.379551	0.367914	0.226029	0.366829	0.357461	0.230084	0.360049	0.363588	0.22334	0.343002	0.374712	0.232185	0.351402	0.369219	0.225064	0.352619	0.386575	0.272721	0.362984	0.382547	0.326213	0.377309	0.396591	0.335403	0.35512	0.365647	0.304619	0.364658	0.426225	0.305349	0.35371	0.369142	0.294592	0.369932	0.358271	0.309537	0.367033	0.378878	0.314308	0.381912	0.389317	0.390583	0.322835	0.374085	0.38132	0.318329
	13	0.390664	0.239465	0.378482	0.373327	0.226191	0.366498	0.359378	0.231739	0.363839	0.363737	0.227327	0.343099	0.376322	0.236199	0.355622	0.369202	0.227713	0.355317	0.390619	0.272917	0.368406	0.383472	0.326431	0.380816	0.39886	0.336845	0.357427	0.364647	0.310369	0.365447	0.431962	0.306138	0.356412	0.370432	0.299161	0.370677	0.362892	0.311525	0.367272	0.38071	0.315266	0.385497	0.394219	0.393923	0.322911	0.376955	0.386825	0.319872
	13.25	0.393163	0.243681	0.381268	0.375461	0.229862	0.369354	0.364381	0.235508	0.363448	0.368739	0.229676	0.345735	0.382422	0.236182	0.357196	0.373483	0.228956	0.359779	0.393455	0.278494	0.372987	0.384483	0.330636	0.382167	0.399478	0.337461	0.360366	0.369797	0.311392	0.370378	0.431555	0.306399	0.360861	0.373356	0.304501	0.376608	0.365292	0.315659	0.371782	0.383552	0.318667	0.386645	0.395653	0.397124	0.329359	0.376841	0.384926	0.324583
	13.5	0.398198	0.247492	0.385474	0.38039	0.233893	0.372885	0.365368	0.23973	0.368502	0.371331	0.231203	0.348316	0.384836	0.241258	0.361298	0.376852	0.232966	0.360296	0.39487	0.278605	0.376303	0.389252	0.334371	0.38214	0.403686	0.342418	0.361414	0.377665	0.316277	0.374233	0.436191	0.308543	0.362136	0.373802	0.309433	0.37989	0.366996	0.319306	0.371478	0.386694	0.319536	0.388997	0.399977	0.399713	0.329011	0.382626	0.389639	0.326285
	13.75	0.399489	0.248223	0.386259	0.383101	0.234628	0.374533	0.3691	0.242276	0.370425	0.376853	0.235268	0.35153	0.384853	0.244208	0.36359	0.381117	0.236533	0.363599	0.399325	0.280079	0.377557	0.390691	0.33809	0.386775	0.406289	0.346505	0.36538	0.377177	0.320699	0.375813	0.439713	0.314412	0.364988	0.377392	0.313757	0.382291	0.371144	0.322845	0.373643	0.391445	0.320663	0.391964	0.404147	0.402308	0.332153	0.38546	0.394777	0.32915
	14	0.401833	0.251978	0.390893	0.384178	0.238209	0.378988	0.372656	0.244694	0.372884	0.379624	0.236507	0.354962	0.388949	0.247715	0.36745	0.383718	0.237994	0.366751	0.400769	0.281692	0.378022	0.394094	0.339195	0.391691	0.408439	0.345961	0.371104	0.382404	0.326312	0.378446	0.443358	0.317674	0.366702	0.381158	0.318305	0.387528	0.371848	0.32474	0.379295	0.393176	0.325576	0.394443	0.405842	0.40562	0.332244	0.388804	0.39339	0.329902
	14.25	0.406923	0.251851	0.394842	0.392028	0.240188	0.382376	0.376447	0.246559	0.374375	0.380925	0.240283	0.35582	0.389087	0.249622	0.367618	0.387823	0.242856	0.369293	0.403176	0.285048	0.383248	0.400054	0.340816	0.39189	0.415353	0.347649	0.371346	0.381894	0.324976	0.381143	0.44572	0.320127	0.369632	0.383646	0.322479	0.386152	0.374073	0.327375	0.376827	0.393729	0.329171	0.39401	0.411551	0.409808	0.335939	0.393877	0.399158	0.333745
	14.5	0.405964	0.258262	0.396108	0.391571	0.245182	0.385484	0.380358	0.250629	0.379235	0.385752	0.240484	0.357774	0.394167	0.252686	0.375468	0.392042	0.244842	0.374147	0.406056	0.287094	0.386418	0.400616	0.347095	0.394523	0.418133	0.351713	0.374845	0.384531	0.329296	0.383643	0.452228	0.321674	0.3718	0.382841	0.326981	0.390381	0.376051	0.326491	0.382941	0.397498	0.329863	0.398652	0.412107	0.408121	0.339086	0.395756	0.399001	0.334183
	14.75	0.411972	0.260131	0.39908	0.396346	0.247571	0.385984	0.384835	0.251643	0.383202	0.388348	0.246185	0.360116	0.396446	0.255207	0.375204	0.395165	0.245648	0.376799	0.408085	0.292592	0.38785	0.404406	0.348998	0.396895	0.421181	0.354894	0.377399	0.386092	0.3303	0.385405	0.453296	0.325599	0.376358	0.385474	0.32728	0.39203	0.37976	0.33491	0.38558	0.400825	0.332926	0.399093	0.416266	0.410442	0.34292	0.396283	0.40444	0.336603
	15	0.413836	0.26391	0.401196	0.39725	0.250889	0.388125	0.388041	0.254635	0.38443	0.392786	0.245126	0.362243	0.398675	0.258419	0.375574	0.398957	0.248526	0.380219	0.413421	0.294208	0.388877	0.406097	0.350802	0.39973	0.42208	0.35868	0.380849	0.391068	0.33297	0.3855	0.457411	0.32581	0.378885	0.387463	0.335143	0.396308	0.382499	0.333927	0.38597	0.4001	0.336353	0.402818	0.418197	0.413233	0.342128	0.404739	0.405642	0.341249
	15.25	0.41794	0.266639	0.404328	0.400145	0.252108	0.392803	0.392219	0.257696	0.385778	0.392569	0.249482	0.368342	0.4039	0.26176	0.376617	0.401447	0.251674	0.38288	0.416684	0.296433	0.391846	0.410063	0.353705	0.404759	0.425799	0.360367	0.387055	0.392895	0.336571	0.388439	0.460002	0.330014	0.380436	0.391472	0.336838	0.394374	0.383541	0.336959	0.385899	0.402296	0.339832	0.406204	0.423046	0.418056	0.346966	0.403923	0.406894	0.341807
	15.5	0.418298	0.266965	0.407861	0.403012	0.25368	0.393479	0.39611	0.259647	0.385461	0.395929	0.25316	0.368912	0.405305	0.262391	0.381506	0.402824	0.253066	0.383986	0.416199	0.300348	0.396649	0.410384	0.355558	0.405795	0.427767	0.361903	0.38843	0.397029	0.339829	0.390756	0.459547	0.331237	0.383029	0.391648	0.34122	0.394899	0.385093	0.340425	0.391491	0.404612	0.341544	0.405523	0.424232	0.422133	0.347849	0.408967	0.410077	0.340162
	15.75	0.423219	0.270357	0.40994	0.405922	0.259445	0.397301	0.397858	0.261531	0.388692	0.398129	0.255779	0.370774	0.406535	0.267256	0.381367	0.408441	0.25631	0.386484	0.417828	0.297779	0.398997	0.41661	0.358145	0.407461	0.43314	0.362875	0.390727	0.399622	0.344556	0.394625	0.467268	0.332586	0.385334	0.394621	0.342838	0.397724	0.38695	0.341309	0.39251	0.404052	0.344027	0.407877	0.428974	0.422181	0.351035	0.408353	0.4115	0.345424
	16	0.423745	0.272541	0.411338	0.407129	0.259329	0.396419	0.4028	0.263474	0.38911	0.402327	0.257353	0.373345	0.40821	0.267903	0.382268	0.405469	0.258896	0.388432	0.42117	0.302705	0.399216	0.416485	0.361968	0.410989	0.43161	0.367445	0.395986	0.403629	0.346164	0.396743	0.467363	0.337667	0.38578	0.397436	0.348698	0.399518	0.392222	0.341322	0.399192	0.407388	0.348395	0.410253	0.430687	0.427291	0.349363	0.414836	0.413499	0.347328
	16.25	0.428655	0.27679	0.412519	0.41001	0.264274	0.398281	0.402897	0.26852	0.393474	0.406501	0.260504	0.3737	0.410984	0.269522	0.385511	0.412589	0.26026	0.392583	0.423832	0.304999	0.401366	0.416646	0.362985	0.411394	0.434838	0.367068	0.395963	0.408255	0.345477	0.400679	0.470622	0.33881	0.388892	0.398343	0.350827	0.399873	0.392873	0.343423	0.396965	0.410444	0.349093	0.412298	0.432547	0.429561	0.352891	0.417729	0.415777	0.350247
	16.5	0.428717	0.278971	0.417722	0.411433	0.26645	0.402863	0.406073	0.268136	0.395138	0.408189	0.260539	0.379464	0.41386	0.272201	0.387097	0.413243	0.26391	0.392645	0.426746	0.307635	0.402904	0.421656	0.367261	0.414459	0.440155	0.370957	0.400705	0.408378	0.350039	0.40227	0.474	0.341217	0.391867	0.398581	0.350004	0.402979	0.395572	0.346998	0.40198	0.41334	0.353386	0.416762	0.434345	0.433232	0.356104	0.4202	0.420881	0.351863
	16.75	0.435205	0.281334	0.416411	0.415768	0.267925	0.402392	0.412511	0.27203	0.398187	0.410674	0.264709	0.383388	0.418363	0.275706	0.388991	0.417182	0.264899	0.397241	0.429099	0.309931	0.40723	0.42301	0.366338	0.419304	0.439456	0.371522	0.404541	0.410523	0.351531	0.404417	0.474117	0.342731	0.3947	0.400744	0.353033	0.402337	0.396536	0.345696	0.403348	0.411629	0.358217	0.415864	0.440538	0.437089	0.36141	0.422049	0.420671	0.355992
	17	0.434089	0.28227	0.421302	0.416063	0.268538	0.40572	0.41068	0.275936	0.399877	0.411028	0.265367	0.386516	0.419278	0.273941	0.390602	0.414895	0.265327	0.398493	0.429596	0.312076	0.41249	0.427503	0.372256	0.418065	0.441928	0.375566	0.403575	0.414028	0.353921	0.407928	0.4772	0.342762	0.395485	0.403169	0.35671	0.404031	0.400527	0.349582	0.402748	0.416744	0.359193	0.420915	0.441736	0.435074	0.359376	0.427114	0.424204	0.359514
	17.25	0.437723	0.284273	0.420332	0.417664	0.271053	0.404471	0.414442	0.27726	0.40402	0.413197	0.269249	0.386849	0.421068	0.27865	0.393839	0.41974	0.268873	0.398081	0.433627	0.314684	0.408002	0.43028	0.371676	0.422239	0.446367	0.374955	0.408086	0.417332	0.357365	0.409675	0.480047	0.346399	0.394391	0.405193	0.358513	0.407677	0.400893	0.353922	0.404731	0.415657	0.361	0.419001	0.443076	0.438877	0.363041	0.428728	0.426586	0.359021
	17.5	0.437846	0.284796	0.423532	0.418944	0.273107	0.407699	0.414892	0.279716	0.405219	0.417309	0.272215	0.393124	0.421892	0.280136	0.395409	0.418213	0.27417	0.398082	0.43395	0.315474	0.411412	0.433123	0.372628	0.423619	0.450595	0.377532	0.410133	0.419989	0.361748	0.409855	0.479997	0.345759	0.396035	0.406206	0.361931	0.409309	0.400698	0.353734	0.407193	0.419099	0.362131	0.420571	0.444891	0.438764	0.363125	0.432862	0.43015	0.361934
	17.75	0.442088	0.288898	0.426623	0.422478	0.275276	0.410382	0.417562	0.280434	0.408552	0.41919	0.27223	0.395867	0.428134	0.280847	0.397212	0.423906	0.275781	0.40339	0.437314	0.319126	0.414815	0.435149	0.380844	0.428566	0.450245	0.381006	0.414049	0.420447	0.359822	0.41228	0.484389	0.34872	0.400035	0.409852	0.367043	0.41353	0.4035	0.356501	0.411305	0.421179	0.365945	0.424615	0.448934	0.442544	0.368585	0.433972	0.430954	0.363874
	18	0.44534	0.293017	0.427824	0.425635	0.280383	0.412437	0.421407	0.283207	0.411431	0.422834	0.27337	0.396763	0.427771	0.28369	0.403533	0.424618	0.279499	0.407212	0.437135	0.321191	0.417418	0.434926	0.380325	0.429858	0.450336	0.379933	0.414993	0.426876	0.366495	0.41871	0.485814	0.35367	0.399717	0.41118	0.3661	0.413124	0.407919	0.361104	0.415397	0.423529	0.368536	0.425686	0.451921	0.445186	0.36744	0.436781	0.436694	0.367922
	18.25	0.445353	0.293548	0.428883	0.426366	0.279687	0.411613	0.422149	0.281615	0.411323	0.424476	0.278233	0.399711	0.431108	0.286357	0.405158	0.428129	0.278667	0.408273	0.442972	0.321145	0.420289	0.439053	0.383294	0.429794	0.453615	0.38406	0.416701	0.425489	0.364479	0.41804	0.487473	0.357172	0.401047	0.413531	0.366394	0.414531	0.405569	0.359546	0.414923	0.423248	0.371878	0.427076	0.456637	0.447775	0.372184	0.439107	0.437058	0.366262
	18.5	0.44787	0.297976	0.431587	0.430253	0.284434	0.41657	0.427013	0.287163	0.409911	0.426245	0.279311	0.402533	0.43191	0.288458	0.405603	0.430081	0.284257	0.409366	0.438406	0.322589	0.421059	0.439441	0.387205	0.430261	0.45618	0.38648	0.417521	0.431693	0.365577	0.419784	0.487897	0.358264	0.406591	0.418177	0.370758	0.418046	0.411524	0.363	0.414835	0.426859	0.371224	0.431592	0.458327	0.448492	0.371985	0.44346	0.438748	0.370227
	18.75	0.449945	0.299165	0.435614	0.430794	0.284481	0.421127	0.426606	0.290072	0.418215	0.428314	0.281586	0.403357	0.435493	0.291096	0.408033	0.434587	0.28276	0.411163	0.445536	0.326377	0.422382	0.443198	0.383884	0.437191	0.458083	0.384945	0.422315	0.432431	0.371464	0.422656	0.49013	0.362806	0.410835	0.418452	0.373946	0.416671	0.410303	0.363662	0.419148	0.427384	0.372874	0.434097	0.461861	0.449362	0.373939	0.443301	0.440248	0.372
	19	0.452314	0.302089	0.435906	0.433819	0.286427	0.421245	0.431327	0.291659	0.418651	0.430114	0.283659	0.408038	0.435746	0.290849	0.411162	0.435929	0.284296	0.411325	0.446979	0.329569	0.425988	0.443858	0.38938	0.436052	0.459774	0.388266	0.423797	0.438751	0.369714	0.427436	0.488096	0.363161	0.4079	0.422509	0.37345	0.421975	0.413449	0.36771	0.417502	0.43558	0.374855	0.435162	0.460911	0.455042	0.37518	0.446645	0.443369	0.373001
	19.25	0.45344	0.303256	0.437623	0.433584	0.288624	0.423634	0.433144	0.292598	0.41986	0.431319	0.283389	0.410095	0.438646	0.294929	0.414609	0.439365	0.287906	0.416163	0.449313	0.331451	0.426626	0.447178	0.394442	0.43742	0.461647	0.392694	0.424058	0.440878	0.373927	0.429592	0.491942	0.364984	0.414142	0.424591	0.375966	0.418091	0.416404	0.368915	0.423784	0.431363	0.375647	0.436571	0.465649	0.457151	0.378961	0.448186	0.445455	0.375982
	19.5	0.456536	0.3048	0.440716	0.439788	0.290477	0.429247	0.435516	0.296064	0.42543	0.433374	0.284785	0.411367	0.443153	0.296445	0.414069	0.437777	0.289073	0.414944	0.452391	0.332219	0.430964	0.449067	0.392446	0.440161	0.463092	0.390323	0.42592	0.44536	0.375507	0.4319	0.492576	0.367907	0.414778	0.425563	0.376659	0.421488	0.417414	0.370936	0.424603	0.434327	0.377466	0.436292	0.46807	0.460035	0.379388	0.454115	0.44612	0.379943
	19.75	0.457358	0.309231	0.442855	0.441219	0.295108	0.43017	0.438245	0.296372	0.422988	0.438145	0.290595	0.413411	0.441426	0.300839	0.418079	0.437249	0.291644	0.419268	0.453777	0.335602	0.430298	0.451507	0.396976	0.444213	0.464585	0.395011	0.428117	0.448176	0.378567	0.433015	0.488512	0.37194	0.415865	0.428662	0.38152	0.419723	0.418158	0.373398	0.425931	0.434751	0.380413	0.443202	0.469292	0.461234	0.38149	0.454974	0.448983	0.380272
	20	0.460071	0.308605	0.446767	0.445448	0.293935	0.439267	0.441015	0.298014	0.43002	0.439642	0.288317	0.41563	0.444662	0.297996	0.41704	0.440026	0.290667	0.422743	0.452292	0.335389	0.435607	0.450083	0.399949	0.445846	0.464275	0.395676	0.429564	0.454083	0.382111	0.437914	0.488324	0.370847	0.41738	0.429033	0.381122	0.42161	0.421877	0.376833	0.428073	0.438592	0.380107	0.441064	0.474831	0.461993	0.387571	0.458464	0.452401	0.382046
																																												0.472766	0.466516	0.387029	0.458386	0.451282	0.386444
																																												0.47829	0.46779	0.38649	0.460892	0.45563	0.38715
																																												0.478009	0.471065	0.389794	0.466835	0.458023	0.38609
																																												0.478805	0.470573	0.390236	0.466758	0.460616	0.389316
																																												0.486241	0.4722	0.393929	0.469311	0.461668	0.393068
																																												0.484821	0.476198	0.396806	0.471975	0.466842	0.392985
																																												0.489607	0.477885	0.394825	0.474904	0.465161	0.397729
																																												0.490383	0.481382	0.39825	0.477103	0.466213	0.399329
																																												0.493006	0.483278	0.402273	0.479779	0.472989	0.39843
																																												0.494936	0.485482	0.399824	0.47989	0.469834	0.400725
																																												0.494029	0.486404	0.404512	0.482503	0.478412	0.403979
																																												0.499464	0.490513	0.404738	0.483579	0.473625	0.404606
																																												0.500702	0.490446	0.406199	0.48773	0.479349	0.405964
																																												0.504637	0.492535	0.406463	0.493374	0.476365	0.406521
																																												0.506872	0.495362	0.409345	0.492174	0.482222	0.407101
																																												0.508843	0.495475	0.41205	0.49119	0.482484	0.411819
																																												0.511976	0.49481	0.414447	0.496054	0.484734	0.414407
																																												0.513144	0.651152	0.416285	0.49721	0.700614	0.41337
																																												0.513558	0.722865	0.416636	0.5019	0.728667	0.414965
																																												0.516422	0.749926	0.419907	0.505127	0.765546	0.418455
																																												0.51629	0.769691	0.420045	0.501883	0.770873	0.418478
																																												0.521637	0.791207	0.421546	0.504668	0.788821	0.42089
																																												0.523598	0.811896	0.424336	0.505542	0.814976	0.422257
																																												0.526873	0.823307	0.428214	0.507533	0.83738	0.427262
																																												0.528226	0.834316	0.426947	0.513123	0.856244	0.428284
																																												0.527113	0.859696	0.426024	0.513423	0.877181	0.429685
																																												0.529546	0.870815	0.430693	0.517472	0.89447	0.429943
																																												0.530524	0.889031	0.431768	0.519795	0.905342	0.432137
																																												0.662217	0.899589	0.431082	0.634269	0.913317	0.435363
																																												0.704653	0.910736	0.926248	0.6983	0.92179	0.955793
																																												0.753504	0.922596	0.953385	0.714237	0.928567	0.97176
																																												0.77943	0.931882	0.979294	0.73187	0.932956	0.985623
																																												0.811315	0.942916	0.993959	0.765488	0.942834	0.990476
																																												0.843427	0.950066	0.998583	0.802849	0.949394	0.993451
																																												0.862106	0.954922	0.993735	0.833485	0.956174	0.994313
																																												0.879694	0.962635	0.998667	0.855494	0.959993	0.998503
																																												0.895357	0.961982	0.998587	0.871171	0.964861	0.99952
																																												0.906029	0.967933	0.997427	0.883549	0.966323	0.999058
																																												0.91133	0.970046	0.998739	0.896713	0.967299	1.00171
																																												0.923798	0.974054	1.00377	0.909113	0.973271	0.998428
																																												0.930648	0.979974	0.998829	0.917227	0.973966	0.998948
																																												0.938386	0.978772	1.00227	0.930191	0.977617	1.00207
																																												0.943888	0.981892	1.00077	0.93639	0.978696	0.999115
																																												0.949772	0.984324	1.0009	0.941618	0.983267	1.00178
																																												0.955746	0.986505	1.00081	0.949764	0.982485	1.00233
																																												0.959605	0.984459	1.00204	0.955623	0.982764	1.00077
																																												0.964701	0.988713	1.00064	0.95896	0.986384	1.00276
																																												0.963793	0.987143	1.00022	0.962131	0.990352	1.00013
																																												0.971968	0.986607	1.00254	0.966958	0.98795	1.00057
																																												0.971965	0.990948	0.174609	0.972479	0.988153	0.216269
																																												0.9757	0.989215	0.14123	0.972291	0.993084	0.196092
																																												0.979227	0.989774	0.111124	0.975946	0.991518	0.170061
																																												0.978969	0.993183	0.0827325	0.979642	0.989384	0.14013
																																												0.981456	0.993919	0.0630247	0.979776	0.991359	0.109458
																																												0.982945	0.996483	0.0513338	0.979101	0.993595	0.0848309
																																												0.983686	0.99819	0.0402248	0.982417	0.995337	0.0676839
																																												0.982883	1.00126	0.0331244	0.982896	0.991848	0.0558908
																																												0.986244	0.999022	0.0281184	0.987267	0.997631	0.0454145
																																												0.989135	0.995983	0.0197962	0.988439	0.993466	0.0343736
																																												0.990201	0.997195	0.0237887	0.991986	0.99815	0.0301309
																																												0.991797	0.997732	0.018603	0.989773	0.99699	0.0267656
																																												0.990823	0.997102	0.0150632	0.989723	0.993652	0.02341
																																												0.992433	1.00084	0.0113485	0.994539	0.99785	0.0196315
																																												0.993894	1.0004	0.00904443	0.995283	0.998411	0.0168886
																																												0.991832	1.00061	0.0104599	0.993006	0.996015	0.0135347
																																												0.993224	0.999534	0.00661781	0.995652	0.998841	0.0135058
																																												0.995194	0.996774	0.00700445	0.996253	0.996458	0.0100666
																																												0.994752	1.00004	0.00656473	0.99395	0.998651	0.00959938
																																												0.995919	0.99911	0.00558437	0.995912	0.999178	0.00773365
																																												0.997409	1.00034	0.00549141	0.998582	1.0001	0.00847587
																																												0.999206	0.998932	0.00488294	0.997683	0.998864	0.00800564
																																												0.99694	0.998335	0.00160398	1.00202	0.999551	0.00577921
																																												0.999553	0.999891	0.00419756	0.99664	0.997697	0.00472758
																																												1.00342	1.00031	0.00399538	0.998642	0.996377	0.00435299
																																												1.00047	1.00051	0.00389181	1.00134	0.998279	0.00308824
																																												1.00055	0.999755	0.00220076	0.999183	1.00132	0.00330647
																																												1.00198	0.99795	0.00071828	0.999492	0.997564	0.00237818
																																												1.0003	0.999629	0.0016653	1.00299	1.00133	0.00172076
40																																												0.999077	1.00026	0.00103382	1.0043	1.00115	0.00251318
																																												0.998153	0.997751	0.00031207	1.0004	1.00025	0.00201793
[truncated: 15 more columns]

## Sheet: 1c
		Δintensity values (μA)
		3MP only			Tum1-roGFP2 + 3MP			Tum1(C259S)-roGFP2 +3MP
	time (min)	Replica 1	Replica 2	Replica 3	Replica 1	Replica 2	Replica 3	Replica 1	Replica 2	Replica 3
	-0.33333	-0.00013	0.000189	0.000579	-0.00024	0.000939	0.000207	0.001498	-0.00124	-0.00054
	-0.31667	0.000122	0.000263	-0.00136	0.000304	0.000582	0.000361	0.001318	-0.00379	-0.00175
	-0.3	0.000671	0.000407	0.000106	-0.00013	0.000452	4.67e-05	0.001336	0.000582	-0.00179
	-0.28333	0.000433	0.000406	0.000281	0.00024	0.000244	0.000247	0.001639	0.00582	-0.0019
	-0.26667	0.000585	0.000299	0.001346	-0.00011	0.000112	-1.9e-05	0.001295	-3e-06	-0.0016
	-0.25	0.00037	0.000816	-0.0018	0.000314	0.000649	-0.00037	0.001514	-0.00141	-0.00111
	-0.23333	0.000199	0.000644	-0.00018	-0.00028	-0.00135	0.000637	0.000345	-0.00742	-0.00307
	-0.21667	0.000117	0.000698	-1e-05	-0.00038	1.5e-05	0.000896	0.001128	0.00283	-0.00211
	-0.2	-0.00012	0.001045	0.001705	0.000102	-1.3e-05	0.000765	0.000583	0.004813	0.012134
	-0.18333	4.3e-05	-0.00056	-0.00264	0.000137	-0.00018	0.000839	0.001071	0.0015	0.02832
	-0.16667	-0.00022	-0.00019	-0.00085	0.001256	-0.00055	-0.00017	0.001087	0.001626	0.020638
	-0.15	0.001546	0.00032	0.000573	-0.00014	-0.00069	-0.00044	0.001055	0.00098	0.012601
	-0.13333	-0.00043	-0.00016	0.000306	1.11e-05	-0.00091	0.000266	0.001501	0.000222	0.01121
	-0.11667	-0.00072	-0.0003	0.006672	0.00033	-0.00078	-0.00026	-0.00088	0.000493	0.014773
	-0.1	0.000188	-0.00046	-0.00583	-0.00011	-0.00064	-6.1e-05	0.000423	0.000877	0.004653
	-0.08333	-0.0035	-0.0007	-0.00536	-0.00082	-0.00064	4.34e-05	0.000952	-0.0011	0.002189
	-0.06667	-0.00254	-0.00042	-0.00125	-0.00357	-0.00316	-0.00138	-0.00101	0.000137	0.002721
	-0.05	-0.00276	-0.0022	-0.00523	-0.00099	-0.00174	1.09e-05	-3.3e-05	-0.0007	0.003186
	-0.03333	0.001289	-0.00122	-0.00553	0.0021	0.000398	6.82e-05	0.000803	-0.00175	-0.00224
	-0.01667	0.001552	-0.00015	-0.00211	0.002969	0.003126	0.001461	-0.00023	9.79e-05	0.002494
Add 3MP	0	0.006266	0.001349	0.001418	0.003818	0.000657	0.003006	0.005246	0.008476	0.003484
	0.016667	-0.00654	0.006284	-0.0052	0.004683	0.000879	-0.0078	-0.00124	-0.00375	0.008886
	0.033333	-0.0075	-0.00552	-0.0019	-0.00732	-0.00527	-0.00335	-0.00377	-0.00791	0.002991
	0.05	-0.00339	-0.00055	-0.00237	-0.00373	-0.00159	0.003422	0.002062	-0.00087	0.001354
	0.066667	-0.00096	-0.00129	-0.00186	-0.00097	0.001802	-0.00043	-0.00242	0.000231	0.000529
	0.083333	-0.00082	-0.00168	-0.00112	0.001652	-0.00099	-0.00066	-0.00047	0.000342	-0.0032
	0.1	0.000213	-0.00275	-0.0008	0.001216	-0.00067	-0.00021	-0.00083	-0.00157	0.000951
	0.116667	-0.00028	-0.00302	-0.00196	0.0003	0.000307	9.24e-05	-0.00041	-0.0002	0.002524
	0.133333	0.000104	-0.00345	-0.00195	0.001184	0.002484	-0.00014	-0.00124	-0.00015	0.00269
	0.15	-0.00019	-0.00332	-0.00118	0.00189	-0.00045	8.82e-05	-0.00084	0.00023	0.001891
	0.166667	6.28e-05	-0.00318	-0.00147	0.000535	-0.00029	0.000111	-0.00057	-0.0006	0.001148
	0.183333	0.000182	-0.00286	-0.00132	0.000803	0.000657	0.000575	-0.00059	-0.00038	0.001052
	0.2	0.000431	-0.00281	-0.00255	0.00235	0.000916	0.000951	-0.00086	-0.00035	0.001688
	0.216667	0.000479	-0.00382	-0.00104	0.000523	0.001725	0.001271	-0.00086	3.55e-05	0.002723
	0.233333	0.000243	-0.00178	-0.00051	0.001386	0.001298	0.00133	-0.00069	-0.0001	0.001945
	0.25	0.000291	-0.0016	-0.00039	0.001558	0.001216	0.005691	-0.00082	6.14e-05	0.000903
	0.266667	0.000393	-0.00161	-0.00036	0.002105	0.002198	-0.00127	-6.2e-05	-0.00013	0.001866
	0.283333	0.000558	-0.00115	-0.00271	0.002349	0.002647	0.005272	-0.00355	0.000154	0.001717
	0.3	0.000573	-0.001	-0.00187	0.002904	0.003269	0.002654	0.000236	0.000368	0.002059
	0.316667	0.000623	-0.00029	-0.00298	0.00353	0.003614	0.004388	-0.00043	0.000444	0.003582
	0.333333	0.00038	-0.00075	-0.00228	0.00385	0.003995	0.005573	-0.00174	0.000275	0.002737
	0.35	0.000606	-0.00021	-0.00114	0.004017	0.004898	0.005519	-0.00103	0.000519	0.000165
	0.366667	0.000582	-8.5e-06	-0.00158	0.004236	0.003971	0.00635	-0.00042	0.000958	0.001016
	0.383333	0.000509	-0.00047	-0.00112	0.004905	0.005631	0.007443	-0.00034	0.00107	0.010253
	0.4	0.000282	-0.00058	-0.00178	0.005869	0.007841	0.00856	0.000406	0.000939	-0.00144
	0.416667	0.000562	-0.00095	-0.00117	0.006658	0.008347	0.009101	-7.2e-05	0.000848	0.001325
	0.433333	0.000721	-0.00109	-0.00087	0.006901	0.00908	0.010074	0.000992	0.00133	0.00022
	0.45	0.000665	-0.00123	-0.00051	0.00797	0.009982	0.010571	4.74e-06	0.00143	-0.00019
	0.466667	0.001231	-0.00149	-0.00023	0.008451	0.012219	0.011606	0.000204	0.001344	0.002567
	0.483333	0.000825	-0.00193	-0.00036	0.009097	0.011629	0.01235	0.00071	0.001329	0.00067
	0.5	0.000648	-0.00182	-0.00015	0.009735	0.011976	0.013048	0.000547	0.001249	5e-05
	0.516667	0.00068	-0.00153	0.000345	0.010878	0.013283	0.014229	0.000411	0.00114	0.000632
	0.533333	0.000874	-0.00172	0.000474	0.010975	0.014672	0.015855	0.000204	0.001213	0.000939
	0.55	0.000835	-0.00165	0.000265	0.012725	0.015109	0.014332	3.7e-05	0.001512	0.00147
	0.566667	0.001003	-0.00154	0.00063	0.012925	0.015912	0.016464	-6.1e-05	0.001348	0.001229
	0.583333	0.00076	-0.00171	0.000762	0.013957	0.015716	0.020129	-0.00035	0.001504	0.001542
	0.6	0.000559	-0.00168	0.000878	0.01398	0.016999	0.014883	-0.00069	0.001487	0.001754
	0.616667	0.000287	-0.00192	0.001408	0.014364	0.017538	0.015315	-0.00037	0.001434	0.002196
	0.633333	0.000389	-0.00164	0.001059	0.015042	0.018301	0.020322	-0.00059	0.001161	0.001649
	0.65	0.00046	0.001743	0.000934	0.016093	0.019141	0.02088	-0.00077	0.001033	0.001388
	0.666667	0.000312	-0.00614	-3.3e-05	0.017022	0.019402	0.023593	-0.00074	0.001085	0.002103
	0.683333	0.000517	-0.00213	0.003046	0.01753	0.020512	0.019574	-0.0008	0.00121	0.001997
	0.7	0.000732	-0.00043	-0.00132	0.018098	0.020916	0.020936	-0.00093	0.001168	0.001021
	0.716667	0.000702	-0.00082	1.87e-05	0.018592	0.021777	0.022925	-0.00052	0.001194	0.000928
	0.733333	0.000255	-0.00102	0.000182	0.019071	0.023137	0.022464	-0.00058	0.001252	0.000491
	0.75	0.00046	-0.00061	-0.00029	0.019468	0.022696	0.020813	-0.00036	0.001434	0.00061
	0.766667	0.000715	-0.00101	-0.00093	0.020755	0.022883	0.02318	-0.00139	0.001336	-0.00222
	0.783333	0.000724	-0.00073	0.005481	0.020843	0.023526	0.023597	-0.00093	0.001364	-0.00017
	0.8	0.000348	-0.00054	0.000934	0.019075	0.02446	0.024585	-0.00074	0.001379	-7.2e-05
	0.816667	0.000572	-0.00063	4.96e-05	0.02172	0.025513	0.025083	0.0008	0.001562	0.00024
	0.833333	0.000639	-0.00038	0.000561	0.023177	0.026637	0.025531	0.00186	0.001398	-0.00016
	0.85	0.000988	-0.00041	-0.00288	0.022576	0.025654	0.025687	-0.00166	0.001247	-0.00296
	0.866667	0.000858	-0.00038	0.001017	0.023268	0.026372	0.026026	-0.00434	0.00142	0.001438
	0.883333	0.001074	-0.00013	0.003192	0.023498	0.027371	0.026329	0.000876	0.001229	0.002194
	0.9	0.000782	-0.00062	0.001198	0.02356	0.027917	0.027402	0.001115	0.002012	0.001376
	0.916667	0.00079	-0.00062	0.000963	0.024268	0.028323	0.027588	0.000226	0.001314	0.000432
	0.933333	0.001015	-0.0005	0.000602	0.025046	0.028749	0.027108	0.000477	0.001492	0.000235
	0.95	0.001065	-0.00046	0.001794	0.024869	0.029296	0.027301	-1.6e-05	0.001353	-0.00107
	0.966667	0.000703	-0.00061	0.001159	0.025865	0.029471	0.02812	-0.00045	0.00172	0.007977
	0.983333	0.001249	-0.00102	0.001297	0.025874	0.029699	0.028035	0.000261	0.00183	-0.00148
	1	-0.00045	-0.00082	0.001808	0.026419	0.030157	0.028413	0.00023	0.001699	-0.00086
	1.01667	0.002916	-0.00093	0.001562	0.027323	0.030977	0.02854	0.000649	0.001679	2e-05
	1.03333	-0.00507	-0.0013	0.001665	0.026021	0.030877	0.029307	0.000406	0.001715	0.00136
	1.05	0.000139	-0.00134	0.001423	0.027893	0.030963	0.029313	0.000582	0.002044	0.000989
	1.06667	0.003318	-0.0011	0.001748	0.029178	0.031767	0.029325	0.000972	0.002214	0.001675
	1.08333	0.000886	-0.00116	0.001748	0.028013	0.032341	0.029269	0.000645	0.002457	0.002184
	1.1	-6.3e-05	-0.00086	0.00173	0.028267	0.033029	0.029928	0.000547	0.002389	0.002091
	1.11667	0.00283	-0.00079	0.001937	0.028943	0.032877	0.030509	0.000401	0.002171	0.002129
	1.13333	-0.00045	-0.00075	0.001213	0.029016	0.033421	0.030798	0.000367	0.002427	0.000868
	1.15	0.000706	-0.00075	0.001507	0.02926	0.033728	0.031359	0.000422	0.002659	0.002676
	1.16667	-0.00092	-0.00017	0.001626	0.029548	0.033724	0.031847	-7.5e-05	0.002598	0.001668
	1.18333	-8.4e-05	-0.00055	0.001165	0.029742	0.034027	0.031692	-0.00037	0.002719	0.001736
	1.2	0.006833	-0.00018	0.001496	0.029734	0.034273	0.032062	7.91e-05	0.003016	0.001518
	1.21667	-0.0028	-0.00028	0.001104	0.030398	0.034773	0.032039	-9.3e-05	0.00208	0.001457
	1.23333	0.000108	-0.00016	0.001219	0.03041	0.03496	0.032153	-0.00031	0.002696	0.001379
	1.25	0.001258	-0.00018	0.000945	0.030576	0.034916	0.032031	-9.2e-05	0.002628	0.00106
	1.26667	0.002292	-0.0006	0.001194	0.031293	0.034737	0.03249	-0.0001	0.002902	0.00129
	1.28333	0.002315	-0.00032	0.000958	0.028726	0.035647	0.033038	-7.8e-05	0.002771	-0.00011
	1.3	0.001416	-0.00041	0.001037	0.032294	0.038276	0.032879	0.000258	0.002626	-0.00085
	1.31667	0.001354	-0.00084	0.001025	0.032229	0.033197	0.032854	6.08e-05	0.002762	0.003578
	1.33333	0.001648	-0.00052	0.0006	0.031386	0.03359	0.03281	-5.5e-05	0.002941	0.002078
	1.35	0.001695	-0.00077	0.000997	0.031982	0.037411	0.032635	0.000128	0.003218	-0.00029
	1.36667	0.00175	-0.00048	0.001072	0.031818	0.037823	0.033408	-9.4e-05	0.003014	0.00247
	1.38333	0.001503	-0.00023	0.001047	0.032422	0.037069	0.033297	0.000152	0.00261	0.002806
	1.4	0.001389	-0.00014	0.000668	0.03255	0.036857	0.033408	0.000399	0.002931	0.00233
	1.41667	0.001364	-2.5e-05	0.000742	0.032925	0.036995	0.033643	0.000666	0.002849	0.001963
	1.43333	0.001516	0.000473	0.000108	0.031811	0.03724	0.03378	0.000932	0.003365	0.002429
	1.45	0.001361	1.77e-05	0.000762	0.033114	0.035831	0.033881	0.001091	0.00369	0.002167
	1.46667	0.00155	0.000128	-0.00022	0.033349	0.037495	0.03357	0.001232	0.00332	0.002141
	1.48333	0.001793	0.000168	-0.00017	0.033808	0.037825	0.034217	0.001042	0.003124	0.002658
	1.5	0.001829	0.000349	0.000191	0.03364	0.037786	0.034715	0.001323	0.002774	0.002678
	1.51667	0.001958	0.000342	0.00203	0.033803	0.037733	0.035194	0.00154	0.003435	0.002945
	1.53333	0.002329	0.000332	-0.00252	0.033548	0.037872	0.035013	0.001477	0.003337	0.002903
	1.55	0.002177	0.000351	0.000206	0.033585	0.037954	0.035093	0.001735	0.0037	0.002795
	1.56667	0.00236	0.000942	0.000601	0.033689	0.038234	0.03526	0.001773	0.003298	0.002148
	1.58333	0.001872	0.000875	0.000429	0.033653	0.038353	0.035441	0.001814	0.00341	0.002171
	1.6	0.002441	0.000993	0.000511	0.034176	0.038414	0.035391	0.002022	0.003297	0.002268
	1.61667	0.002458	0.0011	0.000737	0.03416	0.038486	0.035695	0.001748	0.003668	0.001048
	1.63333	0.002436	0.001195	0.000918	0.033793	0.038452	0.035709	0.002063	0.003304	0.001894
	1.65	0.002578	0.000805	0.000796	0.033973	0.039284	0.035994	0.001986	0.00339	0.002059
	1.66667	0.002351	0.001119	0.000623	0.0347	0.039331	0.03622	0.002428	0.003644	0.001219
	1.68333	0.002208	0.000864	0.000637	0.034379	0.039371	0.036116	0.001888	0.003347	0.001907
	1.7	0.002167	0.00047	0.001365	0.034593	0.03964	0.035831	0.001858	0.003453	0.002425
	1.71667	0.001982	0.000977	0.001038	0.034681	0.039725	0.036067	0.001976	0.003206	0.00186
	1.73333	0.001688	0.000787	0.000995	0.034651	0.039604	0.035917	0.001881	0.003183	0.001298
	1.75	0.001701	0.000614	0.001206	0.035142	0.04016	0.035643	0.002289	0.00336	0.001135
	1.76667	0.001202	0.000499	0.001454	0.035502	0.039892	0.035714	0.001715	0.003117	0.001447
	1.78333	0.001411	0.000978	0.001778	0.03548	0.040283	0.035855	0.001765	0.003422	0.001162
	1.8	0.001295	0.000565	0.002092	0.035407	0.040591	0.035973	0.001814	0.003483	0.000834
	1.81667	0.001229	0.000747	0.001687	0.035509	0.039689	0.036073	0.001677	0.003561	0.001039
	1.83333	0.001262	0.000908	0.001549	0.036477	0.040009	0.036497	0.001299	0.003413	0.000748
	1.85	0.001349	0.000897	0.001651	0.036184	0.040705	0.035969	0.001264	0.003761	0.000786
	1.86667	0.001166	0.001202	0.001372	0.036429	0.040921	0.035523	0.001324	0.003815	0.000643
	1.88333	0.000969	0.00118	0.001503	0.036269	0.04119	0.036292	0.00137	0.003472	0.001105
	1.9	0.000962	0.000945	0.001185	0.036551	0.040508	0.036291	0.001228	0.003667	0.000657
	1.91667	0.001057	0.000795	0.001305	0.036687	0.041059	0.036305	0.001187	0.003962	0.001148
	1.93333	0.001432	0.000647	0.001104	0.037241	0.041128	0.036258	0.001077	0.00373	0.001456
	1.95	0.001771	0.000149	0.000817	0.037032	0.041044	0.036801	0.001212	0.004044	0.001523
	1.96667	0.002191	0.000588	0.000959	0.037018	0.041077	0.036593	0.001598	0.004302	0.001138
	1.98333	0.002259	0.000266	0.00099	0.03686	0.041105	0.036402	0.001556	0.004269	0.001211
	2	0.001965	0.00032	0.000861	0.036875	0.041561	0.03689	0.001424	0.003839	0.001908
	2.01667	0.001988	0.0006	0.00067	0.037051	0.041795	0.036885	0.001788	0.004544	0.001557
	2.03333	0.002026	-0.00013	0.000606	0.037418	0.041735	0.037096	0.001687	0.004825	0.001068
	2.05	0.002023	-6.7e-05	0.000553	0.037155	0.041949	0.036902	0.002161	0.004778	0.001547
	2.06667	0.001728	3.06e-05	0.000898	0.036673	0.041503	0.037207	0.001975	0.004767	0.002749
	2.08333	0.001877	0.000633	0.001301	0.038475	0.04167	0.037258	0.001972	0.004644	0.011479
	2.1	0.001981	0.000898	0.001	0.035081	0.041988	0.037388	0.001751	0.004726	-0.00242
	2.11667	0.001653	0.001174	0.000792	0.036334	0.041816	0.037197	0.002093	0.005314	-0.00299
	2.13333	0.002107	0.00102	0.001246	0.037157	0.042226	0.037361	0.002092	0.004795	0.002079
	2.15	0.002127	0.001234	0.001401	0.03676	0.042266	0.037397	0.002208	0.004914	0.002763
	2.16667	0.001748	0.00111	0.001242	0.036676	0.04245	0.037634	0.002133	0.004839	0.00319
	2.18333	0.001685	0.001342	0.000944	0.036287	0.042343	0.037486	0.002192	0.00496	0.011814
	2.2	0.002118	0.001584	0.001809	0.036483	0.04252	0.037377	0.002548	0.004854	0.003608
	2.21667	0.002373	0.001592	0.001553	0.036318	0.042439	0.037338	0.002712	0.004741	-0.00491
	2.23333	0.002515	0.001757	0.001799	0.036341	0.042012	0.037127	0.002809	0.005137	-0.00197
	2.25	0.002031	0.001396	0.001621	0.036308	0.041936	0.037115	0.002696	0.005254	0.002463
	2.26667	0.002415	0.00135	0.002315	0.036007	0.042006	0.037467	0.002831	0.00492	0.003
	2.28333	0.002261	0.001343	0.002699	0.036567	0.042318	0.037722	0.003209	0.004906	0.003168
	2.3	0.002519	0.001327	0.003086	0.037248	0.041723	0.037755	0.002931	0.004414	0.002838
	2.31667	0.002641	0.001128	0.002967	0.037165	0.041836	0.037596	0.002713	0.00468	0.001739
	2.33333	0.002324	0.00071	0.002747	0.037262	0.041904	0.037863	0.002825	0.004793	0.002575
	2.35	0.00266	0.000516	0.002372	0.036849	0.041678	0.037896	0.002861	0.004574	0.002367
	2.36667	0.003226	0.000886	0.002547	0.037245	0.041576	0.0379	0.002556	0.0047	0.002537
	2.38333	0.002719	0.000844	0.002545	0.03695	0.041456	0.037929	0.002649	0.005337	0.001403
	2.4	0.002489	0.000813	0.002317	0.037134	0.041671	0.038511	0.002329	0.005015	0.002113
	2.41667	0.002648	0.000903	0.001978	0.037252	0.04205	0.03818	0.002532	0.005129	0.00306
	2.43333	0.002761	0.000646	0.002373	0.036984	0.042273	0.038209	0.002549	0.005312	0.002206
	2.45	0.002369	0.00099	0.001941	0.03713	0.042036	0.038319	0.002857	0.005424	0.002719
	2.46667	0.002259	0.001437	0.001858	0.037369	0.042289	0.038672	0.002789	0.00537	0.002114
	2.48333	0.002751	0.00093	0.001814	0.037319	0.042403	0.03848	0.002383	0.005383	0.0024
	2.5	0.002371	0.001184	0.001744	0.037366	0.042205	0.038437	0.002411	0.005639	0.002689
	2.51667	0.002731	0.000677	0.001655	0.036937	0.042421	0.038867	0.002646	0.005363	0.001815
	2.53333	0.002507	0.001065	0.0019	0.037233	0.0422	0.038877	0.002883	0.005085	0.001385
	2.55	0.00219	0.000919	0.002188	0.037251	0.042362	0.038708	0.002511	0.005393	0.001464
	2.56667	0.002271	0.001161	0.002187	0.037207	0.042445	0.038517	0.002456	0.005444	0.001542
	2.58333	0.002134	0.000961	0.002394	0.037151	0.042386	0.038688	0.002802	0.005283	0.001718
	2.6	0.002128	0.000995	0.002504	0.037304	0.042182	0.038748	0.002734	0.004894	0.001296
	2.61667	0.001899	0.000885	0.002689	0.037074	0.042553	0.038784	0.002755	0.005354	0.001344
	2.63333	0.001774	0.000394	0.003149	0.037593	0.042551	0.038736	0.002635	0.005469	0.001705
	2.65	0.001755	0.000721	0.002868	0.037757	0.042462	0.039274	0.003128	0.00525	0.002133
	2.66667	0.00185	0.000984	0.003246	0.037528	0.042456	0.039372	0.003282	0.005308	0.002377
	2.68333	0.001652	0.000734	0.00319	0.037627	0.042642	0.039621	0.005556	0.005233	0.002523
	2.7	0.00181	0.00073	0.002971	0.037468	0.042901	0.039447	-0.00179	0.005217	0.003036
	2.71667	0.001716	0.001319	0.003215	0.037671	0.042772	0.04025	0.002866	0.005389	0.002867
	2.73333	0.001691	0.006765	0.003004	0.038066	0.042561	0.03988	0.003459	0.005499	0.002802
	2.75	0.002091	-0.00807	0.002933	0.037923	0.042559	0.040287	0.002874	0.0056	0.003008
	2.76667	0.001546	0.001615	0.002908	0.038357	0.042338	0.039887	0.00279	0.005519	0.002808
	2.78333	0.001602	0.001593	0.00313	0.038211	0.042657	0.039746	0.003029	0.005959	0.00323
	2.8	0.002015	0.001254	0.003558	0.037893	0.042517	0.040164	0.002845	0.005882	0.002781
	2.81667	0.002048	0.000336	0.003305	0.038086	0.042686	0.039685	0.003043	0.005715	0.002771
	2.83333	0.001883	0.000738	0.003491	0.038081	0.042492	0.039998	0.003418	0.006075	0.002623
	2.85	0.002085	0.000986	0.003267	0.037731	0.042528	0.039853	0.003816	0.006766	0.002666
	2.86667	0.002396	0.000698	0.003455	0.037684	0.042686	0.039759	0.004125	0.006808	0.002742
	2.88333	0.00225	0.000413	0.003598	0.038315	0.042812	0.039799	0.004773	0.007974	0.002258
	2.9	0.00226	0.000108	0.003451	0.038203	0.042754	0.04009	0.004702	0.004748	0.002494
	2.91667	0.00264	0.00058	0.003443	0.038158	0.043063	0.040275	0.004636	0.003488	0.002378
	2.93333	0.003273	0.00069	0.003522	0.038206	0.042996	0.040427	0.004562	0.00235	0.002368
	2.95	0.00321	0.000716	0.003535	0.038227	0.043071	0.040155	0.004995	0.006023	0.00251
	2.96667	0.002838	0.000725	0.003833	0.037645	0.043094	0.040091	0.005179	0.006263	0.002137
	2.98333	0.002726	0.001115	0.003575	0.037915	0.043146	0.040014	0.004777	0.006959	0.002099
	3	0.002353	0.000968	0.003668	0.038015	0.043025	0.039451	0.004763	0.008961	0.002502
	3.01667	0.002589	0.001199	0.003522	0.03789	0.043048	0.039479	0.004735	0.009873	0.002478
	3.03333	0.002521	0.001275	0.003469	0.03779	0.043167	0.039568	0.004289	0.001438	0.003435
	3.05	0.002592	0.001023	0.003474	0.038009	0.042988	0.039346	0.004205	0.004686	0.000201
	3.06667	0.002809	0.000986	0.00344	0.037877	0.043421	0.039502	0.004129	0.005893	0.002492
	3.08333	0.00228	0.001338	0.003152	0.037716	0.043512	0.039779	0.003824	0.00555	0.002254
	3.1	0.00272	0.00117	0.002994	0.038149	0.043643	0.039586	0.004049	0.005819	0.002987
	3.11667	0.002988	0.001231	0.003218	0.038285	0.043583	0.039712	0.004215	0.005693	0.002158
	3.13333	0.00325	0.001255	0.003415	0.0389	0.043098	0.03948	0.004074	0.00565	0.002156
	3.15	0.003402	0.000923	0.003004	0.03912	0.043222	0.039583	0.003757	0.005643	0.001558
	3.16667	0.002935	0.0009	0.003238	0.039577	0.043101	0.039904	0.003719	0.005627	0.003404
	3.18333	0.002946	0.000973	0.003327	0.039502	0.043264	0.039291	0.003778	0.005548	0.003061
	3.2	0.003041	0.000865	0.00348	0.039097	0.043178	0.039707	0.003838	0.005336	0.002969
	3.21667	0.002827	0.000759	0.003427	0.038829	0.043476	0.039241	0.003539	0.004776	0.005176
	3.23333	0.002855	0.001068	0.003885	0.038738	0.043794	0.039585	0.003435	0.006711	0.004504
	3.25	0.003198	0.001066	0.003712	0.038666	0.043495	0.039533	0.003658	0.005749	0.002857
	3.26667	0.002473	0.000834	0.003528	0.038708	0.04356	0.039734	0.003873	0.005918	0.002796
	3.28333	0.002831	0.000993	0.003727	0.038105	0.043755	0.039677	0.003744	0.006476	0.003097
	3.3	0.002442	0.001356	0.004035	0.038105	0.04337	0.03935	0.003988	0.006654	0.003048
	3.31667	0.002355	0.001126	0.003639	0.03824	0.043575	0.039554	0.003709	0.006402	0.002354
	3.33333	0.00238	0.001139	0.003113	0.038181	0.04356	0.039709	0.003872	0.006684	0.003676
	3.35	0.002351	0.000952	0.003613	0.03835	0.043578	0.039559	0.003855	0.006398	0.002423
	3.36667	0.001898	0.001157	0.003548	0.038303	0.043561	0.039338	0.00383	0.006588	0.002225
	3.38333	0.001918	0.000962	0.003157	0.037926	0.043659	0.039484	0.003683	0.006807	0.002877
	3.4	0.001773	0.000856	0.00342	0.038093	0.043881	0.039484	0.003844	0.006154	0.003013
	3.41667	0.001593	0.00114	0.003371	0.037975	0.043782	0.039833	0.003576	0.00658	0.003001
	3.43333	0.00194	0.001333	0.003586	0.037795	0.043613	0.039807	0.00371	0.006399	0.002894
	3.45	0.001728	0.001223	0.003775	0.03809	0.043842	0.039895	0.003526	0.006508	0.004151
	3.46667	0.00174	0.001087	0.003408	0.03805	0.043398	0.039833	0.003654	0.006606	0.002488
	3.48333	0.001834	0.001177	0.0037	0.038276	0.043688	0.039976	0.003278	0.006212	0.002101
	3.5	0.001879	0.001362	0.003768	0.038147	0.043599	0.040057	0.003374	0.006346	0.003006
	3.51667	0.002193	0.001514	0.003271	0.038535	0.043295	0.040167	0.003078	0.006229	0.003355
	3.53333	0.002019	0.001345	0.003649	0.03834	0.04335	0.03973	0.003214	0.006606	0.00361
	3.55	0.002299	0.001317	0.003335	0.03821	0.043751	0.039322	0.003371	0.006212	0.003533
	3.56667	0.002491	0.001092	0.003096	0.038252	0.043253	0.039454	0.003492	0.006259	0.00327
	3.58333	0.002813	0.001467	0.002796	0.038292	0.04351	0.039354	0.003308	0.006356	0.003201
	3.6	0.00272	0.001585	0.002743	0.038587	0.043306	0.039289	0.003586	0.006442	0.00353
	3.61667	0.002567	0.001569	0.002263	0.038577	0.043218	0.039659	0.003652	0.006355	0.003003
	3.63333	0.002436	0.001673	0.002145	0.038558	0.043113	0.039631	0.003988	0.006843	0.003652
	3.65	0.002458	0.00188	0.002739	0.038171	0.043154	0.039796	0.003821	0.00667	0.002892
	3.66667	0.00217	0.001707	0.002987	0.038284	0.043264	0.039609	0.003594	0.006641	0.00384
	3.68333	0.0023	0.001416	0.002805	0.038471	0.043124	0.040179	0.003847	0.007224	0.004347
	3.7	0.002449	0.001745	0.002692	0.038316	0.042922	0.040346	0.003541	0.006933	0.005028
	3.71667	0.002954	0.001421	0.002917	0.039086	0.043428	0.039751	0.003756	0.006828	0.004595
	3.73333	0.002469	0.001683	0.002567	0.038674	0.043187	0.039432	0.003695	0.00706	0.004967
	3.75	0.002787	0.001834	0.00306	0.038754	0.043284	0.039306	0.003669	0.006859	0.005087
	3.76667	0.00266	0.001595	0.003025	0.038782	0.043057	0.039303	0.004214	0.007048	0.005455
	3.78333	0.002425	0.001569	0.003111	0.038939	0.043146	0.039391	0.003631	0.00682	0.005835
	3.8	0.002967	0.001542	0.00342	0.038553	0.04317	0.038992	0.003965	0.007037	0.005262
	3.81667	0.003359	0.001738	0.003431	0.038738	0.04341	0.03864	0.004084	0.006951	0.005596
	3.83333	0.003379	0.001419	0.00383	0.038641	0.043623	0.038967	0.003583	0.007039	0.005454
	3.85	0.003381	0.001575	0.003725	0.038365	0.043433	0.039407	0.003522	0.006502	0.005016
	3.86667	0.003475	0.001646	0.004024	0.038468	0.043325	0.039512	0.003174	0.006712	0.004944
	3.88333	0.003497	0.00143	0.003921	0.038368	0.043331	0.03958	0.003894	0.00729	0.004252
	3.9	0.003614	0.001824	0.0038	0.0384	0.043234	0.039288	0.003938	0.006601	0.004715
	3.91667	0.003303	0.002002	0.004182	0.038515	0.043404	0.039324	0.003663	0.006849	0.004944
	3.93333	0.003577	0.002052	0.0039	0.03832	0.043205	0.039214	0.003785	0.006358	0.004951
	3.95	0.003909	0.002231	0.00362	0.038522	0.04381	0.038881	0.003888	0.006994	0.004676
	3.96667	0.003693	0.00175	0.00383	0.038442	0.043597	0.038775	0.003473	0.00715	0.004757
	3.98333	0.004027	0.001287	0.004062	0.041592	0.043314	0.038831	0.004553	0.006766	0.004646
	4	0.003827	0.001561	0.003656	0.035194	0.043463	0.03887	0.004212	0.006996	0.004668
	4.01667	0.004332	0.001987	0.003753	0.037765	0.043459	0.039027	0.004458	0.006931	0.004941
	4.03333	0.005034	0.00169	0.003761	0.037726	0.043439	0.038445	0.004465	0.006917	0.005047
	4.05	0.004143	0.00147	0.004102	0.037781	0.042952	0.038633	0.005059	0.007341	0.005076
	4.06667	0.004404	0.001201	0.004122	0.043399	0.043078	0.038547	0.004198	0.007367	0.004725
	4.08333	0.004327	0.001058	0.004012	0.037523	0.04309	0.038948	0.00404	0.007499	0.004705
	4.1	0.004033	0.001037	0.003876	0.035083	0.043209	0.038687	0.00384	0.007197	0.004817
	4.11667	0.003998	0.001856	0.004069	0.037182	0.043186	0.038949	0.003211	0.00725	0.004761
	4.13333	0.003744	0.000913	0.00389	0.037035	0.043051	0.038725	0.003904	0.007504	0.004523
	4.15	0.003698	0.001692	0.003769	0.037236	0.043369	0.038876	0.003876	0.007694	0.004411
	4.16667	0.003681	0.001431	0.004117	0.037728	0.043361	0.039008	0.003549	0.007574	0.004563
	4.18333	0.003369	0.001153	0.004368	0.03791	0.043574	0.039052	0.003506	0.007686	0.004618
	4.2	0.003159	0.001286	0.004062	0.034544	0.043377	0.039216	0.003914	0.00725	0.004548
	4.21667	0.003585	0.000999	0.004176	0.042367	0.043442	0.039416	0.003483	0.007856	0.004267
	4.23333	0.003324	0.001229	0.004438	0.038511	0.043381	0.039257	0.003317	0.007491	0.004459
	4.25	0.003924	0.001078	0.004054	0.037388	0.043437	0.039422	0.003572	0.00761	0.00447
	4.26667	0.003937	0.0011	0.004442	0.034604	0.043052	0.039223	0.003469	0.007467	0.004741
	4.28333	0.004101	0.001156	0.004339	0.037388	0.042871	0.039688	0.003737	0.00773	0.005017
	4.3	0.003948	0.001261	0.004292	0.038992	0.04306	0.039293	0.00369	0.008029	0.004588
	4.31667	0.004336	0.000715	0.004046	0.040134	0.043233	0.039091	0.003415	0.007494	0.004588
	4.33333	0.004495	0.000978	0.003983	0.037727	0.043142	0.039696	0.004426	0.007777	0.005162
	4.35	0.004917	0.000974	0.004033	0.038964	0.043172	0.039469	0.00407	0.007812	0.005163
	4.36667	0.004909	0.001119	0.003715	0.038932	0.042896	0.039443	0.00357	0.007559	0.004847
	4.38333	0.004708	0.00108	0.003818	0.03867	0.043003	0.039411	0.003897	0.007777	0.005349
	4.4	0.004064	0.000883	0.003966	0.038306	0.042468	0.039053	0.004498	0.008112	0.00533
	4.41667	0.003921	0.001174	0.004343	0.038446	0.042621	0.039147	0.003961	0.00766	0.005679
	4.43333	0.004019	0.001222	0.00426	0.038257	0.042843	0.039188	0.004279	0.007472	0.006101
	4.45	0.003551	0.0013	0.003986	0.039052	0.043181	0.038953	0.004573	0.007715	0.006066
	4.46667	0.003907	0.001531	0.004583	0.038239	0.042687	0.039186	0.00495	0.007653	0.006022
	4.48333	0.003628	0.001667	0.004254	0.037962	0.042801	0.039619	0.004764	0.007848	0.005599
	4.5	0.004142	0.002236	0.004122	0.038649	0.042409	0.039276	0.005098	0.007331	0.005555
	4.51667	0.003963	0.001609	0.004328	0.045096	0.042723	0.039186	0.005037	0.007759	0.005635
	4.53333	0.004207	0.001625	0.004085	0.037051	0.042375	0.03909	0.005643	0.007997	0.0053
	4.55	0.004466	0.001707	0.00377	0.037061	0.042203	0.039111	0.005716	0.007752	0.0056
	4.56667	0.003856	0.001898	0.004119	0.037392	0.042143	0.039093	0.005108	0.007779	0.005311
	4.58333	0.003604	0.00228	0.004146	0.037963	0.042184	0.039047	0.004893	0.007748	0.005613
	4.6	0.004073	0.001693	0.004057	0.03667	0.041667	0.039246	0.005165	0.007953	0.005741
	4.61667	0.004211	0.001791	0.004256	0.03528	0.041816	0.039113	0.005379	0.00821	0.005509
	4.63333	0.004163	0.001951	0.003825	0.039256	0.041782	0.039097	0.005348	0.008081	0.005911
	4.65	0.004345	0.002307	0.003789	0.040713	0.041664	0.03922	0.005598	0.008439	0.005687
	4.66667	0.004597	0.002047	0.004096	0.035301	0.041609	0.038768	0.005364	0.008516	0.005582
	4.68333	0.00449	0.002345	0.004073	0.038171	0.041558	0.038936	0.005103	0.008267	0.005759
	4.7	0.004607	0.002176	0.003695	0.038036	0.041451	0.038852	0.005518	0.00826	0.00579
	4.71667	0.004545	0.002015	0.004009	0.038923	0.041697	0.039167	0.004753	0.007939	0.00673
	4.73333	0.004275	0.002038	0.004046	0.037848	0.041694	0.039186	0.004614	0.008238	0.006963
	4.75	0.004277	0.001726	0.00407	0.038538	0.041416	0.038818	0.004927	0.008621	0.007426
	4.76667	0.004073	0.001686	0.00411	0.038431	0.041473	0.0389	0.004916	0.008263	0.007878
	4.78333	0.004255	0.001383	0.004488	0.038715	0.041828	0.03927	0.0046	0.008475	0.007827
	4.8	0.004141	0.001389	0.004673	0.038718	0.041433	0.039154	0.004627	0.007879	0.008023
	4.81667	0.00346	0.001602	0.004333	0.038642	0.041324	0.03917	0.004362	0.008223	0.008119
	4.83333	0.003613	0.002072	0.003997	0.03848	0.041326	0.039226	0.004571	0.008257	0.007689
	4.85	0.003848	0.001844	0.004317	0.038426	0.041308	0.039744	0.004203	0.008254	0.007412
	4.86667	0.003626	0.002003	0.004223	0.038547	0.041294	0.039631	0.00501	0.008255	0.007429
	4.88333	0.003137	0.002115	0.004129	0.038301	0.041356	0.039615	0.003785	0.008434	0.007247
	4.9	0.003229	0.002043	0.002725	0.038607	0.042242	0.039503	0.004551	0.008457	0.007113
	4.91667	0.003574	0.002819	0.00374	0.03864	0.042615	0.039712	0.005764	0.008275	0.007268
	4.93333	0.003436	0.00213	0.003392	0.038702	0.042695	0.039181	0.005355	0.008675	0.007264
	4.95	0.003296	0.002191	0.003173	0.038393	0.043128	0.038942	0.006275	0.008721	0.007011
	4.96667	0.003585	0.002066	0.003305	0.038226	0.042771	0.039088	0.006931	0.008665	0.006886
	4.98333	0.003515	0.00209	0.003339	0.038199	0.043114	0.038578	0.007209	0.008569	0.007323
	5	0.00352	0.002247	0.003525	0.038104	0.042968	0.03877	0.007445	0.008702	0.006829

## Sheet: 1d
		IC50 values (μM)
	Sulfite	1.41
	L-Cysteine	5.49
	Glutathione	21.37
	KCN	26.11

## Sheet: 1e
		IC50 values (μM)
	S. cerevisiae Uba4	0.4
	H. sapiens Trx1	1.07
	Bovine serum albumin	2.3
