# Supplementary material for: 3-Mercaptopyruvate sulfur transferase is a protein persulfidase
Source: Nat Chem Biol. 2023 Feb 2;19(4):507–17. doi: 10.1038/s41589-022-01244-8 (PMC10060159; doi:10.1038/s41589-022-01244-8)
Supplement: Source Data Fig. 2 — roGFP2 OxD values (Fig. 2a,b). [file 41589_2022_1244_MOESM4_ESM.xlsx]

## Sheet: 2a
		Mitochondrially located probes
		roGFP2 OxD values											Tum1-roGFP2 OxD values						Tum1(C259S)-roGFP2 OxD values
		Vehicle			2mM 3MP			10mM 3MP					Vehicle		2mM 3MP		10mM 3MP		Vehicle			2mM 3MP			10mM 3MP
	time (min)	Replica 1	Replica 2	Replica 3	Replica 1	Replica 2	Replica 3	Replica 1	Replica 2	Replica 3		time (min)	Replica 1	Replica 2	Replica 1	Replica 2	Replica 1	Replica 2	Replica 1	Replica 2	Replica 3	Replica 1	Replica 2	Replica 3	Replica 1	Replica 2	Replica 3
	0	0.176194	0.0676378	0.11385	0.177712	0.081096	0.12191	0.162445	0.0683722	0.10293		0	0.12165	0.1576	0.14405	0.16195	0.1314	0.1557	0.280565	0.28668	0.268465	0.273355	0.289625	0.261625	0.26926	0.2807	0.26106
	1.5	0.181986	0.0771506	0.109858	0.181441	0.0993734	0.123325	0.162385	0.0601398	0.106583		1	0.12145	0.1559	0.15195	0.1736	0.1225	0.1429	0.270235	0.281605	0.25674	0.25792	0.280785	0.264565	0.261235	0.281685	0.25947
	3	0.181806	0.0839555	0.115794	0.188634	0.0998142	0.127168	0.164979	0.056296	0.107515		2	0.1197	0.1502	0.14685	0.1648	0.1201	0.1563	0.266945	0.27391	0.26199	0.26288	0.279545	0.26358	0.257585	0.274	0.243375
	4.5	0.187944	0.0709422	0.117801	0.18866	0.0852764	0.12798	0.168505	0.0459949	0.11268		3	0.1098	0.1556	0.13165	0.1633	0.1148	0.1534	0.26255	0.28288	0.256835	0.259105	0.275	0.24952	0.245465	0.26457	0.24403
	6	0.188228	0.0842901	0.121972	0.19426	0.0966411	0.130291	0.173159	0.0608502	0.116226		4	0.1037	0.1549	0.1398	0.15705	0.08865	0.15765	0.256655	0.267045	0.24733	0.250325	0.269605	0.255795	0.24977	0.265985	0.242865
	7.5	0.188593	0.0846069	0.125924	0.192163	0.0966913	0.134867	0.175788	0.0673049	0.119648		5	0.10335	0.1383	0.1515	0.1637	0.1181	0.14235	0.247795	0.265885	0.25053	0.247295	0.25584	0.22595	0.247035	0.258985	0.228645
	9	0.196037	0.086369	0.12848	0.198813	0.101471	0.138305	0.179739	0.0752984	0.123038		6	0.10915	0.1418	0.15145	0.16595	0.11605	0.1519	0.245325	0.263445	0.249295	0.24118	0.26182	0.22646	0.236675	0.253355	0.23555
	10.5	0.194343	0.0927169	0.133773	0.196728	0.106034	0.143376	0.182452	0.0783535	0.124523		7	0.12625	0.1441	0.15045	0.16625	0.123	0.15555	0.24673	0.246335	0.22951	0.23755	0.24841	0.23584	0.231495	0.2399	0.21559
	12	0.203203	0.0947507	0.134358	0.20589	0.107433	0.14546	0.182909	0.08244	0.126667		8	0.1221	0.15	0.14915	0.1707	0.1274	0.16125	0.24113	0.247655	0.223155	0.240395	0.25532	0.23071	0.233595	0.23489	0.21652
	13.5	0.201326	0.0962527	0.137754	0.206457	0.107106	0.14762	0.187231	0.0891983	0.129401		9	0.13095	0.1601	0.14865	0.17075	0.12385	0.1592	0.241775	0.25276	0.23169	0.23817	0.255695	0.231945	0.22805	0.235365	0.217985
Add Vehicle/3MP	15	0.209849	0.10074	0.140512	0.212168	0.110758	0.151817	0.191904	0.0927687	0.13443		10	0.13055	0.163	0.15825	0.1715	0.13	0.1586	0.2367	0.24199	0.23864	0.24578	0.25442	0.237035	0.23005	0.242125	0.216105
	16.5	0.211467	0.102415	0.143884	0.214501	0.113804	0.155477	0.19368	0.0967114	0.134253		11	0.1367	0.1598	0.1532	0.1744	0.1371	0.1632	0.238325	0.25511	0.22541	0.24162	0.25274	0.236805	0.23157	0.24497	0.222885
	18	0.213355	0.10259	0.147471	0.217314	0.11292	0.157618	0.194294	0.0991674	0.138442		12	0.12925	0.1601	0.16225	0.1785	0.1109	0.15595	0.240985	0.256095	0.239675	0.24221	0.25442	0.23159	0.23142	0.245585	0.22563
	19.5	0.218217	0.109018	0.14882	0.220965	0.119961	0.159569	0.197774	0.103081	0.140812		13	0.1338	0.1662	0.1617	0.17255	0.13425	0.1735	0.244105	0.25463	0.23543	0.24777	0.252475	0.232225	0.22669	0.236135	0.21718
	21	0.218193	0.11006	0.153595	0.224777	0.120962	0.164839	0.201805	0.106928	0.141681		14	0.13325	0.1623	0.17145	0.17755	0.1303	0.1717	0.23617	0.25164	0.234155	0.24309	0.24932	0.228425	0.23678	0.23834	0.218555
	22.5	0.220123	0.113733	0.155845	0.228133	0.123879	0.166667	0.207598	0.108931	0.145023	Add Vehicle/3MP	15	0.13235	0.1681	0.1683	0.17385	0.1336	0.1809	0.24432	0.24699	0.23251	0.24213	0.25084	0.224735	0.22851	0.24079	0.221245
	24	0.222332	0.116722	0.159094	0.228526	0.127638	0.170127	0.208495	0.110442	0.146187		16	0.11505	0.1562	0.16365	0.1759	0.14385	0.1756	0.23754	0.2471	0.227985	0.240545	0.24306	0.220175	0.23845	0.238325	0.211705
	25.5	0.226589	0.118305	0.162743	0.233814	0.129753	0.174395	0.212589	0.111667	0.150733		17	0.11735	0.1586	0.15635	0.1673	0.13305	0.1807	0.23172	0.250135	0.21878	0.2427	0.251705	0.22394	0.23814	0.237875	0.209955
	27	0.231968	0.144906	0.161424	0.218268	0.148706	0.146195	0.193034	0.163326	0.182376		18	0.11015	0.1457	0.15055	0.1607	0.15	0.19185	0.227445	0.241935	0.226945	0.2373	0.243435	0.212645	0.227745	0.233495	0.20453
	28.5	0.2343	0.146849	0.173579	0.225926	0.155021	0.171747	0.24027	0.169717	0.196041		19	0.1057	0.1441	0.15275	0.16	0.15825	0.1938	0.22869	0.240605	0.22068	0.22472	0.23919	0.20135	0.21943	0.229155	0.197095
	30	0.247111	0.1576	0.181076	0.249392	0.1629	0.185537	0.250685	0.182076	0.199635		20	0.0976	0.1424	0.137	0.15145	0.1534	0.19895	0.21925	0.23362	0.212425	0.22368	0.23091	0.20364	0.21599	0.221535	0.18941
	31.5	0.246094	0.162491	0.187781	0.258408	0.170922	0.193035	0.263575	0.194994	0.207281		21	0.09165	0.1386	0.12605	0.1531	0.1669	0.2133	0.21454	0.22468	0.205645	0.21686	0.22299	0.19168	0.21575	0.21729	0.189895
	33	0.248555	0.16523	0.190565	0.264142	0.181454	0.205571	0.279474	0.210617	0.224745		22	0.08945	0.1376	0.1381	0.15695	0.18225	0.2223	0.20498	0.210645	0.191515	0.206015	0.21431	0.18463	0.210715	0.213315	0.18412
	34.5	0.253259	0.168081	0.193351	0.274106	0.18408	0.217263	0.303915	0.225571	0.247852		23	0.07415	0.1285	0.1308	0.15065	0.19165	0.24095	0.201395	0.20579	0.18431	0.19297	0.20477	0.172945	0.193535	0.20611	0.173285
	36	0.258049	0.172271	0.195765	0.28443	0.19369	0.22774	0.331206	0.247016	0.278703		24	0.0692	0.1265	0.1142	0.14505	0.2064	0.2521	0.195405	0.20686	0.17942	0.195575	0.20332	0.1741	0.18865	0.19169	0.163675
	37.5	0.260737	0.173321	0.199775	0.292218	0.199708	0.239966	0.357023	0.268621	0.310325		25	0.07195	0.1291	0.11335	0.14005	0.20935	0.26455	0.190835	0.19231	0.16332	0.181645	0.19596	0.168115	0.185475	0.18356	0.15781
	39	0.262925	0.17542	0.202554	0.301939	0.207212	0.252206	0.383783	0.292887	0.347703		26	0.06895	0.121	0.10965	0.1361	0.24065	0.29535	0.18112	0.185895	0.164125	0.17292	0.181775	0.154605	0.182655	0.18485	0.154085
	40.5	0.268305	0.178894	0.205695	0.315663	0.218254	0.264157	0.42017	0.322039	0.385715		27	0.04875	0.1217	0.10605	0.13715	0.28405	0.3162	0.17438	0.17903	0.164225	0.16966	0.182045	0.14668	0.181295	0.17873	0.153095
	42	0.268676	0.179552	0.205853	0.3263	0.224959	0.273253	0.457396	0.352666	0.422843		28	0.05805	0.1202	0.10975	0.14295	0.3137	0.334	0.168	0.17104	0.14826	0.16632	0.172155	0.14163	0.172045	0.16734	0.13778
	43.5	0.272986	0.185478	0.210513	0.33939	0.23909	0.287417	0.490069	0.383603	0.459298		29	0.0528	0.1109	0.10885	0.1393	0.3283	0.346	0.16867	0.17126	0.14915	0.16191	0.166675	0.140475	0.163495	0.16564	0.14159
	45	0.273801	0.186688	0.213493	0.348922	0.246888	0.297197	0.525329	0.416002	0.502333		30	0.05605	0.1243	0.11015	0.14535	0.3368	0.35275	0.17306	0.16203	0.143755	0.161165	0.1586	0.1336	0.16479	0.16245	0.138835
	46.5	0.2765	0.19179	0.215581	0.357725	0.26063	0.308848	0.556488	0.446209	0.53717		31	0.053	0.1169	0.1126	0.13815	0.3598	0.3638	0.16492	0.15776	0.139995	0.153245	0.162585	0.134315	0.158385	0.161885	0.133935
	48	0.280464	0.192888	0.219734	0.371285	0.270523	0.320407	0.590917	0.479605	0.571826		32	0.0531	0.1269	0.12145	0.14855	0.3559	0.36675	0.158155	0.149315	0.128465	0.14969	0.152915	0.123205	0.1599	0.16013	0.13883
	49.5	0.282098	0.193373	0.221168	0.380221	0.278712	0.333633	0.620246	0.511673	0.605773		33	0.05125	0.1189	0.13975	0.16285	0.3503	0.3637	0.149955	0.15222	0.13718	0.15619	0.155915	0.124085	0.1547	0.151475	0.13023
	51	0.28596	0.197437	0.224742	0.393825	0.292401	0.345377	0.649232	0.545284	0.631111		34	0.0627	0.1189	0.14205	0.17115	0.3494	0.36775	0.151015	0.143465	0.12985	0.15006	0.1438	0.12211	0.15004	0.150485	0.13447
	52.5	0.288159	0.199505	0.227128	0.405041	0.303253	0.355965	0.678053	0.57455	0.658901		35	0.0776	0.1346	0.1419	0.17495	0.351	0.3586	0.14885	0.141525	0.12809	0.143455	0.14841	0.1126	0.148875	0.155155	0.13809
	54	0.289036	0.204422	0.228402	0.413672	0.316246	0.365932	0.700526	0.604125	0.684288		36	0.08045	0.1345	0.1498	0.1759	0.34875	0.36355	0.14772	0.138945	0.126395	0.15164	0.14419	0.11936	0.14976	0.14893	0.138005
	55.5	0.29296	0.207927	0.233828	0.424749	0.328387	0.377724	0.72272	0.63373	0.710284		37	0.0856	0.1449	0.1552	0.1807	0.35535	0.3608	0.14355	0.136465	0.12406	0.142025	0.139085	0.104025	0.147855	0.142755	0.133035
	57	0.294518	0.210556	0.239245	0.437315	0.338555	0.391145	0.74813	0.660053	0.732745		38	0.08415	0.1379	0.16905	0.1824	0.343	0.3499	0.1479	0.14145	0.124365	0.14567	0.14186	0.11591	0.16258	0.15395	0.14855
	58.5	0.299426	0.214533	0.241075	0.447105	0.352703	0.399365	0.765099	0.683919	0.749565		39	0.0772	0.1397	0.172	0.19455	0.34535	0.34935	0.140335	0.13727	0.124225	0.13895	0.137885	0.12754	0.167635	0.158565	0.142845
	60	0.301058	0.216688	0.241817	0.4558	0.363348	0.410167	0.781201	0.70586	0.769214		40	0.0776	0.1491	0.1873	0.2056	0.3388	0.35125	0.147615	0.13832	0.12589	0.136585	0.141335	0.118075	0.169955	0.164825	0.148
	61.5	0.303232	0.220922	0.244518	0.466303	0.372857	0.419243	0.800717	0.72666	0.785129		41	0.0957	0.1468	0.1985	0.2115	0.3459	0.34535	0.1419	0.13091	0.11822	0.146875	0.1453	0.122955	0.17133	0.164545	0.15672
	63	0.305975	0.222595	0.246419	0.476541	0.38211	0.427255	0.814051	0.748169	0.800266		42	0.09245	0.1625	0.202	0.21065	0.33975	0.34385	0.13869	0.13537	0.118425	0.138325	0.14016	0.122415	0.17234	0.162985	0.156125
	64.5	0.311314	0.228763	0.249689	0.487547	0.39483	0.437445	0.82921	0.765417	0.815369		43	0.0953	0.1595	0.1973	0.2183	0.33965	0.34615	0.14535	0.1381	0.12683	0.146705	0.146955	0.126165	0.16882	0.16217	0.16111
	66	0.311439	0.231389	0.251395	0.492024	0.405591	0.444861	0.838381	0.783617	0.82592		44	0.0984	0.1672	0.20325	0.22115	0.33965	0.34735	0.14564	0.12785	0.11972	0.148205	0.140175	0.124705	0.167055	0.16278	0.15544
	67.5	0.312599	0.234667	0.256626	0.499091	0.41465	0.45536	0.850698	0.8004	0.837934		45	0.10865	0.1761	0.20385	0.2239	0.3275	0.3296	0.158245	0.137645	0.12362	0.15374	0.153595	0.14164	0.16767	0.15731	0.15662
	69	0.315501	0.237054	0.258824	0.50893	0.423867	0.461443	0.861738	0.811808	0.848006		46	0.11025	0.1777	0.20865	0.222	0.33465	0.33725	0.152875	0.13813	0.13273	0.146265	0.147285	0.13725	0.166675	0.171445	0.16299
	70.5	0.319826	0.239694	0.261249	0.517946	0.431986	0.469868	0.870597	0.826485	0.854075		47	0.1022	0.1738	0.2033	0.22095	0.32995	0.33685	0.15528	0.138725	0.132855	0.14445	0.150965	0.140145	0.170385	0.178385	0.16395
	72	0.321595	0.244989	0.265166	0.52237	0.442394	0.478914	0.880118	0.837033	0.862549		48	0.10305	0.1697	0.2005	0.2259	0.32245	0.33415	0.14946	0.135045	0.122015	0.14982	0.15372	0.14311	0.185505	0.192835	0.17226
	73.5	0.324889	0.24868	0.2649	0.530102	0.453614	0.483991	0.88751	0.848107	0.869081		49	0.1016	0.173	0.1979	0.2233	0.3222	0.3348	0.151	0.14649	0.1305	0.152085	0.1594	0.1395	0.184165	0.187895	0.1756
	75	0.327302	0.252364	0.269348	0.539745	0.461681	0.490866	0.894113	0.86042	0.878946		50	0.1161	0.1685	0.2057	0.2252	0.31595	0.32455	0.159815	0.14256	0.13578	0.1591	0.15639	0.137465	0.18201	0.193715	0.169075
	76.5	0.331987	0.256614	0.272078	0.543688	0.473565	0.498627	0.901568	0.868154	0.882634		51	0.1025	0.1684	0.20465	0.2197	0.324	0.3291	0.16682	0.14632	0.13304	0.160755	0.15632	0.141945	0.183875	0.194875	0.173205
	78	0.332518	0.259199	0.276039	0.549172	0.479302	0.506668	0.904626	0.87651	0.88954		52	0.11785	0.1698	0.2012	0.2194	0.3198	0.32865	0.17808	0.142945	0.134495	0.16275	0.161845	0.155205	0.183055	0.192645	0.17393
	79.5	0.334971	0.262436	0.278698	0.553532	0.487826	0.513268	0.908848	0.882878	0.894798		53	0.115	0.1739	0.2033	0.22255	0.30845	0.3242	0.17385	0.14402	0.138615	0.156455	0.155045	0.14623	0.19118	0.19452	0.174155
	81	0.336309	0.26581	0.280545	0.560776	0.494137	0.518117	0.916706	0.890929	0.897163		54	0.122	0.1828	0.1889	0.2173	0.3059	0.3235	0.179825	0.145335	0.14708	0.163885	0.167345	0.157355	0.187055	0.197705	0.17863
	82.5	0.339443	0.270993	0.283471	0.564217	0.505165	0.52465	0.919834	0.896396	0.900677		55	0.11225	0.1714	0.1927	0.21785	0.3086	0.31445	0.17175	0.14966	0.143185	0.170345	0.169105	0.15486	0.187445	0.20232	0.176595
	84	0.341471	0.271133	0.285418	0.566419	0.510106	0.528673	0.925143	0.903463	0.904655		56	0.1098	0.1739	0.19655	0.21875	0.3123	0.3189	0.174465	0.149275	0.151655	0.17488	0.17618	0.16948	0.182875	0.20123	0.17279
	85.5	0.34323	0.276495	0.288774	0.575269	0.515974	0.534588	0.925625	0.907069	0.909038		57	0.1264	0.1808	0.1964	0.21685	0.30665	0.31815	0.180095	0.15369	0.14164	0.17386	0.177985	0.168035	0.181295	0.1951	0.172125
	87	0.346686	0.279418	0.291388	0.57749	0.523654	0.540429	0.93009	0.912345	0.908692		58	0.1184	0.185	0.1951	0.2144	0.3075	0.31335	0.187385	0.1592	0.15238	0.17441	0.183225	0.160165	0.189155	0.19798	0.175395
	88.5	0.347409	0.282794	0.293365	0.580093	0.529006	0.546237	0.932268	0.914605	0.913891		59	0.1103	0.1719	0.20135	0.2161	0.29565	0.30865	0.18315	0.161885	0.15657	0.181125	0.18555	0.17215	0.190745	0.202115	0.176535
	90	0.350034	0.287089	0.296571	0.584926	0.535979	0.550945	0.937512	0.919327	0.913542		60	0.1181	0.1719	0.1886	0.2141	0.2971	0.3074	0.191385	0.17311	0.15981	0.179005	0.19148	0.175165	0.18685	0.199845	0.17383
	91.5	0.352887	0.289403	0.297968	0.588902	0.541058	0.556205	0.940502	0.92698	0.915067		61	0.1127	0.1694	0.19245	0.2159	0.29485	0.30365	0.189785	0.166645	0.16868	0.174975	0.18934	0.171365	0.18557	0.200615	0.17393
	93	0.354036	0.294282	0.302066	0.592331	0.550497	0.561294	0.942212	0.930987	0.918002		62	0.1158	0.183	0.1951	0.2143	0.2933	0.3066	0.1802	0.167645	0.166375	0.18104	0.1919	0.180555	0.186655	0.198015	0.186865
	94.5	0.356925	0.294056	0.304056	0.595217	0.550131	0.565413	0.943297	0.929214	0.918944		63	0.1187	0.1684	0.1836	0.2088	0.2905	0.29965	0.185695	0.174735	0.170395	0.181035	0.186645	0.17603	0.191135	0.200915	0.17758
	96	0.360672	0.29819	0.307986	0.602496	0.557041	0.567794	0.946004	0.93475	0.921869		64	0.112	0.1623	0.1872	0.2136	0.29835	0.30055	0.18638	0.17729	0.174955	0.183305	0.19397	0.17744	0.19049	0.20304	0.178835
	97.5	0.362454	0.303341	0.311449	0.602576	0.565307	0.571735	0.94664	0.937143	0.92137		65	0.1235	0.1714	0.1875	0.2196	0.28175	0.2939	0.18659	0.18587	0.176435	0.18757	0.19052	0.17458	0.18832	0.201065	0.180815
	99	0.365644	0.307881	0.3105	0.607867	0.570396	0.571855	0.947296	0.940192	0.92574		66	0.10325	0.1639	0.1911	0.21155	0.28035	0.29435	0.183075	0.18597	0.176665	0.191795	0.18789	0.16934	0.197545	0.204375	0.177855
	100.5	0.367808	0.307356	0.315639	0.609189	0.570313	0.578328	0.949718	0.942261	0.924706		67	0.1163	0.1709	0.18825	0.21165	0.28395	0.2942	0.180875	0.1821	0.17633	0.1942	0.194295	0.180335	0.19555	0.20387	0.1803
	102	0.368611	0.314362	0.319476	0.610853	0.581195	0.581823	0.955558	0.947138	0.930714		68	0.12175	0.1772	0.18295	0.2087	0.2812	0.29	0.18905	0.18872	0.174205	0.18938	0.1868	0.173965	0.19761	0.199915	0.17269
	103.5	0.369816	0.314026	0.322693	0.613105	0.580712	0.582495	0.955572	0.946624	0.929961		69	0.1193	0.1697	0.1861	0.20745	0.275	0.28825	0.18688	0.19319	0.181835	0.193625	0.191395	0.180985	0.195545	0.19967	0.174735
	105	0.373755	0.319039	0.320188	0.615902	0.589032	0.577814	0.957052	0.94918	0.936791		70	0.11415	0.1635	0.18545	0.2131	0.27445	0.2836	0.190465	0.186485	0.180735	0.19766	0.18285	0.17465	0.19225	0.20105	0.17385
	106.5	0.377559	0.323174	0.324868	0.619233	0.591328	0.583158	0.955561	0.952665	0.935233		71	0.10995	0.1712	0.17545	0.20185	0.2729	0.28865	0.185935	0.193855	0.1778	0.195655	0.184795	0.176725	0.191645	0.19762	0.177075
	108	0.377443	0.324611	0.32707	0.618921	0.59442	0.583938	0.958369	0.953125	0.938817		72	0.1048	0.1702	0.17385	0.20975	0.2759	0.2935	0.18849	0.19254	0.180775	0.19407	0.187665	0.18034	0.1955	0.197195	0.172635
	109.5	0.381916	0.329051	0.331056	0.622903	0.599745	0.587777	0.962439	0.955855	0.936591		73	0.11375	0.163	0.17995	0.2074	0.268	0.2808	0.192085	0.19249	0.179595	0.190865	0.194245	0.179875	0.1958	0.195715	0.177675
	111	0.384392	0.329787	0.331791	0.626216	0.603084	0.58945	0.962364	0.958272	0.939471		74	0.1115	0.1714	0.17865	0.20585	0.2722	0.2791	0.19669	0.198125	0.17931	0.184825	0.190545	0.17962	0.195855	0.194235	0.17385
	112.5	0.383708	0.334597	0.333933	0.627413	0.607622	0.592225	0.963776	0.959284	0.939034		75	0.1127	0.1709	0.17015	0.2057	0.2766	0.2796	0.19319	0.184955	0.177265	0.19466	0.19333	0.180315	0.19795	0.1958	0.171845
	114	0.384939	0.33727	0.336767	0.629432	0.612627	0.593656	0.965978	0.960284	0.941862		76	0.1193	0.1632	0.1747	0.2043	0.2655	0.2782	0.19246	0.19207	0.17408	0.18825	0.18787	0.17804	0.193655	0.19963	0.177775
	115.5	0.389923	0.3406	0.336602	0.632855	0.614176	0.594843	0.968562	0.962125	0.94085		77	0.09765	0.1696	0.17755	0.20735	0.26605	0.28025	0.189575	0.184335	0.17465	0.19686	0.193075	0.178465	0.194125	0.200615	0.17815
	117	0.392021	0.341723	0.340276	0.635526	0.614662	0.59724	0.963954	0.96343	0.940488		78	0.1124	0.1759	0.1722	0.20355	0.25975	0.27855	0.191835	0.1899	0.178145	0.188305	0.18698	0.178505	0.192045	0.199305	0.172805
	118.5	0.394986	0.345392	0.343037	0.637536	0.619687	0.599893	0.967731	0.963648	0.944246		79	0.10945	0.1683	0.16575	0.19795	0.2571	0.27785	0.19191	0.18871	0.1793	0.18681	0.19514	0.178875	0.193915	0.190025	0.1741
	120	0.396529	0.351636	0.344281	0.639653	0.625513	0.602813	0.967469	0.964133	0.94509		80	0.11615	0.1747	0.1672	0.19875	0.25615	0.2756	0.190075	0.188825	0.170915	0.19707	0.19722	0.18528	0.1852	0.19179	0.17056
												81	0.10275	0.1672	0.1706	0.202	0.2587	0.27055	0.191445	0.185695	0.17409	0.18797	0.19371	0.17265	0.19179	0.197515	0.174565
												82	0.10395	0.1612	0.16815	0.19865	0.25995	0.2762	0.19575	0.18947	0.181315	0.190015	0.192815	0.17769	0.1976	0.202165	0.182615
												83	0.1206	0.1731	0.17	0.1969	0.25515	0.27655	0.195065	0.186605	0.171955	0.194705	0.1953	0.174565	0.19558	0.19919	0.17591
												84	0.10945	0.1734	0.1697	0.20035	0.25935	0.2742	0.190735	0.18814	0.180015	0.19538	0.196275	0.175205	0.19209	0.1969	0.178915
												85	0.11115	0.1668	0.16355	0.1963	0.25735	0.27	0.18976	0.189675	0.17768	0.19237	0.198885	0.172325	0.1978	0.19663	0.176295
												86	0.11245	0.1672	0.16715	0.20165	0.2453	0.26825	0.189455	0.196	0.176385	0.19043	0.194365	0.173635	0.193035	0.194705	0.18136
												87	0.10925	0.1655	0.1679	0.19665	0.2503	0.27135	0.191225	0.190575	0.174585	0.188525	0.195525	0.1705	0.19425	0.196115	0.17901
												88	0.11535	0.1739	0.1754	0.2007	0.25055	0.26725	0.19061	0.18844	0.175565	0.192625	0.201545	0.17579	0.197475	0.199245	0.182555
												89	0.1082	0.1692	0.17385	0.2051	0.247	0.26825	0.191175	0.18968	0.173255	0.192595	0.19252	0.176675	0.194035	0.195315	0.177515
												90	0.1063	0.1756	0.16365	0.19875	0.24955	0.26805	0.19281	0.188615	0.17142	0.192115	0.190715	0.174645	0.199485	0.189995	0.17704
												91	0.1099	0.1668	0.1679	0.20025	0.2479	0.2699	0.196845	0.190465	0.18568	0.195045	0.194575	0.179785	0.192895	0.195455	0.17482
												92	0.1123	0.1711	0.16605	0.19795	0.2472	0.2667	0.191595	0.19258	0.181225	0.193895	0.195775	0.175315	0.200195	0.19464	0.178095
												93	0.11575	0.172	0.15825	0.19375	0.24535	0.26735	0.18933	0.18743	0.181915	0.19095	0.190845	0.17301	0.199375	0.187245	0.17913
												94	0.1132	0.1772	0.16415	0.1945	0.2457	0.26905	0.192005	0.18259	0.17748	0.193355	0.19534	0.173435	0.196445	0.188535	0.1782
												95	0.11055	0.1708	0.1679	0.19505	0.24175	0.2581	0.19925	0.19297	0.18284	0.18888	0.192255	0.17279	0.19716	0.193245	0.1801
												96	0.1091	0.1768	0.16475	0.1891	0.2462	0.26555	0.19026	0.18276	0.176125	0.18922	0.19393	0.17203	0.19885	0.19031	0.175015
												97	0.1099	0.1752	0.17045	0.1967	0.241	0.2633	0.19283	0.18787	0.180905	0.18965	0.18845	0.17189	0.19812	0.18877	0.17563
												98	0.11045	0.171	0.1626	0.19535	0.23595	0.2538	0.197795	0.190635	0.186475	0.18794	0.19262	0.17352	0.193225	0.1978	0.173045
												99	0.10645	0.1721	0.15955	0.1959	0.2411	0.2641	0.19174	0.19488	0.180745	0.1935	0.194695	0.180155	0.19744	0.193115	0.17784
												100	0.10855	0.1812	0.16865	0.1961	0.22985	0.2576	0.195775	0.19224	0.184535	0.18796	0.187715	0.17658	0.19138	0.18777	0.171835
												101	0.11185	0.1705	0.16195	0.19465	0.2334	0.26795	0.19542	0.193865	0.181315	0.19458	0.189255	0.17627	0.199745	0.195705	0.178245
												102	0.11395	0.1742	0.1578	0.19725	0.23585	0.26145	0.193275	0.19426	0.18006	0.18653	0.1829	0.17599	0.196415	0.19189	0.180855
												103	0.1127	0.1736	0.1702	0.19775	0.2277	0.2575	0.191555	0.195765	0.1869	0.186525	0.181125	0.17534	0.19664	0.192735	0.18202
												104	0.1135	0.1655	0.16475	0.2009	0.2336	0.26435	0.197455	0.19082	0.186635	0.191485	0.18441	0.178785	0.196275	0.193625	0.185065
												105	0.1169	0.1704	0.16425	0.1959	0.233	0.25935	0.190165	0.188735	0.181695	0.194615	0.189135	0.17392	0.1918	0.18787	0.17955
												106	0.11775	0.1747	0.16225	0.1931	0.23295	0.25955	0.19626	0.18348	0.17974	0.196005	0.18619	0.17664	0.19721	0.19352	0.182605
												107	0.1148	0.1727	0.16	0.20025	0.2312	0.2601	0.19468	0.19112	0.180765	0.191795	0.19289	0.18063	0.19442	0.194355	0.187155
												108	0.11525	0.1726	0.1696	0.19545	0.23485	0.26185	0.193305	0.192185	0.18423	0.19024	0.18705	0.179755	0.195485	0.193225	0.18373
												109	0.12195	0.183	0.17015	0.20285	0.23205	0.26165	0.191905	0.193475	0.18662	0.19095	0.18054	0.175145	0.20081	0.202275	0.18436
												110	0.11375	0.1755	0.1673	0.20035	0.23	0.25965	0.197785	0.18803	0.184305	0.18971	0.19168	0.175445	0.19609	0.19476	0.17763
												111	0.123	0.1772	0.17225	0.20415	0.2262	0.2522	0.19527	0.190195	0.175515	0.190045	0.17958	0.173185	0.18948	0.195295	0.180505
												112	0.1122	0.176	0.16755	0.19745	0.22955	0.2595	0.1921	0.18677	0.18312	0.19178	0.1868	0.18183	0.192105	0.19861	0.178765
												113	0.1235	0.1792	0.17165	0.20475	0.22345	0.2575	0.19374	0.192185	0.18456	0.193935	0.186385	0.189915	0.19428	0.195895	0.18295
												114	0.11635	0.1745	0.1698	0.1974	0.2302	0.25545	0.196675	0.19232	0.18384	0.186175	0.18899	0.17873	0.19167	0.194035	0.176155
												115	0.12155	0.1791	0.16955	0.1979	0.23135	0.25525	0.195525	0.19259	0.180245	0.19181	0.18925	0.183435	0.19184	0.197645	0.177835
												116	0.12995	0.1786	0.1641	0.1988	0.22375	0.2556	0.197335	0.1871	0.185705	0.18938	0.18965	0.18245	0.197665	0.195545	0.18382
												117	0.12485	0.1795	0.167	0.1957	0.22535	0.25505	0.20452	0.19421	0.188015	0.191505	0.19163	0.179265	0.1967	0.193905	0.17584
												118	0.131	0.1827	0.16825	0.19815	0.22705	0.25785	0.208625	0.189635	0.18373	0.192955	0.19879	0.17951	0.19689	0.19346	0.175885
												119	0.13385	0.1852	0.1674	0.19605	0.23	0.25475	0.20877	0.19709	0.18301	0.18512	0.194445	0.18225	0.202475	0.205435	0.183545
												120	0.1315	0.1845	0.174	0.2008	0.2247	0.2542	0.20691	0.19791	0.189555	0.19256	0.19914	0.176715	0.195395	0.196505	0.18756

## Sheet: 2b
		Mitochondrially located probes
		roGFP2 OxD values												Tum1-roGFP2 OxD values												Tum1(C259S)-roGFP2 OxD values
		Vehicle			50μM L-Cysteine			100μM L-Cysteine			500μM L-Cysteine			Vehicle			50μM L-Cysteine			100μM L-Cysteine			500μM L-Cysteine			Vehicle			50μM L-Cysteine			100μM L-Cysteine			500μM L-Cysteine
	time (min)	Replica 1	Replica 2	Replica 3	Replica 1	Replica 2	Replica 3	Replica 1	Replica 2	Replica 3	Replica 1	Replica 2	Replica 3	Replica 1	Replica 2	Replica 3	Replica 1	Replica 2	Replica 3	Replica 1	Replica 2	Replica 3	Replica 1	Replica 2	Replica 3	Replica 1	Replica 2	Replica 3	Replica 1	Replica 2	Replica 3	Replica 1	Replica 2	Replica 3	Replica 1	Replica 2	Replica 3
	0	0.179375	0.14682	0.178055	0.18348	0.15216	0.178055	0.18321	0.164725	0.17336	0.18189	0.148845	0.17195	0.114705	0.103455	0.14258	0.141445	0.091415	0.10651	0.109995	0.129475	0.1776	0.11109	0.118135	0.1552	0.071	0.073	0.085	0.07	0.07	0.084	0.075	0.072	0.087	0.07	0.053	0.089
	1.5	0.18376	0.15337	0.17932	0.189905	0.16043	0.183955	0.18206	0.169885	0.184745	0.191215	0.15935	0.18236	0.10903	0.085475	0.11459	0.15198	0.091335	0.114465	0.11567	0.122815	0.1743	0.115065	0.119795	0.169	0.073	0.074	0.084	0.073	0.076	0.084	0.072	0.074	0.085	0.078	0.07	0.095
	3	0.189735	0.162665	0.18898	0.18875	0.16128	0.186695	0.190185	0.17657	0.19352	0.19315	0.164175	0.180505	0.117565	0.08354	0.146345	0.14899	0.102735	0.115165	0.125975	0.12187	0.1775	0.110675	0.111985	0.1574	0.081	0.084	0.093	0.076	0.072	0.09	0.08	0.074	0.09	0.08	0.079	0.108
	4.5	0.189305	0.16637	0.193525	0.194335	0.16677	0.190605	0.192	0.178565	0.18897	0.195985	0.16662	0.190955	0.12064	0.09448	0.147255	0.15613	0.10648	0.13208	0.10978	0.11326	0.1756	0.11413	0.127975	0.1608	0.082	0.078	0.093	0.076	0.074	0.088	0.083	0.079	0.095	0.078	0.069	0.11
	6	0.189025	0.16415	0.19624	0.194985	0.163385	0.19341	0.19533	0.181135	0.196485	0.196315	0.16873	0.1954	0.123175	0.091665	0.1466	0.14958	0.106485	0.125765	0.11683	0.124295	0.1774	0.11917	0.1315	0.156	0.081	0.077	0.094	0.077	0.081	0.088	0.078	0.08	0.096	0.084	0.078	0.114
	7.5	0.188615	0.165505	0.193155	0.190955	0.165485	0.194115	0.1969	0.179135	0.196705	0.19739	0.168345	0.19567	0.12339	0.101345	0.139505	0.137745	0.091355	0.11954	0.12313	0.12388	0.1712	0.11897	0.1189	0.1566	0.08	0.078	0.095	0.08	0.077	0.089	0.079	0.077	0.1	0.077	0.077	0.112
	9	0.18816	0.162985	0.194855	0.1936	0.167085	0.195845	0.191615	0.179945	0.1916	0.197405	0.163975	0.189925	0.113795	0.08461	0.141305	0.14371	0.099435	0.1176	0.120425	0.12904	0.1708	0.113105	0.12039	0.164	0.081	0.078	0.092	0.077	0.079	0.095	0.083	0.077	0.097	0.08	0.075	0.111
	10.5	0.1887	0.165145	0.193305	0.188675	0.162075	0.189305	0.192155	0.17645	0.19241	0.19156	0.164035	0.19111	0.11309	0.09023	0.136875	0.14061	0.091325	0.118165	0.115405	0.119445	0.1687	0.113955	0.123375	0.1557	0.082	0.081	0.095	0.077	0.076	0.09	0.079	0.077	0.087	0.079	0.072	0.103
	12	0.18641	0.163515	0.19213	0.18877	0.16328	0.18936	0.18875	0.176035	0.190705	0.19474	0.164475	0.1912	0.09987	0.07979	0.12366	0.136755	0.09226	0.12043	0.110555	0.12018	0.1598	0.09797	0.10603	0.1579	0.079	0.073	0.095	0.068	0.07	0.098	0.075	0.08	0.086	0.074	0.068	0.103
	13.5	0.1838	0.16172	0.1884	0.18771	0.160165	0.187465	0.18616	0.16989	0.18521	0.19119	0.16552	0.189335	0.095775	0.08272	0.126005	0.140305	0.096185	0.12569	0.11178	0.12511	0.1594	0.10493	0.12001	0.1482	0.075	0.074	0.093	0.067	0.071	0.088	0.073	0.07	0.087	0.074	0.071	0.102
	15	0.183815	0.16021	0.18881	0.18794	0.163035	0.18965	0.18595	0.16917	0.18261	0.18817	0.16176	0.187795	0.097315	0.09546	0.13807	0.12953	0.075685	0.103235	0.109	0.11966	0.1445	0.099775	0.11908	0.1496	0.076	0.08	0.093	0.073	0.072	0.088	0.073	0.073	0.092	0.072	0.07	0.104
Add Vehicle/L-Cysteine	16.5	0.18173	0.15769	0.18547	0.18856	0.158495	0.182655	0.183125	0.168605	0.184295	0.191085	0.159785	0.18862	0.100035	0.08682	0.12718	0.126025	0.079835	0.11447	0.090105	0.11647	0.1598	0.095	0.12177	0.1609	0.075	0.081	0.1	0.074	0.07	0.087	0.074	0.068	0.086	0.072	0.07	0.111
	18	0.180635	0.157085	0.18678	0.18218	0.15861	0.18035	0.18375	0.1696	0.18551	0.18873	0.16133	0.185375	0.100265	0.082785	0.139345	0.124235	0.083475	0.111205	0.09916	0.11799	0.1371	0.08996	0.114435	0.16	0.074	0.074	0.088	0.069	0.071	0.087	0.067	0.073	0.09	0.071	0.067	0.101
	19.5	0.18759	0.157385	0.189025	0.186135	0.158335	0.183605	0.190875	0.168205	0.19296	0.197885	0.16938	0.200295	0.100185	0.083935	0.13324	0.156245	0.109115	0.13148	0.146935	0.16598	0.2092	0.23846	0.226305	0.3183	0.074	0.07	0.088	0.058	0.05	0.063	0.069	0.069	0.074	0.08	0.076	0.112
	21	0.184955	0.157795	0.18773	0.191395	0.165075	0.195905	0.194555	0.17526	0.19912	0.21553	0.187895	0.22652	0.099015	0.07688	0.1291	0.2177	0.183515	0.226235	0.23729	0.27509	0.3122	0.451705	0.4725	0.5567	0.073	0.077	0.093	0.064	0.068	0.086	0.079	0.081	0.093	0.103	0.101	0.133
	22.5	0.182645	0.15734	0.180765	0.191385	0.16744	0.194745	0.198405	0.179215	0.198935	0.233725	0.20312	0.24438	0.08761	0.071765	0.125	0.24703	0.21511	0.268605	0.28289	0.330285	0.3629	0.54593	0.573945	0.666	0.069	0.067	0.084	0.072	0.071	0.088	0.086	0.087	0.096	0.116	0.115	0.157
	24	0.178825	0.15245	0.180185	0.184055	0.165185	0.194365	0.194135	0.180745	0.19457	0.24365	0.21161	0.25901	0.087545	0.062185	0.11005	0.25016	0.22358	0.271425	0.298505	0.34951	0.3833	0.58135	0.61526	0.7005	0.066	0.066	0.085	0.068	0.071	0.086	0.09	0.094	0.092	0.119	0.125	0.171
	25.5	0.17771	0.15433	0.180915	0.18586	0.16204	0.19239	0.19652	0.178345	0.195775	0.249305	0.220225	0.263095	0.08037	0.054195	0.10884	0.253505	0.225205	0.272915	0.303925	0.35472	0.384	0.5817	0.62998	0.7216	0.066	0.063	0.077	0.069	0.07	0.076	0.085	0.086	0.095	0.127	0.138	0.178
	27	0.17429	0.150625	0.175855	0.18517	0.161125	0.1874	0.19952	0.178155	0.19823	0.24821	0.22094	0.268815	0.079185	0.056205	0.105985	0.24218	0.21443	0.268825	0.300375	0.35378	0.385	0.582775	0.62669	0.7194	0.066	0.064	0.079	0.067	0.071	0.081	0.087	0.089	0.094	0.134	0.149	0.184
	28.5	0.17536	0.15045	0.177135	0.186015	0.160685	0.187885	0.19665	0.17148	0.19673	0.25652	0.220905	0.264915	0.08401	0.062645	0.104475	0.235325	0.191385	0.250045	0.2844	0.34027	0.3838	0.56945	0.63255	0.7095	0.069	0.075	0.084	0.072	0.071	0.086	0.092	0.092	0.105	0.148	0.158	0.195
	30	0.17641	0.151325	0.180425	0.192435	0.16182	0.19102	0.19822	0.178245	0.1992	0.27024	0.22961	0.268765	0.083975	0.05712	0.099925	0.22781	0.196135	0.25699	0.2856	0.33079	0.3811	0.559435	0.62002	0.6936	0.077	0.078	0.093	0.078	0.076	0.091	0.093	0.089	0.101	0.163	0.171	0.204
	31.5	0.1803	0.15348	0.1827	0.189695	0.161075	0.19498	0.19892	0.1788	0.1949	0.27621	0.239135	0.276115	0.089795	0.06086	0.126995	0.20797	0.18742	0.238755	0.270935	0.322755	0.3556	0.55366	0.61799	0.7021	0.074	0.075	0.091	0.072	0.071	0.092	0.092	0.096	0.102	0.175	0.187	0.219
	33	0.18066	0.15972	0.187025	0.188725	0.16273	0.188605	0.20343	0.18292	0.201515	0.283445	0.2442	0.28406	0.090895	0.07131	0.12018	0.21212	0.17909	0.23152	0.25447	0.311185	0.3446	0.543045	0.6043	0.6883	0.067	0.076	0.085	0.076	0.075	0.097	0.1	0.091	0.107	0.178	0.183	0.221
	34.5	0.18067	0.1535	0.180995	0.189645	0.161115	0.18958	0.19722	0.176155	0.19746	0.279485	0.239265	0.285415	0.08782	0.07119	0.11372	0.19997	0.173705	0.21299	0.241625	0.30604	0.325	0.532905	0.596345	0.6706	0.07	0.075	0.086	0.076	0.076	0.096	0.092	0.097	0.107	0.176	0.187	0.221
	36	0.178785	0.152085	0.17941	0.185535	0.160235	0.186725	0.19317	0.17236	0.19077	0.280485	0.238765	0.286305	0.09272	0.08236	0.124295	0.198715	0.162765	0.20402	0.23181	0.28446	0.32	0.514755	0.58863	0.6631	0.067	0.076	0.083	0.075	0.073	0.095	0.091	0.091	0.108	0.18	0.186	0.223
	37.5	0.176235	0.15293	0.179985	0.18324	0.15684	0.182315	0.188705	0.16924	0.18804	0.272795	0.2357	0.286995	0.09206	0.08193	0.130435	0.17509	0.14457	0.18614	0.220055	0.276945	0.3144	0.48956	0.568575	0.6495	0.071	0.071	0.087	0.069	0.07	0.088	0.093	0.091	0.1	0.18	0.173	0.214
	39	0.17338	0.150695	0.177885	0.182745	0.154335	0.18396	0.18997	0.169825	0.189515	0.270635	0.227375	0.27962	0.08604	0.068175	0.12	0.1749	0.14269	0.180265	0.20596	0.25243	0.2896	0.479485	0.55956	0.6364	0.072	0.07	0.078	0.065	0.065	0.084	0.081	0.083	0.098	0.179	0.183	0.224
	40.5	0.175595	0.15128	0.177585	0.177945	0.14923	0.176705	0.1872	0.168	0.18642	0.26091	0.22075	0.274025	0.09129	0.08019	0.13224	0.15703	0.133715	0.174695	0.19762	0.25164	0.2723	0.46445	0.54476	0.6231	0.075	0.072	0.081	0.067	0.067	0.083	0.086	0.086	0.098	0.173	0.176	0.21
	42	0.172695	0.14688	0.174715	0.172045	0.14545	0.17365	0.183995	0.164425	0.183315	0.25743	0.212365	0.26614	0.093025	0.075485	0.131555	0.14774	0.11037	0.154015	0.19122	0.23602	0.2444	0.455945	0.531985	0.6019	0.064	0.064	0.078	0.067	0.07	0.081	0.081	0.086	0.093	0.169	0.176	0.208
	43.5	0.17081	0.144745	0.175495	0.173715	0.149915	0.173555	0.17843	0.159815	0.17949	0.250915	0.2102	0.25945	0.09361	0.075135	0.13624	0.14322	0.117585	0.15745	0.171925	0.22581	0.2499	0.43606	0.51276	0.5831	0.069	0.059	0.078	0.069	0.065	0.088	0.078	0.085	0.091	0.169	0.171	0.201
	45	0.168665	0.143955	0.1712	0.167865	0.14486	0.172665	0.17746	0.15509	0.177785	0.245805	0.20453	0.252715	0.10006	0.08484	0.140465	0.137965	0.104815	0.14199	0.16593	0.21613	0.2326	0.424115	0.50799	0.5725	0.067	0.069	0.079	0.067	0.065	0.075	0.078	0.078	0.088	0.166	0.169	0.201
	46.5	0.165025	0.14393	0.170535	0.169245	0.144935	0.169785	0.174325	0.1546	0.17592	0.23943	0.19587	0.24562	0.096195	0.08008	0.139695	0.136175	0.09703	0.136	0.157785	0.205575	0.2208	0.41476	0.49958	0.563	0.071	0.062	0.082	0.064	0.06	0.072	0.072	0.083	0.085	0.156	0.163	0.197
	48	0.16979	0.145265	0.173965	0.169125	0.14565	0.169425	0.172675	0.152845	0.17272	0.233125	0.195405	0.235125	0.09754	0.081585	0.135755	0.134295	0.099465	0.128685	0.16263	0.20789	0.2139	0.398005	0.480935	0.5528	0.059	0.061	0.078	0.063	0.058	0.072	0.076	0.068	0.08	0.155	0.152	0.186
	49.5	0.16893	0.14274	0.17542	0.16803	0.145895	0.168845	0.16825	0.15107	0.17169	0.226815	0.19011	0.23131	0.09531	0.089905	0.147705	0.13257	0.10165	0.12744	0.15663	0.19	0.2003	0.38211	0.484625	0.5382	0.065	0.065	0.077	0.061	0.061	0.073	0.074	0.069	0.083	0.152	0.146	0.185
	51	0.1673	0.14114	0.16887	0.165695	0.1418	0.166705	0.16961	0.15421	0.17153	0.224155	0.184115	0.22487	0.092225	0.07474	0.134555	0.121825	0.0899	0.12515	0.15019	0.18292	0.2081	0.37602	0.44869	0.5222	0.067	0.068	0.079	0.062	0.058	0.079	0.069	0.072	0.083	0.15	0.15	0.184
	52.5	0.16231	0.14036	0.169445	0.16182	0.13966	0.166255	0.168215	0.150815	0.16975	0.220125	0.18135	0.222215	0.0948	0.080275	0.13476	0.1235	0.072755	0.11562	0.138965	0.189455	0.1699	0.366885	0.445555	0.5077	0.063	0.063	0.075	0.064	0.058	0.071	0.07	0.07	0.079	0.145	0.142	0.178
	54	0.161925	0.13934	0.16743	0.16699	0.14422	0.168525	0.16743	0.151115	0.16913	0.215365	0.177185	0.214275	0.093545	0.079585	0.1298	0.11721	0.07619	0.11292	0.131275	0.180235	0.1725	0.35015	0.432405	0.4915	0.065	0.065	0.073	0.06	0.056	0.07	0.071	0.068	0.082	0.139	0.134	0.173
	55.5	0.163335	0.13868	0.16916	0.164635	0.141355	0.17136	0.16429	0.148515	0.16821	0.213305	0.176985	0.21064	0.089405	0.084795	0.14295	0.11823	0.080105	0.10877	0.134305	0.176425	0.1762	0.344765	0.427685	0.4811	0.071	0.071	0.078	0.056	0.05	0.065	0.068	0.063	0.083	0.134	0.138	0.17
	57	0.161655	0.138515	0.16682	0.158995	0.139535	0.164345	0.160275	0.1458	0.16508	0.208115	0.1708	0.20479	0.089985	0.0802	0.133495	0.11521	0.07387	0.106145	0.123345	0.160085	0.1622	0.33463	0.413135	0.4608	0.064	0.062	0.078	0.053	0.061	0.067	0.066	0.064	0.078	0.129	0.128	0.166
	58.5	0.16204	0.140455	0.16645	0.158455	0.135525	0.16092	0.16198	0.143195	0.166005	0.20555	0.170045	0.200975	0.08841	0.08622	0.141325	0.108325	0.07202	0.103785	0.124365	0.16012	0.168	0.32137	0.416605	0.4574	0.068	0.07	0.077	0.056	0.054	0.077	0.068	0.065	0.076	0.124	0.127	0.166
	60	0.16119	0.13883	0.16435	0.158095	0.13761	0.159605	0.160925	0.142035	0.166235	0.19884	0.16581	0.19602	0.096335	0.087255	0.137045	0.10731	0.066465	0.09138	0.130525	0.159465	0.1618	0.316295	0.405735	0.4519	0.073	0.068	0.085	0.05	0.047	0.068	0.053	0.053	0.072	0.123	0.121	0.158
	61.5	0.15795	0.137555	0.16245	0.15961	0.1349	0.16358	0.163455	0.14126	0.16595	0.197045	0.16166	0.194735	0.090265	0.081715	0.141105	0.104785	0.066215	0.10063	0.125855	0.158525	0.1564	0.315735	0.398925	0.4402	0.063	0.071	0.079	0.053	0.053	0.061	0.059	0.059	0.07	0.119	0.121	0.159
	63	0.159875	0.13894	0.16164	0.15877	0.13763	0.16066	0.15917	0.14235	0.164135	0.19581	0.164075	0.19395	0.09699	0.08383	0.144405	0.10191	0.0655	0.09312	0.117525	0.16098	0.1389	0.30411	0.389205	0.4319	0.059	0.062	0.079	0.052	0.053	0.065	0.06	0.058	0.072	0.121	0.119	0.155
	64.5	0.160195	0.13705	0.16103	0.158865	0.135585	0.161645	0.159145	0.143145	0.166435	0.194005	0.163245	0.192795	0.09352	0.07671	0.14165	0.09604	0.048635	0.08649	0.115455	0.148395	0.1472	0.301875	0.38162	0.4271	0.062	0.067	0.074	0.048	0.043	0.058	0.057	0.054	0.072	0.115	0.115	0.156
	66	0.161105	0.137655	0.16433	0.161955	0.135655	0.1592	0.160965	0.13986	0.165065	0.18868	0.158545	0.19105	0.1007	0.08408	0.14434	0.099995	0.05543	0.09032	0.11836	0.147875	0.1417	0.295215	0.375125	0.4102	0.06	0.064	0.079	0.047	0.046	0.063	0.055	0.053	0.068	0.115	0.115	0.153
	67.5	0.15864	0.13368	0.16232	0.15874	0.135045	0.16076	0.15989	0.142915	0.163545	0.186895	0.15563	0.18523	0.088675	0.079845	0.13648	0.09325	0.04895	0.084615	0.11377	0.155245	0.1395	0.291905	0.38179	0.4134	0.062	0.062	0.079	0.049	0.052	0.057	0.062	0.059	0.07	0.109	0.109	0.151
	69	0.1555	0.13517	0.164765	0.154295	0.13236	0.15786	0.158285	0.140005	0.16159	0.18492	0.152975	0.18501	0.094835	0.084	0.142715	0.09559	0.05104	0.082895	0.112585	0.155605	0.1398	0.28891	0.374865	0.3973	0.066	0.061	0.082	0.049	0.044	0.061	0.06	0.055	0.064	0.11	0.11	0.148
	70.5	0.156525	0.131305	0.16286	0.155565	0.13136	0.161665	0.15697	0.139305	0.16387	0.185775	0.15447	0.186485	0.09133	0.084585	0.14244	0.098635	0.052755	0.079435	0.10937	0.151925	0.1272	0.2768	0.36802	0.4095	0.062	0.061	0.077	0.05	0.05	0.064	0.056	0.055	0.071	0.107	0.104	0.146
	72	0.155505	0.13217	0.162595	0.154525	0.129225	0.156965	0.15437	0.136405	0.16248	0.18304	0.1526	0.182205	0.09371	0.0925	0.148855	0.094075	0.044305	0.078785	0.11048	0.15261	0.1261	0.26949	0.36132	0.3994	0.064	0.06	0.078	0.053	0.048	0.064	0.055	0.056	0.067	0.111	0.102	0.146
	73.5	0.15204	0.13087	0.16032	0.154685	0.13141	0.15677	0.15586	0.13843	0.158785	0.18259	0.148465	0.17919	0.099775	0.09302	0.1501	0.084185	0.04075	0.076125	0.114655	0.154295	0.1341	0.27459	0.36496	0.393	0.063	0.064	0.077	0.049	0.049	0.064	0.059	0.058	0.07	0.103	0.101	0.145
	75	0.15642	0.128715	0.159805	0.153945	0.13146	0.156925	0.15206	0.136965	0.15491	0.17938	0.145105	0.180015	0.09141	0.086095	0.14182	0.084215	0.041325	0.07287	0.10718	0.15182	0.1307	0.266295	0.362135	0.3947	0.058	0.057	0.07	0.048	0.044	0.061	0.055	0.055	0.07	0.108	0.099	0.142
	76.5	0.151665	0.13023	0.159055	0.146215	0.13001	0.152435	0.15095	0.13492	0.15612	0.17709	0.148675	0.179425	0.092255	0.09571	0.14732	0.08925	0.046785	0.077515	0.103825	0.15021	0.1329	0.260695	0.35348	0.3926	0.061	0.06	0.072	0.051	0.044	0.062	0.054	0.055	0.072	0.103	0.1	0.139
	78	0.155605	0.12766	0.160565	0.149215	0.128415	0.15281	0.14853	0.132	0.15689	0.179295	0.146125	0.175905	0.099775	0.087545	0.14696	0.086205	0.039685	0.07637	0.104685	0.14793	0.122	0.26254	0.357035	0.3848	0.063	0.07	0.081	0.05	0.052	0.061	0.059	0.055	0.071	0.098	0.097	0.142
	79.5	0.151265	0.124435	0.15711	0.151165	0.125985	0.155815	0.14689	0.131115	0.156725	0.177175	0.143185	0.172575	0.098455	0.085005	0.152135	0.093235	0.059455	0.08126	0.109855	0.155105	0.1196	0.25941	0.35651	0.3861	0.064	0.063	0.082	0.049	0.048	0.063	0.056	0.054	0.073	0.099	0.098	0.137
	81	0.15123	0.12188	0.15792	0.153695	0.129315	0.15481	0.148155	0.13048	0.156295	0.17446	0.143645	0.17283	0.09034	0.08654	0.15121	0.08951	0.045995	0.078295	0.104925	0.15964	0.1195	0.25192	0.349005	0.3813	0.061	0.062	0.076	0.044	0.045	0.065	0.056	0.051	0.067	0.1	0.099	0.138
	82.5	0.152535	0.125635	0.15757	0.149765	0.126715	0.150225	0.148115	0.12724	0.15205	0.17479	0.145	0.175195	0.096195	0.090455	0.152485	0.08612	0.043925	0.06718	0.098615	0.15022	0.12	0.25455	0.34142	0.3911	0.062	0.063	0.079	0.05	0.048	0.066	0.054	0.054	0.073	0.102	0.1	0.139
	84	0.148055	0.125025	0.155245	0.14951	0.12272	0.15343	0.148755	0.12936	0.153485	0.1728	0.141185	0.17194	0.09788	0.10015	0.15787	0.085135	0.04082	0.07469	0.100405	0.149455	0.131	0.24782	0.3453	0.376	0.06	0.058	0.076	0.051	0.047	0.062	0.054	0.051	0.067	0.098	0.102	0.138
	85.5	0.147435	0.122	0.15528	0.149475	0.12502	0.152955	0.146435	0.13104	0.154495	0.17357	0.14045	0.173735	0.094505	0.09585	0.160475	0.081065	0.047265	0.076705	0.10036	0.15611	0.1221	0.245385	0.345255	0.3771	0.059	0.059	0.071	0.047	0.047	0.063	0.056	0.053	0.074	0.094	0.098	0.136
	87	0.148365	0.12367	0.15414	0.14588	0.12278	0.150695	0.147245	0.12955	0.15421	0.171465	0.141155	0.169185	0.09272	0.08921	0.15685	0.083645	0.048055	0.07248	0.10836	0.151305	0.1273	0.248595	0.345585	0.3749	0.062	0.063	0.082	0.047	0.046	0.063	0.054	0.053	0.071	0.103	0.096	0.134
	88.5	0.14612	0.120045	0.15077	0.14655	0.124565	0.15374	0.144895	0.12831	0.1539	0.171215	0.13906	0.171595	0.087675	0.09216	0.15312	0.08198	0.04947	0.085315	0.09917	0.153195	0.1275	0.24901	0.349465	0.372	0.063	0.059	0.072	0.046	0.044	0.064	0.052	0.049	0.071	0.094	0.098	0.135
	90	0.15125	0.125025	0.15459	0.14516	0.12247	0.15148	0.14239	0.12645	0.15366	0.16974	0.1373	0.170505	0.0919	0.09745	0.1529	0.084085	0.04391	0.072645	0.104425	0.15398	0.1342	0.248075	0.34398	0.3675	0.053	0.056	0.074	0.053	0.047	0.059	0.053	0.049	0.07	0.093	0.091	0.129
	91.5	0.147175	0.121905	0.154365	0.144855	0.12175	0.14996	0.142635	0.128375	0.153795	0.16796	0.13679	0.17066	0.09686	0.09677	0.150745	0.08621	0.04025	0.07822	0.10089	0.146095	0.1274	0.24721	0.34697	0.3663	0.054	0.054	0.075	0.047	0.043	0.067	0.05	0.049	0.068	0.095	0.096	0.134
	93	0.145605	0.119175	0.15008	0.10535	0.085895	0.110055	0.14742	0.13087	0.130365	0.17177	0.13677	0.170195	0.09857	0.09334	0.15327	0.0806	0.03702	0.075405	0.103305	0.15005	0.1065	0.24742	0.345915	0.3673	0.06	0.06	0.076	0.044	0.044	0.06	0.051	0.047	0.069	0.097	0.103	0.135
	94.5	0.12412	0.104175	0.133845	0.121755	0.10398	0.130495	0.12092	0.108915	0.13192	0.14336	0.119635	0.150985	0.098115	0.101995	0.156405	0.07891	0.03814	0.080175	0.104235	0.16406	0.1133	0.249795	0.349495	0.347	0.066	0.059	0.077	0.045	0.047	0.056	0.048	0.047	0.069	0.093	0.086	0.136
	96	0.121915	0.10313	0.13173	0.120025	0.104905	0.13003	0.11928	0.10821	0.13081	0.143105	0.116955	0.148825	0.093975	0.097055	0.160395	0.076275	0.039075	0.07856	0.109165	0.16344	0.1176	0.244385	0.34803	0.3552	0.058	0.053	0.067	0.046	0.047	0.071	0.054	0.051	0.068	0.098	0.095	0.135
	97.5	0.119935	0.102205	0.13078	0.121005	0.106305	0.133585	0.119565	0.11071	0.131515	0.144155	0.115435	0.148725	0.098535	0.09472	0.16224	0.077455	0.04347	0.06956	0.102805	0.149185	0.1217	0.243815	0.350105	0.3528	0.061	0.06	0.075	0.05	0.045	0.067	0.051	0.047	0.066	0.096	0.087	0.134
	99	0.124175	0.09921	0.13412	0.11958	0.103005	0.136105	0.121065	0.109195	0.137485	0.142315	0.118895	0.1468	0.097505	0.099485	0.16709	0.08458	0.038805	0.076415	0.113035	0.165455	0.1046	0.243045	0.347045	0.3485	0.058	0.056	0.078	0.048	0.048	0.06	0.057	0.049	0.069	0.096	0.091	0.135
	100.5	0.12352	0.102815	0.133975	0.122035	0.105515	0.134345	0.11966	0.10548	0.13655	0.149665	0.12049	0.15221	0.09497	0.09729	0.170485	0.077665	0.046805	0.07907	0.108275	0.15877	0.1127	0.244935	0.34544	0.3489	0.061	0.058	0.082	0.046	0.043	0.066	0.052	0.053	0.074	0.096	0.089	0.137
	102	0.124495	0.100495	0.138015	0.12612	0.107375	0.14024	0.11948	0.10818	0.13883	0.146575	0.118635	0.153725	0.09231	0.10207	0.162865	0.081975	0.042705	0.08261	0.10866	0.157165	0.1116	0.23034	0.341085	0.3499	0.059	0.053	0.076	0.043	0.043	0.064	0.051	0.046	0.07	0.093	0.092	0.131
	103.5	0.126375	0.1008	0.137365	0.12427	0.10541	0.13501	0.122095	0.108375	0.13849	0.148595	0.119445	0.155615	0.09595	0.100335	0.170355	0.083925	0.05282	0.085375	0.107645	0.16362	0.1218	0.23464	0.331125	0.3385	0.057	0.055	0.072	0.043	0.04	0.065	0.05	0.047	0.068	0.092	0.083	0.125
	105	0.125315	0.102985	0.1357	0.12978	0.111305	0.139835	0.125195	0.11467	0.14135	0.146465	0.12006	0.15485	0.10059	0.1057	0.170655	0.08352	0.054715	0.091215	0.106435	0.16427	0.1247	0.23962	0.337295	0.3462	0.057	0.054	0.075	0.042	0.046	0.069	0.052	0.048	0.07	0.094	0.085	0.123
	106.5	0.126115	0.10547	0.137285	0.12887	0.108375	0.138805	0.123835	0.110535	0.138275	0.147515	0.121945	0.156845	0.100535	0.10597	0.16699	0.083545	0.057805	0.09453	0.1067	0.16073	0.1083	0.235495	0.34159	0.3373	0.062	0.059	0.077	0.04	0.044	0.067	0.049	0.047	0.066	0.092	0.084	0.123
	108	0.12834	0.1052	0.13526	0.12961	0.108055	0.13812	0.12223	0.109555	0.138975	0.14738	0.12144	0.15744	0.103135	0.103645	0.17217	0.07782	0.053395	0.089055	0.108275	0.163285	0.1204	0.242185	0.35328	0.3468	0.054	0.051	0.074	0.043	0.046	0.066	0.051	0.044	0.068	0.093	0.084	0.124
	109.5	0.12777	0.104305	0.137715	0.129985	0.10684	0.14048	0.123225	0.112315	0.13689	0.151185	0.118	0.15708	0.10394	0.106185	0.17907	0.082725	0.054915	0.094895	0.114205	0.163705	0.1129	0.23576	0.35156	0.334	0.054	0.047	0.07	0.042	0.046	0.065	0.05	0.049	0.071	0.092	0.083	0.122
	111	0.12627	0.099915	0.1362	0.12836	0.107765	0.13865	0.125935	0.111235	0.140115	0.150375	0.121405	0.15729	0.097065	0.101235	0.172385	0.085595	0.06023	0.09699	0.10889	0.170675	0.1134	0.23637	0.35146	0.3387	0.06	0.049	0.076	0.045	0.045	0.07	0.055	0.049	0.074	0.095	0.082	0.125
	112.5	0.125765	0.103275	0.13703	0.126535	0.1064	0.137425	0.12425	0.107605	0.139465	0.14968	0.120065	0.156265	0.101475	0.103675	0.176155	0.07988	0.052885	0.095665	0.116745	0.17398	0.1223	0.2399	0.34924	0.3392	0.051	0.047	0.071	0.042	0.042	0.068	0.047	0.044	0.066	0.093	0.08	0.125
	114	0.128415	0.10124	0.136025	0.12647	0.10529	0.13669	0.124025	0.10745	0.13751	0.154005	0.121655	0.15543	0.101745	0.1031	0.171765	0.078435	0.059	0.097705	0.112945	0.16558	0.1237	0.24365	0.35057	0.3417	0.053	0.053	0.074	0.047	0.045	0.064	0.048	0.052	0.069	0.09	0.087	0.125
	115.5	0.123885	0.099415	0.13318	0.126065	0.10549	0.13779	0.123435	0.109835	0.13621	0.15388	0.119505	0.15477	0.10046	0.10978	0.18163	0.084135	0.05519	0.10577	0.112875	0.164705	0.1228	0.247025	0.343265	0.3426	0.048	0.048	0.074	0.042	0.043	0.059	0.047	0.045	0.067	0.094	0.084	0.126
	117	0.125895	0.099765	0.135085	0.127865	0.10248	0.13642	0.12422	0.107275	0.135135	0.151835	0.119375	0.156175	0.10107	0.11496	0.18435	0.086035	0.06578	0.10225	0.108995	0.16946	0.1203	0.240905	0.34529	0.3431	0.054	0.052	0.069	0.04	0.04	0.062	0.049	0.046	0.063	0.092	0.083	0.12
	118.5	0.123495	0.099115	0.13406	0.121855	0.098805	0.134935	0.123415	0.10216	0.133905	0.15209	0.119495	0.157055	0.09965	0.112835	0.18349	0.0871	0.061335	0.108195	0.113695	0.177995	0.1303	0.24884	0.350015	0.3364	0.056	0.053	0.072	0.05	0.038	0.066	0.049	0.051	0.069	0.087	0.083	0.124
	120	0.122325	0.10059	0.131645	0.12287	0.10437	0.135255	0.12083	0.104105	0.13582	0.15444	0.11729	0.159455	0.103505	0.11364	0.18546	0.08915	0.06514	0.108855	0.11703	0.17636	0.1224	0.24016	0.346695	0.3341	0.056	0.049	0.071	0.042	0.042	0.06	0.05	0.043	0.067	0.091	0.082	0.123
																						0.1829
																						0.1863
																						0.1811
																						0.1793
																						0.1838
																						0.1801
																						0.1746
																						0.1753
																						0.1833
																						0.1774
																						0.1768
																						0.1819
																						0.1853
																						0.1756
																						0.1803
																						0.179
																						0.1803
																						0.1778
																						0.1783
																						0.1768
																						0.1797
																						0.1816
																						0.1734
																						0.1762
																						0.1661
																						0.1715
																						0.1726
																						0.1746
																						0.1787
																						0.171
																						0.1779
																						0.1797
																						0.1797
																						0.1799
																						0.1755
																						0.1767
																						0.1852
																						0.1821
																						0.1833
																						0.1801
																						0.1816
																						0.186
																						0.187
																						0.1813
																						0.1932
																						0.1952
																						0.1925
																						0.1887
																						0.1898
																						0.1937
																						0.1901
																						0.1983
																						0.1933
																						0.2015
																						0.2017
																						0.2013
																						0.1973
																						0.1981
																						0.1989
																						0.201
																						0.1959
																						0.2052
																						0.2043
																						0.2079
																						0.2023
																						0.2069
																						0.2034
																						0.2108
																						0.2136
																						0.2091
																						0.2063
																						0.2099
																						0.2158
																						0.2198
																						0.212
																						0.2122
																						0.2165
																						0.2174
																						0.2159
																						0.2185
																						0.2217
																						0.2229
																						0.2218
																						0.2194
																						0.2236
																						0.2282
																						0.2176
																						0.2249
																						0.2245
																						0.2263
																						0.2296
																						0.2261
																						0.228
																						0.2218
																						0.2302
																						0.2263
																						0.2258
																						0.2317
																						0.2279
																						0.2284
																						0.2325
