# Supplementary material for: 3-Mercaptopyruvate sulfur transferase is a protein persulfidase
Source: Nat Chem Biol. 2023 Feb 2;19(4):507–17. doi: 10.1038/s41589-022-01244-8 (PMC10060159; doi:10.1038/s41589-022-01244-8)
Supplement: Source Data Fig. 3 — roGFP2 OxD values (Fig. 3a,b). [file 41589_2022_1244_MOESM5_ESM.xlsx]

## Sheet: 3a
		WT												Δaat1
		Mitochondrially-located probes												Mitochondrially-located
		Tum1-roGFP2 OxD values												Tum1-roGFP2 OxD values
		Vehicle			50μM L-Cysteine			100μM L-Cysteine			500μM L-Cysteine			Vehicle			50μM L-Cysteine			100μM L-Cysteine			500μM L-Cysteine
	time (min)	Replica 1	Replica 2	Replica 3	Replica 1	Replica 2	Replica 3	Replica 1	Replica 2	Replica 3	Replica 1	Replica 2	Replica 3	Replica 1	Replica 2	Replica 3	Replica 1	Replica 2	Replica 3	Replica 1	Replica 2	Replica 3	Replica 1	Replica 2	Replica 3
	0	0.114705	0.103455	0.14258	0.141445	0.091415	0.10651	0.109995	0.129475	0.1776	0.11109	0.118135	0.1552	0.28398	0.221235	0.264175	0.214545	0.24029	0.26713	0.248355	0.21907	0.263745	0.233365	0.25841	0.26493
	1.5	0.10903	0.085475	0.11459	0.15198	0.091335	0.114465	0.11567	0.122815	0.1743	0.115065	0.119795	0.169	0.278335	0.21721	0.257155	0.20761	0.2301	0.26349	0.24836	0.21688	0.26091	0.21613	0.248325	0.261115
	3	0.117565	0.08354	0.146345	0.14899	0.102735	0.115165	0.125975	0.12187	0.1775	0.110675	0.111985	0.1574	0.273145	0.21531	0.253105	0.2041	0.223905	0.25927	0.232655	0.20638	0.246525	0.213955	0.247155	0.252245
	4.5	0.12064	0.09448	0.147255	0.15613	0.10648	0.13208	0.10978	0.11326	0.1756	0.11413	0.127975	0.1608	0.265045	0.20691	0.252915	0.20352	0.22591	0.255775	0.23721	0.21693	0.24664	0.209455	0.24297	0.24866
	6	0.123175	0.091665	0.1466	0.14958	0.106485	0.125765	0.11683	0.124295	0.1774	0.11917	0.1315	0.156	0.26556	0.208455	0.2478	0.205905	0.225495	0.253225	0.23143	0.213015	0.25	0.21389	0.238575	0.256545
	7.5	0.12339	0.101345	0.139505	0.137745	0.091355	0.11954	0.12313	0.12388	0.1712	0.11897	0.1189	0.1566	0.262085	0.20392	0.251065	0.212125	0.22887	0.24748	0.228135	0.20339	0.236625	0.205405	0.22819	0.24699
	9	0.113795	0.08461	0.141305	0.14371	0.099435	0.1176	0.120425	0.12904	0.1708	0.113105	0.12039	0.164	0.257485	0.19988	0.239445	0.2012	0.22181	0.24536	0.22939	0.20532	0.241925	0.20527	0.23263	0.2452
	10.5	0.11309	0.09023	0.136875	0.14061	0.091325	0.118165	0.115405	0.119445	0.1687	0.113955	0.123375	0.1557	0.255245	0.19713	0.239105	0.189855	0.22059	0.23844	0.221125	0.20384	0.24288	0.196315	0.22907	0.24524
	12	0.09987	0.07979	0.12366	0.136755	0.09226	0.12043	0.110555	0.12018	0.1598	0.09797	0.10603	0.1579	0.252625	0.19485	0.237925	0.19438	0.225175	0.245405	0.221865	0.198985	0.233895	0.20121	0.223615	0.243735
	13.5	0.095775	0.08272	0.126005	0.140305	0.096185	0.12569	0.11178	0.12511	0.1594	0.10493	0.12001	0.1482	0.247825	0.192675	0.236355	0.19123	0.21475	0.24013	0.218815	0.19895	0.23324	0.19471	0.23109	0.2384
	15	0.097315	0.09546	0.13807	0.12953	0.075685	0.103235	0.109	0.11966	0.1445	0.099775	0.11908	0.1496	0.245655	0.19448	0.232705	0.18369	0.211415	0.239485	0.214495	0.198645	0.233065	0.1927	0.2294	0.23955
	16.5	0.100035	0.08682	0.12718	0.126025	0.079835	0.11447	0.090105	0.11647	0.1598	0.095	0.12177	0.1609	0.24478	0.191025	0.23128	0.18307	0.21295	0.236925	0.21188	0.19157	0.229765	0.182485	0.22786	0.232865
Add Vehicle/L-Cysteine	18	0.100265	0.082785	0.139345	0.124235	0.083475	0.111205	0.09916	0.11799	0.1371	0.08996	0.114435	0.16	0.239765	0.188315	0.23109	0.187705	0.208735	0.231475	0.21739	0.19912	0.241135	0.195145	0.226375	0.246655
	19.5	0.100185	0.083935	0.13324	0.156245	0.109115	0.13148	0.146935	0.16598	0.2092	0.23846	0.226305	0.3183	0.244765	0.1989	0.23615	0.200425	0.224475	0.24786	0.25753	0.23332	0.267125	0.34296	0.35668	0.33766
	21	0.099015	0.07688	0.1291	0.2177	0.183515	0.226235	0.23729	0.27509	0.3122	0.451705	0.4725	0.5567	0.23798	0.19217	0.225295	0.23149	0.26061	0.272895	0.306825	0.269625	0.302905	0.44265	0.451505	0.419355
	22.5	0.08761	0.071765	0.125	0.24703	0.21511	0.268605	0.28289	0.330285	0.3629	0.54593	0.573945	0.666	0.23443	0.18128	0.221595	0.249305	0.27353	0.28786	0.33159	0.287375	0.3194	0.49907	0.49243	0.46572
	24	0.087545	0.062185	0.11005	0.25016	0.22358	0.271425	0.298505	0.34951	0.3833	0.58135	0.61526	0.7005	0.23327	0.180715	0.222515	0.24236	0.26572	0.29427	0.33118	0.28804	0.31898	0.504105	0.508225	0.471975
	25.5	0.08037	0.054195	0.10884	0.253505	0.225205	0.272915	0.303925	0.35472	0.384	0.5817	0.62998	0.7216	0.232825	0.16989	0.21452	0.240565	0.26602	0.283805	0.326345	0.273455	0.31665	0.511345	0.50787	0.48047
	27	0.079185	0.056205	0.105985	0.24218	0.21443	0.268825	0.300375	0.35378	0.385	0.582775	0.62669	0.7194	0.223055	0.178765	0.21633	0.237005	0.262625	0.279815	0.32417	0.287845	0.317245	0.503945	0.501205	0.477325
	28.5	0.08401	0.062645	0.104475	0.235325	0.191385	0.250045	0.2844	0.34027	0.3838	0.56945	0.63255	0.7095	0.226845	0.18347	0.23008	0.23242	0.25318	0.275045	0.31811	0.280575	0.312005	0.499995	0.49373	0.467585
	30	0.083975	0.05712	0.099925	0.22781	0.196135	0.25699	0.2856	0.33079	0.3811	0.559435	0.62002	0.6936	0.227275	0.18047	0.229625	0.235155	0.254425	0.281485	0.30803	0.26829	0.30482	0.494865	0.484085	0.453775
	31.5	0.089795	0.06086	0.126995	0.20797	0.18742	0.238755	0.270935	0.322755	0.3556	0.55366	0.61799	0.7021	0.232595	0.18356	0.22524	0.23043	0.249595	0.277815	0.303485	0.270225	0.30387	0.4681	0.46993	0.44293
	33	0.090895	0.07131	0.12018	0.21212	0.17909	0.23152	0.25447	0.311185	0.3446	0.543045	0.6043	0.6883	0.232595	0.1844	0.219905	0.220635	0.242315	0.268645	0.299235	0.26692	0.29856	0.46465	0.459405	0.435265
	34.5	0.08782	0.07119	0.11372	0.19997	0.173705	0.21299	0.241625	0.30604	0.325	0.532905	0.596345	0.6706	0.23126	0.18434	0.220155	0.216285	0.246395	0.267385	0.28412	0.248915	0.28555	0.44239	0.44346	0.41921
	36	0.09272	0.08236	0.124295	0.198715	0.162765	0.20402	0.23181	0.28446	0.32	0.514755	0.58863	0.6631	0.22595	0.18093	0.22124	0.21305	0.235825	0.265675	0.27485	0.241465	0.270715	0.42871	0.43254	0.41134
	37.5	0.09206	0.08193	0.130435	0.17509	0.14457	0.18614	0.220055	0.276945	0.3144	0.48956	0.568575	0.6495	0.231115	0.184015	0.22088	0.199195	0.22783	0.256795	0.26859	0.24043	0.27717	0.41483	0.42497	0.39876
	39	0.08604	0.068175	0.12	0.1749	0.14269	0.180265	0.20596	0.25243	0.2896	0.479485	0.55956	0.6364	0.23368	0.18	0.224775	0.19458	0.225355	0.24793	0.2607	0.226315	0.261665	0.406855	0.41269	0.38962
	40.5	0.09129	0.08019	0.13224	0.15703	0.133715	0.174695	0.19762	0.25164	0.2723	0.46445	0.54476	0.6231	0.22837	0.18417	0.21843	0.200985	0.219195	0.251055	0.247375	0.21869	0.25896	0.385575	0.401065	0.379155
	42	0.093025	0.075485	0.131555	0.14774	0.11037	0.154015	0.19122	0.23602	0.2444	0.455945	0.531985	0.6019	0.22935	0.176295	0.219165	0.18822	0.21359	0.23885	0.24031	0.21667	0.25219	0.383065	0.39175	0.370545
	43.5	0.09361	0.075135	0.13624	0.14322	0.117585	0.15745	0.171925	0.22581	0.2499	0.43606	0.51276	0.5831	0.215395	0.166205	0.210675	0.183945	0.208695	0.238955	0.22929	0.210565	0.24339	0.37696	0.382915	0.36973
	45	0.10006	0.08484	0.140465	0.137965	0.104815	0.14199	0.16593	0.21613	0.2326	0.424115	0.50799	0.5725	0.21983	0.170155	0.21414	0.18376	0.206995	0.236025	0.235435	0.20579	0.24567	0.366435	0.379945	0.3609
	46.5	0.096195	0.08008	0.139695	0.136175	0.09703	0.136	0.157785	0.205575	0.2208	0.41476	0.49958	0.563	0.221795	0.17544	0.211905	0.180285	0.20609	0.228375	0.228885	0.20626	0.241735	0.362765	0.37489	0.358985
	48	0.09754	0.081585	0.135755	0.134295	0.099465	0.128685	0.16263	0.20789	0.2139	0.398005	0.480935	0.5528	0.22142	0.17575	0.213875	0.18173	0.207915	0.23652	0.22293	0.20181	0.234535	0.33884	0.35345	0.345065
	49.5	0.09531	0.089905	0.147705	0.13257	0.10165	0.12744	0.15663	0.19	0.2003	0.38211	0.484625	0.5382	0.215335	0.17211	0.211855	0.17447	0.197665	0.236575	0.211015	0.19146	0.233905	0.32605	0.34698	0.3306
	51	0.092225	0.07474	0.134555	0.121825	0.0899	0.12515	0.15019	0.18292	0.2081	0.37602	0.44869	0.5222	0.21842	0.17257	0.21284	0.17656	0.20474	0.231205	0.21279	0.19337	0.235155	0.32713	0.340345	0.328625
	52.5	0.0948	0.080275	0.13476	0.1235	0.072755	0.11562	0.138965	0.189455	0.1699	0.366885	0.445555	0.5077	0.22401	0.17541	0.216535	0.171635	0.195275	0.216885	0.203195	0.187295	0.225775	0.31558	0.32859	0.32576
	54	0.093545	0.079585	0.1298	0.11721	0.07619	0.11292	0.131275	0.180235	0.1725	0.35015	0.432405	0.4915	0.219765	0.17059	0.210725	0.173965	0.19679	0.226825	0.20608	0.185605	0.229595	0.31295	0.32817	0.32059
	55.5	0.089405	0.084795	0.14295	0.11823	0.080105	0.10877	0.134305	0.176425	0.1762	0.344765	0.427685	0.4811	0.21601	0.165955	0.21066	0.16591	0.193645	0.224335	0.20578	0.192565	0.230205	0.302625	0.322895	0.31646
	57	0.089985	0.0802	0.133495	0.11521	0.07387	0.106145	0.123345	0.160085	0.1622	0.33463	0.413135	0.4608	0.21514	0.168195	0.21103	0.170055	0.192645	0.221455	0.20652	0.191705	0.229015	0.2957	0.317315	0.305325
	58.5	0.08841	0.08622	0.141325	0.108325	0.07202	0.103785	0.124365	0.16012	0.168	0.32137	0.416605	0.4574	0.21579	0.16921	0.21215	0.169745	0.188735	0.223705	0.20494	0.19431	0.22519	0.292935	0.308955	0.303025
	60	0.096335	0.087255	0.137045	0.10731	0.066465	0.09138	0.130525	0.159465	0.1618	0.316295	0.405735	0.4519	0.21513	0.167485	0.20978	0.168435	0.19312	0.226415	0.194735	0.184245	0.222965	0.28209	0.297405	0.29971
	61.5	0.090265	0.081715	0.141105	0.104785	0.066215	0.10063	0.125855	0.158525	0.1564	0.315735	0.398925	0.4402	0.219625	0.168765	0.20607	0.168475	0.190075	0.227745	0.20265	0.18195	0.22098	0.273845	0.30179	0.29659
	63	0.09699	0.08383	0.144405	0.10191	0.0655	0.09312	0.117525	0.16098	0.1389	0.30411	0.389205	0.4319	0.21503	0.17064	0.21027	0.15901	0.185815	0.22508	0.196055	0.17681	0.228445	0.267825	0.294845	0.29397
	64.5	0.09352	0.07671	0.14165	0.09604	0.048635	0.08649	0.115455	0.148395	0.1472	0.301875	0.38162	0.4271	0.21615	0.16651	0.20711	0.15704	0.190255	0.219435	0.19733	0.180875	0.21787	0.263945	0.28571	0.28308
	66	0.1007	0.08408	0.14434	0.099995	0.05543	0.09032	0.11836	0.147875	0.1417	0.295215	0.375125	0.4102	0.21797	0.167195	0.2117	0.157905	0.187415	0.22494	0.190225	0.181035	0.217515	0.26309	0.28745	0.283225
	67.5	0.088675	0.079845	0.13648	0.09325	0.04895	0.084615	0.11377	0.155245	0.1395	0.291905	0.38179	0.4134	0.210035	0.164515	0.20755	0.161495	0.18741	0.22022	0.193185	0.18503	0.218325	0.262345	0.284635	0.289005
	69	0.094835	0.084	0.142715	0.09559	0.05104	0.082895	0.112585	0.155605	0.1398	0.28891	0.374865	0.3973	0.21674	0.16179	0.20672	0.159725	0.189425	0.221915	0.198065	0.178285	0.224435	0.255565	0.278405	0.28702
	70.5	0.09133	0.084585	0.14244	0.098635	0.052755	0.079435	0.10937	0.151925	0.1272	0.2768	0.36802	0.4095	0.20875	0.16039	0.210705	0.16331	0.189545	0.223255	0.19455	0.177175	0.220195	0.256035	0.276815	0.285465
	72	0.09371	0.0925	0.148855	0.094075	0.044305	0.078785	0.11048	0.15261	0.1261	0.26949	0.36132	0.3994	0.21385	0.16473	0.20806	0.16486	0.189645	0.223275	0.18951	0.17097	0.219255	0.25708	0.274255	0.27825
	73.5	0.099775	0.09302	0.1501	0.084185	0.04075	0.076125	0.114655	0.154295	0.1341	0.27459	0.36496	0.393	0.216545	0.165595	0.209925	0.16482	0.1834	0.222135	0.18793	0.17848	0.217445	0.25232	0.26967	0.27852
	75	0.09141	0.086095	0.14182	0.084215	0.041325	0.07287	0.10718	0.15182	0.1307	0.266295	0.362135	0.3947	0.21147	0.162935	0.207	0.164425	0.18746	0.22132	0.186195	0.172945	0.22018	0.243945	0.265485	0.271925
	76.5	0.092255	0.09571	0.14732	0.08925	0.046785	0.077515	0.103825	0.15021	0.1329	0.260695	0.35348	0.3926	0.20982	0.15776	0.206455	0.157535	0.186345	0.21972	0.18273	0.171105	0.219755	0.244225	0.268255	0.26818
	78	0.099775	0.087545	0.14696	0.086205	0.039685	0.07637	0.104685	0.14793	0.122	0.26254	0.357035	0.3848	0.206465	0.16098	0.206855	0.158115	0.18292	0.215	0.188035	0.17115	0.218055	0.238395	0.261865	0.266645
	79.5	0.098455	0.085005	0.152135	0.093235	0.059455	0.08126	0.109855	0.155105	0.1196	0.25941	0.35651	0.3861	0.20816	0.165865	0.203905	0.15985	0.18916	0.221355	0.18304	0.176015	0.21543	0.23305	0.262835	0.2715
	81	0.09034	0.08654	0.15121	0.08951	0.045995	0.078295	0.104925	0.15964	0.1195	0.25192	0.349005	0.3813	0.20871	0.159765	0.2077	0.15314	0.18408	0.21777	0.18806	0.169275	0.20965	0.2307	0.261515	0.27159
	82.5	0.096195	0.090455	0.152485	0.08612	0.043925	0.06718	0.098615	0.15022	0.12	0.25455	0.34142	0.3911	0.209925	0.16234	0.203815	0.16056	0.189365	0.218595	0.188215	0.178625	0.217155	0.23345	0.254865	0.269665
	84	0.09788	0.10015	0.15787	0.085135	0.04082	0.07469	0.100405	0.149455	0.131	0.24782	0.3453	0.376	0.20619	0.15707	0.202615	0.16167	0.182775	0.221445	0.18746	0.171545	0.213985	0.229865	0.255345	0.262395
	85.5	0.094505	0.09585	0.160475	0.081065	0.047265	0.076705	0.10036	0.15611	0.1221	0.245385	0.345255	0.3771	0.200275	0.15416	0.204835	0.15706	0.181955	0.222565	0.18736	0.171165	0.213225	0.233085	0.254535	0.261595
	87	0.09272	0.08921	0.15685	0.083645	0.048055	0.07248	0.10836	0.151305	0.1273	0.248595	0.345585	0.3749	0.204395	0.15904	0.20554	0.16373	0.18711	0.21853	0.18177	0.17393	0.216125	0.231145	0.24699	0.26192
	88.5	0.087675	0.09216	0.15312	0.08198	0.04947	0.085315	0.09917	0.153195	0.1275	0.24901	0.349465	0.372	0.20505	0.15945	0.20683	0.14996	0.16947	0.2147	0.179535	0.174055	0.217675	0.22475	0.24988	0.259055
	90	0.0919	0.09745	0.1529	0.084085	0.04391	0.072645	0.104425	0.15398	0.1342	0.248075	0.34398	0.3675	0.207275	0.153475	0.207915	0.152145	0.179945	0.2174	0.17988	0.17493	0.21809	0.226665	0.24515	0.261135
	91.5	0.09686	0.09677	0.150745	0.08621	0.04025	0.07822	0.10089	0.146095	0.1274	0.24721	0.34697	0.3663	0.206555	0.15686	0.20463	0.15718	0.183655	0.21778	0.17841	0.17252	0.222935	0.22435	0.24771	0.26117
	93	0.09857	0.09334	0.15327	0.0806	0.03702	0.075405	0.103305	0.15005	0.1065	0.24742	0.345915	0.3673	0.207555	0.161935	0.21175	0.161185	0.186525	0.214575	0.181715	0.17939	0.21767	0.227725	0.25102	0.26096
	94.5	0.098115	0.101995	0.156405	0.07891	0.03814	0.080175	0.104235	0.16406	0.1133	0.249795	0.349495	0.347	0.204425	0.15286	0.20492	0.15583	0.17846	0.217755	0.178455	0.168695	0.217175	0.22003	0.24392	0.25499
	96	0.093975	0.097055	0.160395	0.076275	0.039075	0.07856	0.109165	0.16344	0.1176	0.244385	0.34803	0.3552	0.20263	0.15535	0.205735	0.15843	0.181715	0.22144	0.180825	0.16385	0.22136	0.22528	0.241405	0.25702
	97.5	0.098535	0.09472	0.16224	0.077455	0.04347	0.06956	0.102805	0.149185	0.1217	0.243815	0.350105	0.3528	0.21289	0.156615	0.21049	0.14823	0.173625	0.21779	0.188595	0.17418	0.220835	0.22122	0.24377	0.252545
	99	0.097505	0.099485	0.16709	0.08458	0.038805	0.076415	0.113035	0.165455	0.1046	0.243045	0.347045	0.3485	0.206225	0.15499	0.2098	0.156695	0.18159	0.219035	0.18499	0.17262	0.2208	0.22726	0.24373	0.25385
	100.5	0.09497	0.09729	0.170485	0.077665	0.046805	0.07907	0.108275	0.15877	0.1127	0.244935	0.34544	0.3489	0.20377	0.16355	0.208915	0.15055	0.176575	0.22043	0.18303	0.171585	0.219395	0.217265	0.23965	0.250715
	102	0.09231	0.10207	0.162865	0.081975	0.042705	0.08261	0.10866	0.157165	0.1116	0.23034	0.341085	0.3499	0.204705	0.157395	0.20895	0.15265	0.178105	0.21548	0.182135	0.173245	0.218645	0.212305	0.24104	0.249525
	103.5	0.09595	0.100335	0.170355	0.083925	0.05282	0.085375	0.107645	0.16362	0.1218	0.23464	0.331125	0.3385	0.205875	0.158475	0.211825	0.156085	0.177055	0.215825	0.179855	0.169495	0.21529	0.218695	0.23797	0.250775
	105	0.10059	0.1057	0.170655	0.08352	0.054715	0.091215	0.106435	0.16427	0.1247	0.23962	0.337295	0.3462	0.200815	0.156375	0.21056	0.152655	0.18027	0.216045	0.18483	0.171945	0.216635	0.2199	0.241865	0.249795
	106.5	0.100535	0.10597	0.16699	0.083545	0.057805	0.09453	0.1067	0.16073	0.1083	0.235495	0.34159	0.3373	0.20533	0.155605	0.211865	0.154955	0.176725	0.22004	0.18111	0.17055	0.220925	0.210975	0.23575	0.245515
	108	0.103135	0.103645	0.17217	0.07782	0.053395	0.089055	0.108275	0.163285	0.1204	0.242185	0.35328	0.3468	0.20249	0.150005	0.203965	0.156225	0.180145	0.22005	0.17356	0.171145	0.21592	0.211155	0.239155	0.25191
	109.5	0.10394	0.106185	0.17907	0.082725	0.054915	0.094895	0.114205	0.163705	0.1129	0.23576	0.35156	0.334	0.20843	0.159695	0.216525	0.162455	0.186205	0.22231	0.181575	0.170665	0.219585	0.21123	0.23654	0.24645
	111	0.097065	0.101235	0.172385	0.085595	0.06023	0.09699	0.10889	0.170675	0.1134	0.23637	0.35146	0.3387	0.20746	0.15733	0.20884	0.14841	0.178335	0.21798	0.18064	0.167865	0.217235	0.21205	0.23336	0.252095
	112.5	0.101475	0.103675	0.176155	0.07988	0.052885	0.095665	0.116745	0.17398	0.1223	0.2399	0.34924	0.3392	0.203075	0.153045	0.203495	0.15846	0.177515	0.22242	0.178425	0.166915	0.218155	0.207345	0.23336	0.2432
	114	0.101745	0.1031	0.171765	0.078435	0.059	0.097705	0.112945	0.16558	0.1237	0.24365	0.35057	0.3417	0.20815	0.16272	0.218515	0.154805	0.18218	0.21852	0.17901	0.169235	0.216855	0.21222	0.228055	0.244745
	115.5	0.10046	0.10978	0.18163	0.084135	0.05519	0.10577	0.112875	0.164705	0.1228	0.247025	0.343265	0.3426	0.20923	0.160365	0.206055	0.155345	0.17915	0.217245	0.18169	0.17551	0.217745	0.20851	0.23637	0.24778
	117	0.10107	0.11496	0.18435	0.086035	0.06578	0.10225	0.108995	0.16946	0.1203	0.240905	0.34529	0.3431	0.2055	0.1601	0.211085	0.158825	0.177505	0.22225	0.17581	0.16691	0.21599	0.206085	0.23535	0.247455
	118.5	0.09965	0.112835	0.18349	0.0871	0.061335	0.108195	0.113695	0.177995	0.1303	0.24884	0.350015	0.3364	0.205025	0.161505	0.212405	0.163255	0.180105	0.21598	0.181215	0.16759	0.21636	0.20999	0.23053	0.244245
	120	0.103505	0.11364	0.18546	0.08915	0.06514	0.108855	0.11703	0.17636	0.1224	0.24016	0.346695	0.3341	0.20869	0.1611	0.213735	0.15159	0.17805	0.220135	0.176805	0.16794	0.21197	0.208665	0.232095	0.24933
										0.1939
										0.1996
										0.1933
										0.2005
										0.189
										0.1976
										0.1901
										0.2007
										0.1925
										0.1895
										0.1922
										0.1942
										0.1907
										0.1901
										0.1964
										0.1913
										0.1917
										0.1906
										0.1922
										0.1933
										0.1899
										0.1927
										0.1863
										0.1911
										0.1869
										0.1855
										0.1967
										0.1789
										0.1921
										0.1899
										0.1914
										0.1872
										0.1927
										0.1883
										0.1856
										0.1864
										0.1861
										0.1808
										0.1864
										0.1871
										0.186
										0.1886
										0.1822
										0.1794
										0.1874
										0.1861
										0.1806
										0.1809
										0.1829
										0.1863
										0.1811
										0.1793
										0.1838
										0.1801
										0.1746
										0.1753
										0.1833
										0.1774
										0.1768
										0.1819
										0.1853
										0.1756
										0.1803
										0.179
										0.1803
										0.1778
										0.1783
										0.1768
										0.1797
										0.1816
										0.1734
										0.1762
										0.1661
										0.1715
										0.1726
										0.1746
										0.1787
										0.171
										0.1779
										0.1797
										0.1797
										0.1799
										0.1755
										0.1767
										0.1852
										0.1821
										0.1833
										0.1801
										0.1816
										0.186
										0.187
										0.1813
										0.1932
										0.1952
										0.1925
										0.1887
										0.1898
										0.1937
										0.1901
										0.1983
										0.1933
										0.2015
										0.2017
										0.2013
										0.1973
										0.1981
										0.1989
										0.201
										0.1959
										0.2052
										0.2043
										0.2079
										0.2023
										0.2069
										0.2034
										0.2108
										0.2136
										0.2091
										0.2063
										0.2099
										0.2158
										0.2198
										0.212
										0.2122
										0.2165
										0.2174
										0.2159
										0.2185
										0.2217
										0.2229
										0.2218
										0.2194
										0.2236
										0.2282
										0.2176
										0.2249
										0.2245
										0.2263
										0.2296
										0.2261
										0.228
										0.2218
										0.2302
										0.2263
										0.2258
										0.2317
										0.2279
										0.2284
										0.2325

## Sheet: 3b
		Mitochondrially-located probes
		roGFP2 OxD values									Tum1-roGFP2 OxD values									Tum1(C259S)-roGFP2 OxD values
		Vehicle			100μM D-Alanine			100μM D-Cysteine			Vehicle			100μM D-Alanine			100μM D-Cysteine			Vehicle			100μM D-Alanine			100μM D-Cysteine
	time(min)	Replica 1	Replica 2	Replica 3	Replica 1	Replica 2	Replica 3	Replica 1	Replica 2	Replica 3	Replica 1	Replica 2	Replica 3	Replica 1	Replica 2	Replica 3	Replica 1	Replica 2	Replica 3	Replica 1	Replica 2	Replica 3	Replica 1	Replica 2	Replica 3	Replica 1	Replica 2	Replica 3
	0	0.2151	0.17335	0.18415	0.1603	0.15215	0.17625	0.21205	0.17295	0.198	0.19445	0.1711	0.1897	0.17065	0.13425	0.1585	0.20795	0.18235	0.21315	0.1651	0.1527	0.18915	0.11045	0.1782	0.1322	0.15375	0.146	0.1832
	1.5	0.21215	0.1751	0.181	0.15655	0.14885	0.1734	0.21285	0.17445	0.19855	0.19385	0.17025	0.1869	0.1717	0.13465	0.1525	0.21165	0.1842	0.21135	0.15985	0.1511	0.18825	0.11405	0.17845	0.13285	0.15275	0.14865	0.17905
	3	0.2096	0.16955	0.17885	0.15795	0.15015	0.17575	0.21255	0.17335	0.1986	0.19415	0.16595	0.1805	0.16785	0.13045	0.1526	0.2085	0.18165	0.2073	0.15175	0.152	0.18125	0.1119	0.17965	0.1281	0.14925	0.1419	0.1832
	4.5	0.21225	0.1689	0.1788	0.1574	0.14875	0.17445	0.21275	0.17085	0.19405	0.1895	0.16425	0.1804	0.16675	0.12545	0.14485	0.2042	0.1751	0.20265	0.15145	0.13775	0.1688	0.11335	0.17645	0.13505	0.146	0.13765	0.1758
	6	0.21055	0.1731	0.1757	0.15705	0.14885	0.1757	0.2132	0.1724	0.19715	0.1863	0.16305	0.17405	0.1676	0.1287	0.14095	0.20455	0.16785	0.2023	0.151	0.13455	0.1668	0.10305	0.17	0.1248	0.14285	0.1317	0.17485
	7.5	0.2071	0.1685	0.174	0.1579	0.14955	0.1744	0.2107	0.17045	0.19795	0.18365	0.16005	0.1733	0.16875	0.11925	0.14585	0.2048	0.16775	0.20065	0.15385	0.13385	0.1698	0.10345	0.1726	0.12085	0.14255	0.12845	0.16675
	9	0.2074	0.16795	0.1707	0.1576	0.1478	0.1743	0.2091	0.1684	0.19505	0.1779	0.1574	0.16675	0.16415	0.11635	0.14105	0.20525	0.16475	0.1963	0.1436	0.1308	0.16485	0.0987	0.1656	0.11745	0.14	0.1327	0.1702
	10.5	0.2076	0.1736	0.17345	0.15515	0.14655	0.17135	0.2059	0.1657	0.1894	0.18265	0.15245	0.16805	0.15905	0.11235	0.1368	0.1955	0.1647	0.1869	0.1399	0.13355	0.16415	0.09545	0.1685	0.1192	0.13255	0.1211	0.1621
	12	0.20165	0.1657	0.17015	0.15675	0.1464	0.16705	0.2101	0.1635	0.19015	0.1739	0.15215	0.15695	0.1555	0.11205	0.1366	0.19455	0.1685	0.19375	0.1367	0.126	0.1622	0.0949	0.1651	0.11225	0.13395	0.12535	0.16025
	13.5	0.2021	0.16625	0.1702	0.15555	0.14635	0.16755	0.20485	0.16605	0.18835	0.17655	0.1552	0.162	0.15405	0.10805	0.1351	0.194	0.16585	0.19405	0.141	0.11655	0.1566	0.09	0.1702	0.12065	0.1337	0.12555	0.16205
	15	0.203	0.16365	0.16875	0.1545	0.14505	0.1685	0.2064	0.16535	0.18995	0.17765	0.15445	0.16085	0.15685	0.10865	0.1316	0.19485	0.1595	0.1897	0.1337	0.1173	0.16255	0.0888	0.16215	0.11595	0.1297	0.12015	0.1611
	16.5	0.1998	0.1627	0.16725	0.15205	0.1426	0.1682	0.19785	0.1657	0.1847	0.1729	0.15465	0.15355	0.15495	0.1094	0.13525	0.1883	0.1573	0.18225	0.13595	0.1244	0.15715	0.0853	0.16195	0.11075	0.1249	0.1161	0.15655
Add vehicle/D-alanine/D-cysteine	18	0.1997	0.15985	0.1704	0.15095	0.14305	0.1665	0.2018	0.16435	0.18645	0.16825	0.1512	0.15555	0.16145	0.11245	0.1405	0.1914	0.1594	0.18185	0.12975	0.11685	0.15	0.0816	0.1623	0.11745	0.1288	0.12155	0.15085
	19.5	0.20695	0.16835	0.1717	0.1926	0.17675	0.21075	0.27195	0.22185	0.2421	0.1838	0.15915	0.16755	0.22705	0.18855	0.23055	0.482	0.47525	0.4954	0.13765	0.1348	0.1671	0.148	0.2177	0.18625	0.18375	0.21125	0.2498
	21	0.20275	0.1679	0.1715	0.2216	0.2023	0.2421	0.3323	0.2605	0.2772	0.17575	0.15045	0.1634	0.2948	0.2616	0.3239	0.58735	0.5581	0.56735	0.13135	0.12495	0.16	0.20095	0.2594	0.24105	0.2281	0.2661	0.33015
	22.5	0.2052	0.16355	0.1687	0.2296	0.208	0.2476	0.3501	0.27075	0.28635	0.1737	0.15085	0.15305	0.29235	0.27085	0.32605	0.5757	0.54215	0.5568	0.13125	0.11815	0.1526	0.20995	0.27255	0.25575	0.2498	0.2839	0.3492
	24	0.1994	0.16005	0.17015	0.23105	0.2153	0.25155	0.359	0.2774	0.2911	0.17425	0.15155	0.14955	0.28485	0.2697	0.32115	0.5573	0.52215	0.53175	0.1297	0.11495	0.1479	0.2079	0.26435	0.25415	0.26405	0.2908	0.3545
	25.5	0.19725	0.16055	0.1625	0.22645	0.2175	0.25175	0.3658	0.27785	0.2933	0.1673	0.14395	0.1491	0.2831	0.26585	0.3169	0.53745	0.50595	0.518	0.12875	0.11365	0.14595	0.2069	0.26445	0.2609	0.2632	0.29095	0.36395
	27	0.1969	0.15935	0.16535	0.2284	0.2174	0.25255	0.3693	0.28255	0.2923	0.1657	0.1415	0.15185	0.28625	0.25865	0.3129	0.53385	0.50205	0.51735	0.12515	0.11585	0.14525	0.2023	0.261	0.257	0.26715	0.29605	0.3742
	28.5	0.193	0.1573	0.1593	0.23315	0.22605	0.26025	0.37295	0.28265	0.2925	0.1697	0.14015	0.15085	0.29005	0.2583	0.31945	0.52945	0.49325	0.5085	0.12315	0.11555	0.14195	0.2072	0.26465	0.26735	0.27255	0.3009	0.3875
	30	0.1945	0.1592	0.16475	0.25815	0.2395	0.27465	0.37795	0.2881	0.2975	0.16815	0.14375	0.1523	0.29605	0.2901	0.34215	0.56725	0.5026	0.52275	0.1316	0.11765	0.1487	0.2067	0.27595	0.3103	0.2924	0.31365	0.3903
	31.5	0.19595	0.16625	0.1667	0.26725	0.24895	0.28355	0.38945	0.30095	0.3131	0.17535	0.15015	0.163	0.31855	0.3194	0.3887	0.58985	0.5507	0.57605	0.1342	0.12	0.1501	0.2175	0.31005	0.3224	0.30845	0.3314	0.4055
	33	0.19745	0.16795	0.16775	0.2717	0.2512	0.28625	0.3912	0.3038	0.32545	0.16945	0.14745	0.1589	0.3473	0.33	0.4057	0.57295	0.54765	0.57135	0.1365	0.11885	0.1488	0.25075	0.32615	0.32605	0.293	0.32665	0.39605
	34.5	0.1969	0.1655	0.1699	0.2741	0.24875	0.288	0.38335	0.3039	0.32735	0.16995	0.15175	0.16435	0.34635	0.3319	0.40955	0.55775	0.5383	0.54965	0.13505	0.12025	0.1519	0.26585	0.3366	0.3349	0.28995	0.31975	0.3874
	36	0.19795	0.16395	0.1711	0.27165	0.24635	0.28995	0.3758	0.3036	0.3263	0.1737	0.15325	0.15775	0.354	0.3391	0.40695	0.5488	0.52755	0.5219	0.13645	0.11885	0.1542	0.26425	0.34025	0.33455	0.2829	0.31545	0.37225
	37.5	0.19755	0.16435	0.1696	0.26775	0.24345	0.28795	0.36475	0.2997	0.32265	0.17585	0.1526	0.1562	0.36265	0.3419	0.4186	0.53115	0.50155	0.49835	0.13305	0.12365	0.1501	0.26045	0.344	0.331	0.28025	0.30465	0.36095
	39	0.19785	0.16295	0.167	0.2658	0.2416	0.28415	0.35415	0.2884	0.31475	0.17235	0.14785	0.15515	0.36435	0.33655	0.4187	0.51215	0.47855	0.4885	0.12925	0.1185	0.15325	0.27475	0.34	0.3318	0.2629	0.29775	0.3431
	40.5	0.19575	0.1615	0.16495	0.25945	0.24505	0.28085	0.3466	0.28585	0.31025	0.1691	0.14875	0.1521	0.3755	0.3362	0.4172	0.4945	0.47315	0.48195	0.13105	0.1245	0.1448	0.2788	0.3368	0.33355	0.25755	0.2892	0.33435
	42	0.19745	0.16185	0.1654	0.2553	0.24325	0.27875	0.3376	0.27885	0.29605	0.173	0.1506	0.15675	0.37295	0.3322	0.41425	0.4762	0.45935	0.4589	0.12635	0.11635	0.14725	0.2641	0.33435	0.32595	0.2442	0.28125	0.31895
	43.5	0.19585	0.16075	0.16655	0.25415	0.2447	0.27835	0.3285	0.2728	0.2918	0.17255	0.151	0.15735	0.37475	0.33175	0.42685	0.46665	0.4366	0.44955	0.1263	0.116	0.14765	0.2655	0.33275	0.32675	0.23835	0.27335	0.3134
	45	0.19365	0.16055	0.1619	0.24995	0.24315	0.27855	0.3192	0.2667	0.28395	0.16535	0.1444	0.1482	0.3741	0.33225	0.4263	0.4518	0.43125	0.4448	0.1228	0.11245	0.14585	0.2732	0.3319	0.32875	0.2379	0.26575	0.3064
	46.5	0.19415	0.1601	0.1634	0.2508	0.24085	0.2749	0.31595	0.26475	0.28195	0.16745	0.1496	0.156	0.3754	0.33365	0.42635	0.4408	0.41625	0.4316	0.12565	0.1157	0.1494	0.2741	0.3209	0.32315	0.2344	0.2578	0.2976
	48	0.1924	0.16105	0.1596	0.24705	0.2346	0.2747	0.3101	0.25905	0.2789	0.1684	0.1482	0.1581	0.3704	0.33525	0.41665	0.4287	0.40715	0.42295	0.12805	0.12395	0.14995	0.26855	0.32015	0.31325	0.2264	0.24925	0.2867
	49.5	0.19	0.15665	0.1602	0.24495	0.232	0.27435	0.30305	0.2591	0.2725	0.16675	0.1451	0.15245	0.36515	0.33115	0.4124	0.41485	0.4039	0.415	0.1269	0.1173	0.147	0.265	0.3228	0.305	0.2184	0.2443	0.28105
	51	0.19195	0.15785	0.16085	0.2382	0.2362	0.27665	0.2966	0.25465	0.27255	0.16555	0.14585	0.1539	0.36255	0.3292	0.41295	0.40425	0.3884	0.40915	0.11925	0.1148	0.1411	0.2678	0.3096	0.3021	0.214	0.23705	0.27115
	52.5	0.19115	0.15685	0.15785	0.23915	0.2327	0.27695	0.294	0.25135	0.2684	0.1733	0.14845	0.15185	0.36225	0.32695	0.4094	0.39835	0.3723	0.39875	0.12045	0.1139	0.14365	0.25875	0.3137	0.3005	0.2097	0.23445	0.2647
	54	0.1912	0.15665	0.16	0.24075	0.2316	0.2746	0.2909	0.25185	0.26765	0.1679	0.1478	0.1556	0.3645	0.3228	0.4054	0.3908	0.36165	0.38825	0.12295	0.11195	0.1451	0.2624	0.31605	0.3096	0.2089	0.2318	0.26125
	55.5	0.19145	0.15565	0.1595	0.23835	0.23015	0.27025	0.2901	0.24925	0.2639	0.1589	0.14195	0.15275	0.3625	0.32575	0.40395	0.38315	0.35125	0.37985	0.12025	0.1108	0.1405	0.25125	0.31655	0.30485	0.19975	0.22225	0.2561
	57	0.1893	0.15455	0.15725	0.2357	0.22895	0.26715	0.28345	0.2455	0.26045	0.16075	0.1462	0.14745	0.3529	0.3261	0.40995	0.3744	0.34335	0.36455	0.1181	0.11445	0.14485	0.24935	0.31775	0.3114	0.19815	0.2254	0.24955
	58.5	0.1854	0.15515	0.1559	0.24145	0.2253	0.2636	0.27825	0.2408	0.2553	0.16725	0.1481	0.15925	0.34065	0.32385	0.4135	0.3664	0.33615	0.35795	0.12145	0.1087	0.14305	0.24995	0.32015	0.3085	0.1992	0.22025	0.25035
	60	0.1884	0.15395	0.15645	0.23705	0.22465	0.26665	0.27635	0.2388	0.25115	0.16095	0.1418	0.15155	0.36105	0.31575	0.4098	0.3633	0.33455	0.35865	0.1186	0.1112	0.14115	0.24895	0.3114	0.30405	0.19235	0.2137	0.2439
	61.5	0.1892	0.15165	0.1517	0.23235	0.22595	0.26695	0.27445	0.23785	0.249	0.1612	0.1415	0.1508	0.36495	0.3091	0.403	0.34985	0.32765	0.34905	0.1211	0.1117	0.1421	0.245	0.30765	0.30665	0.19355	0.20915	0.2424
	63	0.18915	0.15255	0.15105	0.2293	0.22355	0.25945	0.2714	0.23325	0.24435	0.15885	0.13805	0.15015	0.3551	0.3033	0.39835	0.3499	0.3197	0.34315	0.11805	0.10785	0.146	0.24975	0.3091	0.30125	0.1856	0.2024	0.23055
	64.5	0.1874	0.1483	0.1509	0.23105	0.21785	0.25825	0.2692	0.2331	0.24345	0.16045	0.13835	0.14515	0.34195	0.30185	0.40395	0.34295	0.3064	0.3352	0.1167	0.1077	0.1355	0.2512	0.3178	0.2935	0.18735	0.2017	0.2386
	66	0.1861	0.15015	0.1578	0.236	0.21455	0.25345	0.26925	0.2319	0.2445	0.16655	0.1414	0.14775	0.34645	0.3057	0.40255	0.33015	0.3068	0.3244	0.1177	0.10825	0.13775	0.24915	0.3118	0.298	0.18285	0.20205	0.2352
	67.5	0.18915	0.1479	0.1507	0.23475	0.21335	0.2567	0.26315	0.2293	0.2421	0.16275	0.14415	0.1456	0.3561	0.3071	0.40225	0.3262	0.3005	0.3283	0.11775	0.11115	0.14015	0.24115	0.3094	0.2938	0.18615	0.19395	0.23155
	69	0.18505	0.15205	0.15225	0.2305	0.21315	0.2576	0.2677	0.22925	0.23795	0.16275	0.1404	0.14065	0.3551	0.3041	0.3951	0.3245	0.29535	0.31985	0.1161	0.11335	0.14345	0.235	0.3093	0.2977	0.17775	0.1936	0.22485
	70.5	0.1878	0.1522	0.1545	0.23215	0.2114	0.25685	0.2673	0.2273	0.24145	0.1625	0.1417	0.1493	0.3473	0.29565	0.38455	0.31945	0.28	0.3112	0.1141	0.11775	0.1438	0.22905	0.3039	0.29185	0.17435	0.18945	0.2275
	72	0.1869	0.15065	0.1509	0.2275	0.20975	0.25615	0.2642	0.224	0.2372	0.15945	0.1388	0.1515	0.34715	0.28615	0.38145	0.3073	0.2786	0.30385	0.11535	0.1074	0.138	0.23555	0.2986	0.28835	0.1741	0.18655	0.22125
	73.5	0.1855	0.1491	0.1476	0.2297	0.2054	0.25065	0.26395	0.2261	0.2401	0.16515	0.1437	0.1494	0.341	0.2808	0.38605	0.3093	0.27345	0.3053	0.1147	0.11105	0.13825	0.2398	0.3041	0.29355	0.1708	0.18875	0.21785
	75	0.18385	0.149	0.14925	0.2278	0.20845	0.24635	0.259	0.22265	0.2351	0.16255	0.14	0.14665	0.3339	0.27165	0.37415	0.3029	0.2737	0.3005	0.1156	0.1104	0.1386	0.2325	0.30145	0.28825	0.1641	0.1801	0.21155
	76.5	0.1844	0.14855	0.1478	0.2271	0.21155	0.24345	0.2574	0.21915	0.2361	0.15745	0.1382	0.1457	0.3325	0.2693	0.37425	0.30255	0.2736	0.2965	0.1139	0.1097	0.13505	0.2293	0.30545	0.28975	0.16585	0.1847	0.21465
	78	0.18545	0.1467	0.14745	0.2205	0.21305	0.24745	0.2577	0.2188	0.236	0.15735	0.13725	0.1456	0.3311	0.27315	0.37435	0.2962	0.2712	0.30095	0.1124	0.10925	0.1331	0.234	0.3094	0.28945	0.1614	0.1762	0.2122
	79.5	0.1899	0.148	0.146	0.2265	0.20825	0.24425	0.2556	0.2185	0.2302	0.16405	0.13885	0.14915	0.326	0.2792	0.35945	0.29075	0.2615	0.2907	0.11245	0.11295	0.13365	0.2313	0.30455	0.28145	0.16445	0.1702	0.2065
	81	0.1853	0.14895	0.1479	0.2249	0.20745	0.2427	0.2561	0.2151	0.23195	0.158	0.1434	0.14875	0.33555	0.28065	0.3666	0.2919	0.2578	0.29335	0.11685	0.1105	0.14125	0.2252	0.3013	0.279	0.1662	0.17525	0.21095
	82.5	0.18195	0.1468	0.1467	0.2264	0.2088	0.24275	0.25375	0.2154	0.2268	0.1596	0.13555	0.14205	0.33015	0.2752	0.37255	0.29185	0.25725	0.28875	0.1161	0.11505	0.13855	0.22815	0.2954	0.2752	0.15995	0.17235	0.2089
	84	0.1816	0.14695	0.1457	0.22595	0.20755	0.2424	0.2521	0.2104	0.2275	0.16185	0.1357	0.14315	0.3272	0.26865	0.36645	0.2884	0.2474	0.29195	0.1119	0.1041	0.1366	0.21565	0.28585	0.2654	0.16395	0.16955	0.20255
	85.5	0.18155	0.14375	0.1442	0.22125	0.2038	0.23965	0.24965	0.2079	0.2251	0.1545	0.1361	0.1405	0.3259	0.2582	0.34925	0.28055	0.24345	0.28555	0.115	0.1123	0.1412	0.21165	0.28585	0.26165	0.1628	0.1678	0.20355
	87	0.18435	0.1476	0.1462	0.214	0.1995	0.23805	0.2496	0.2098	0.2264	0.15645	0.1393	0.14135	0.3327	0.2562	0.3428	0.28095	0.2443	0.28165	0.1152	0.1099	0.1361	0.21025	0.28195	0.2745	0.16095	0.1741	0.2008
	88.5	0.18415	0.14535	0.1439	0.2211	0.1997	0.23885	0.2487	0.2044	0.22265	0.157	0.13225	0.14115	0.3302	0.2439	0.3373	0.27715	0.2448	0.28	0.11355	0.10905	0.1394	0.2155	0.27835	0.2646	0.1622	0.17215	0.19895
	90	0.1848	0.14615	0.14305	0.21875	0.19685	0.23705	0.24375	0.205	0.21985	0.15745	0.13785	0.13925	0.3239	0.24825	0.33565	0.28175	0.2429	0.2841	0.1137	0.11145	0.14	0.2173	0.27295	0.2566	0.15855	0.1692	0.20055
	91.5	0.18345	0.14645	0.14525	0.2155	0.19705	0.23475	0.2446	0.2011	0.22165	0.1615	0.1399	0.1401	0.32785	0.2472	0.33165	0.28	0.2468	0.28265	0.1123	0.1022	0.1382	0.21965	0.28045	0.2553	0.15845	0.1694	0.1984
	93	0.1839	0.14385	0.14625	0.21315	0.1944	0.2325	0.24395	0.20165	0.21725	0.16085	0.1378	0.14265	0.32915	0.24995	0.33555	0.27465	0.25	0.27825	0.1144	0.10275	0.13815	0.2105	0.2765	0.25215	0.1552	0.1627	0.20015
	94.5	0.18	0.145	0.1449	0.21065	0.19265	0.23165	0.242	0.20075	0.2152	0.1609	0.13405	0.1391	0.33335	0.24245	0.3378	0.2736	0.24835	0.27475	0.1139	0.10655	0.14565	0.2105	0.2771	0.2494	0.16055	0.16815	0.1944
	96	0.18155	0.144	0.1445	0.20935	0.19385	0.228	0.2415	0.1958	0.21195	0.1575	0.1355	0.137	0.32955	0.23415	0.32795	0.2716	0.24625	0.273	0.1147	0.1036	0.13275	0.2092	0.26745	0.2478	0.15775	0.1665	0.19845
	97.5	0.18255	0.14435	0.14455	0.20735	0.1915	0.22735	0.2396	0.1956	0.2116	0.15565	0.1353	0.1355	0.3262	0.2358	0.3239	0.26785	0.24395	0.2718	0.11585	0.10715	0.1324	0.1996	0.2561	0.23975	0.15575	0.1636	0.1946
	99	0.17805	0.14535	0.14095	0.2031	0.1865	0.21955	0.2393	0.1936	0.20885	0.1551	0.1353	0.13955	0.32995	0.23975	0.31735	0.26275	0.2416	0.27585	0.1094	0.10515	0.1329	0.1923	0.2662	0.2345	0.15325	0.16165	0.1885
	100.5	0.1809	0.13885	0.1412	0.20325	0.1859	0.2195	0.23855	0.19645	0.20915	0.15835	0.13055	0.1389	0.3247	0.22965	0.3138	0.26435	0.2466	0.2696	0.11055	0.1012	0.12925	0.1899	0.26635	0.23865	0.14985	0.1697	0.19575
	102	0.1807	0.14035	0.14135	0.2023	0.1844	0.21745	0.2359	0.1953	0.2075	0.15575	0.1338	0.1382	0.32095	0.2256	0.30695	0.2682	0.23675	0.26805	0.11115	0.10825	0.13405	0.1954	0.26445	0.23935	0.15025	0.1649	0.19435
	103.5	0.18035	0.1383	0.13635	0.2013	0.1839	0.2146	0.23505	0.19155	0.20525	0.15645	0.1386	0.14055	0.30855	0.22245	0.322	0.2655	0.2359	0.26605	0.10795	0.10785	0.1354	0.1941	0.26005	0.23875	0.15185	0.1651	0.1962
	105	0.1813	0.1414	0.13975	0.198	0.17895	0.21275	0.2352	0.1951	0.2063	0.15695	0.13465	0.1336	0.304	0.2213	0.30655	0.2618	0.2355	0.26115	0.1072	0.101	0.1317	0.19145	0.26035	0.22525	0.15205	0.1603	0.19125
	106.5	0.1795	0.14035	0.1387	0.19635	0.17665	0.21185	0.23185	0.1936	0.2035	0.1585	0.13055	0.141	0.3199	0.21525	0.30905	0.26835	0.2336	0.26085	0.1092	0.1092	0.1366	0.18285	0.2495	0.21825	0.14765	0.15825	0.193
	108	0.1787	0.1405	0.13645	0.1961	0.17375	0.21165	0.2333	0.18995	0.2024	0.1572	0.1274	0.1427	0.3053	0.21245	0.2908	0.26035	0.2334	0.2624	0.1071	0.1032	0.13355	0.1835	0.2435	0.21465	0.15025	0.1636	0.19895
	109.5	0.17865	0.1371	0.13695	0.2	0.1729	0.21155	0.2319	0.18595	0.20245	0.1564	0.12985	0.1353	0.3112	0.20825	0.29205	0.2625	0.22585	0.257	0.10735	0.10185	0.1286	0.1771	0.2364	0.21765	0.1482	0.16235	0.1928
	111	0.17715	0.1402	0.13665	0.1966	0.17385	0.2016	0.2295	0.18615	0.20085	0.15605	0.12955	0.13695	0.31595	0.20875	0.29825	0.2564	0.2209	0.25635	0.109	0.1039	0.13605	0.17075	0.23935	0.21545	0.14365	0.16035	0.1948
	112.5	0.17795	0.137	0.13455	0.18815	0.17035	0.1991	0.2315	0.18885	0.19905	0.15265	0.1337	0.1349	0.3035	0.2074	0.29145	0.2605	0.226	0.26025	0.1106	0.10495	0.1386	0.17	0.23125	0.2103	0.1452	0.1579	0.1878
	114	0.17845	0.1373	0.133	0.1887	0.16785	0.20045	0.22805	0.18435	0.19965	0.15475	0.13095	0.13815	0.3024	0.195	0.28165	0.25745	0.2238	0.2561	0.1095	0.10365	0.1381	0.15535	0.23045	0.20655	0.14225	0.1548	0.18525
	115.5	0.18205	0.13625	0.132	0.18905	0.16415	0.1982	0.2283	0.1836	0.19585	0.1541	0.12985	0.1325	0.3004	0.1959	0.2821	0.2611	0.2232	0.24985	0.1082	0.10335	0.1338	0.15815	0.23635	0.20915	0.14225	0.15685	0.1848
	117	0.18225	0.13685	0.13585	0.1839	0.1643	0.20005	0.22845	0.18135	0.1958	0.15365	0.128	0.1314	0.29105	0.1925	0.2786	0.2622	0.21895	0.24865	0.1084	0.1041	0.1307	0.1554	0.23025	0.20235	0.14285	0.1545	0.1873
	118.5	0.18235	0.1385	0.1356	0.18345	0.1649	0.1965	0.22705	0.17575	0.1962	0.1553	0.12925	0.13425	0.2876	0.1947	0.2731	0.2609	0.2231	0.2488	0.1094	0.1029	0.13225	0.15325	0.22715	0.1939	0.1414	0.1551	0.19005
	120	0.1781	0.1354	0.13455	0.1831	0.16185	0.19545	0.225	0.1763	0.1936	0.1556	0.12535	0.1322	0.2948	0.19695	0.2803	0.25485	0.22365	0.24525	0.1037	0.1026	0.1304	0.1454	0.22715	0.1915	0.1442	0.1514	0.18945
	225
	226.5
	228
	229.5
	231
	232.5
	234
	235.5
	237
	238.5
	240
	241.5
	243
	244.5
	246
	247.5
	249
	250.5
	252
	253.5
	255
	256.5
	258
	259.5
	261
	262.5
	264
	265.5
	267
	268.5
	270
	271.5
	273
	274.5
	276
	277.5
	279
	280.5
	282
	283.5
	285
	286.5
	288
	289.5
	291
	292.5
	294
	295.5
	297
	298.5
	300
	301.5
	303
	304.5
	306
	307.5
	309
	310.5
	312
	313.5
	315
	316.5
	318
	319.5
	321
	322.5
	324
	325.5
	327
	328.5
	330
	331.5
	333
	334.5
	336
	337.5
	339
	340.5
	342
	343.5
	345
	346.5
	348
	349.5
	351
	352.5
	354
	355.5
	357
	358.5
	360
	361.5
	363
	364.5
	366
	367.5
	369
	370.5
	372
	373.5
	375
	376.5
	378
	379.5
	381
	382.5
	384
	385.5
	387
	388.5
	390
	391.5
	393
	394.5
	396
	397.5
	399
	400.5
	402
	403.5
	405
	406.5
	408
	409.5
	411
	412.5
	414
	415.5
	417
	418.5
	420
	421.5
	423
	424.5
	426
	427.5
	429
	430.5
	432
	433.5
	435
	436.5
	438
	439.5
	441
	442.5
	444
	445.5
	447
	448.5
	450
	451.5
	453
	454.5
	456
	457.5
	459
	460.5
	462
	463.5
	465
	466.5
	468
	469.5
	471
	472.5
	474
	475.5
	477
	478.5
	480
	481.5
	483
	484.5
	486
