# Supplementary material for: 3-Mercaptopyruvate sulfur transferase is a protein persulfidase
Source: Nat Chem Biol. 2023 Feb 2;19(4):507–17. doi: 10.1038/s41589-022-01244-8 (PMC10060159; doi:10.1038/s41589-022-01244-8)
Supplement: Source Data Fig. 4 — roGFP2 OxD values (Fig. 4a–d). [file 41589_2022_1244_MOESM6_ESM.xlsx]

## Sheet: 4a
		WT strain										Δtum1 strain
		Cytosolically-located probes										Cytosolically-located probes
		roGFP2 OxD values			Tum1-roGFP2 OxD values			Tum1(C259S)-roGFP2 OxD values				roGFP2 OxD values			Tum1-roGFP2 OxD values			Tum1(C259S)-roGFP2 OxD values
	time (min)	Replica 1	Replica 2	Replica 3	Replica 1	Replica 2	Replica 3	Replica 1	Replica 2	Replica 3		Replica 1	Replica 2	Replica 3	Replica 1	Replica 2	Replica 3	Replica 1	Replica 2	Replica 3
	0	0.0173728	0.0155282	0.00059518	0.0129043	0.0172635	-0.00299775	0.0179522	0.030535	-0.00818662		0.0210861	0.00764914	0.0190692	0.0209611	0.00230581	0.0200605	0.0196336	0.00744416	0.0211184
	1.5	0.0169076	0.0158492	0.00044192	0.0116943	0.0164685	-0.0044968	0.0173213	0.0296053	-0.00932083		0.0227026	0.00707785	0.0198128	0.0225673	0.00124908	0.0193955	0.0215644	0.0064157	0.0205581
	3	0.0176937	0.0157985	0.00132691	0.0126069	0.0161207	-0.00487781	0.0192594	0.030473	-0.00992946		0.0221332	0.00877799	0.0204139	0.0237136	0.00333704	0.019996	0.0222039	0.0073348	0.0201704
	4.5	0.0180224	0.0153532	-2.5561e-05	0.0137986	0.016054	-0.00455688	0.0191158	0.0301779	-0.00911164		0.022692	0.00884138	0.0209617	0.0223298	0.00222512	0.0198395	0.0220981	0.00676893	0.021512
	6	0.0189554	0.0156734	0.00072748	0.0125373	0.0163639	-0.00486372	0.017837	0.031081	-0.00938637		0.0237157	0.0108322	0.0214097	0.024625	0.00379801	0.0202312	0.0226105	0.00815859	0.0217532
	7.5	0.0186233	0.0168407	0.00091335	0.0124899	0.016612	-0.00484074	0.0182573	0.0311098	-0.00867207		0.0243844	0.0107118	0.0208615	0.0248816	0.00600682	0.0197994	0.0227438	0.00776302	0.0209076
	9	0.0192693	0.016728	0.0017246	0.0124306	0.0176727	-0.00471727	0.0183226	0.0308675	-0.00896318		0.0251833	0.00934045	0.0224451	0.0258808	0.00419387	0.0204827	0.0240941	0.00819367	0.0219403
	10.5	0.0206605	0.017841	0.00229877	0.0130718	0.016738	-0.00470961	0.0183834	0.0315773	-0.00761579		0.0256137	0.0109932	0.0226393	0.0260509	0.00489788	0.0204865	0.0251671	0.0079377	0.0223326
	12	0.0199522	0.0192978	0.00368014	0.0122244	0.0171162	-0.00308011	0.0185322	0.0319817	-0.00588502		0.0268737	0.0113937	0.023578	0.0268131	0.00440318	0.0203627	0.0252911	0.0077885	0.0224214
Add 2mM cysteine	13.5	0.0211767	0.018225	0.0032787	0.0123089	0.0188262	-0.00356045	0.0175798	0.0326717	-0.00594602		0.0270911	0.0129069	0.0237213	0.0275476	0.00453996	0.0213997	0.0256593	0.00846981	0.02307
	15	0.0342652	0.036383	0.0229731	0.040259	0.0458809	0.0254209	0.0365944	0.050396	0.0137324		0.0306368	0.0233495	0.0283078	0.0498442	0.0450064	0.0456469	0.0304536	0.0189443	0.0287964
	16.5	0.0605781	0.0669498	0.0501831	0.0831675	0.0898887	0.0693166	0.0654955	0.0836814	0.0451732		0.0397387	0.0361329	0.0391655	0.0869598	0.0901374	0.0858751	0.039729	0.0292789	0.0371034
	18	0.0846884	0.0955358	0.0787737	0.118141	0.133194	0.107538	0.0903135	0.11514	0.0733513		0.0496907	0.0494622	0.0495977	0.121201	0.135461	0.124408	0.0481454	0.0432091	0.0473017
	19.5	0.108075	0.124628	0.104659	0.146295	0.162612	0.137228	0.113342	0.141158	0.100945		0.0631556	0.0654684	0.0605386	0.154731	0.16685	0.149551	0.0604686	0.0563385	0.0559726
	21	0.128977	0.146787	0.123177	0.171508	0.183576	0.15682	0.131151	0.159722	0.119142		0.0754865	0.0742553	0.0707442	0.178994	0.181265	0.167214	0.0704263	0.0642884	0.0640761
	22.5	0.144777	0.163315	0.136396	0.184874	0.192813	0.165344	0.143275	0.174548	0.130817		0.0874366	0.081241	0.0777294	0.199687	0.189253	0.180383	0.0808209	0.0706539	0.0694247
	24	0.158493	0.17374	0.142923	0.196326	0.202699	0.168086	0.157385	0.182434	0.140041		0.0966805	0.0861683	0.0848782	0.212517	0.190006	0.190339	0.0878433	0.0729605	0.0739995
	25.5	0.171926	0.182935	0.147902	0.204823	0.202099	0.170228	0.169973	0.186522	0.143671		0.10613	0.0898478	0.0902731	0.220605	0.189662	0.191648	0.0958133	0.0767886	0.0775041
	27	0.179523	0.184226	0.14874	0.208223	0.20053	0.167834	0.171164	0.185195	0.141714		0.11512	0.0946187	0.0944124	0.223725	0.185408	0.189951	0.10113	0.0803395	0.0810891
	28.5	0.183643	0.183067	0.146025	0.207055	0.19561	0.163378	0.171569	0.179251	0.138289		0.118972	0.0960338	0.0962151	0.222088	0.182632	0.186379	0.102163	0.0825718	0.0813248
	30	0.184913	0.180851	0.144578	0.202297	0.19174	0.158744	0.169903	0.176563	0.133802		0.12105	0.0976618	0.0980333	0.219036	0.178533	0.183822	0.103739	0.0802618	0.0821197
	31.5	0.182199	0.177622	0.141842	0.197158	0.18545	0.152305	0.166423	0.170999	0.130094		0.122706	0.0980446	0.100213	0.215888	0.172024	0.18026	0.103981	0.0792577	0.0824932
	33	0.179786	0.175341	0.139461	0.193835	0.180953	0.147653	0.163237	0.165379	0.123611		0.12192	0.0969896	0.100476	0.21201	0.165202	0.178091	0.10221	0.0764006	0.0816508
	34.5	0.176073	0.171648	0.135771	0.187083	0.176093	0.141642	0.158754	0.161229	0.117408		0.122188	0.0947595	0.100651	0.206397	0.159656	0.172881	0.10315	0.0753806	0.0821599
	36	0.172928	0.167927	0.131711	0.181265	0.169975	0.137458	0.152789	0.155054	0.111244		0.120831	0.0926543	0.101696	0.200249	0.154365	0.167967	0.100842	0.0712234	0.0811619
	37.5	0.169496	0.161871	0.127718	0.175171	0.165013	0.131551	0.147809	0.148587	0.106582		0.119139	0.0904858	0.0989734	0.193749	0.145348	0.164424	0.0988682	0.0689941	0.0795522
	39	0.166057	0.156823	0.122405	0.168086	0.160302	0.126148	0.14326	0.143464	0.101318		0.117822	0.0881756	0.0984678	0.187777	0.143265	0.158966	0.0966564	0.0659749	0.0778214
	40.5	0.162175	0.152092	0.118218	0.16286	0.152724	0.120323	0.137345	0.138295	0.0957424		0.114303	0.0859301	0.0968841	0.180477	0.134065	0.153369	0.0951536	0.0631412	0.0749051
	42	0.155958	0.147725	0.114946	0.15634	0.149355	0.115839	0.131656	0.133332	0.0917262		0.111432	0.0838891	0.0944889	0.174462	0.129584	0.150039	0.093437	0.0611197	0.0740473
	43.5	0.150708	0.142451	0.109139	0.148853	0.144559	0.111926	0.125676	0.128323	0.087977		0.108584	0.080813	0.0924593	0.168892	0.124339	0.144316	0.0909138	0.0591237	0.0726116
	45	0.147005	0.137487	0.104389	0.144002	0.139885	0.105911	0.114655	0.123265	0.0835992		0.106071	0.0783857	0.0906303	0.162321	0.119755	0.138682	0.0877454	0.056251	0.0721897
	46.5	0.141298	0.131776	0.101576	0.136745	0.134325	0.101488	0.115991	0.118739	0.0800047		0.101741	0.0762515	0.0886089	0.157137	0.116528	0.133914	0.0849764	0.0539967	0.0693354
	48	0.136534	0.12642	0.0966369	0.131998	0.130233	0.0979564	0.110619	0.116563	0.0767982		0.0990516	0.0749856	0.0854153	0.150754	0.111008	0.130361	0.0827024	0.0521062	0.0659354
	49.5	0.132142	0.121752	0.0928222	0.127966	0.12728	0.0940935	0.106657	0.111237	0.0737232		0.0951388	0.0730988	0.0839866	0.14467	0.10549	0.125301	0.0802643	0.0495431	0.0647978
	51	0.126989	0.119145	0.0905314	0.123371	0.122078	0.0909167	0.101192	0.108158	0.0703392		0.0921851	0.0705557	0.0810195	0.140312	0.102648	0.121703	0.0776442	0.0477028	0.0628308
	52.5	0.123633	0.11525	0.0870769	0.118232	0.11854	0.0876877	0.0978232	0.104658	0.0673063		0.0899355	0.0700397	0.0793448	0.135102	0.099602	0.117943	0.0756893	0.0471259	0.0609536
	54	0.117993	0.110919	0.0836133	0.113806	0.115277	0.0844872	0.0938171	0.101469	0.0642975		0.0867157	0.0663373	0.0773251	0.130994	0.0945103	0.112	0.0734864	0.04383	0.060126
	55.5	0.114733	0.107902	0.0821099	0.110033	0.111581	0.0813343	0.0907098	0.0979899	0.0617921		0.0855233	0.0640944	0.0746234	0.125695	0.0924565	0.109819	0.0719	0.0440811	0.0582956
	57	0.110927	0.104501	0.0801904	0.10579	0.108398	0.0789	0.0865831	0.096676	0.0597968		0.0824755	0.063795	0.0726015	0.121713	0.0887153	0.10515	0.0696461	0.0418825	0.0576928
	58.5	0.107792	0.100489	0.0772096	0.102194	0.10478	0.0751875	0.0836145	0.0937807	0.057645		0.0802893	0.0626885	0.0707683	0.118892	0.086351	0.102309	0.0684645	0.0404692	0.0561509
	60	0.104525	0.0973367	0.0748814	0.0994029	0.102823	0.0730613	0.0812832	0.0911308	0.05524		0.0790264	0.0621065	0.0686759	0.116111	0.0848065	0.0993808	0.0663122	0.039486	0.0549101
	61.5	0.102019	0.0961174	0.0723836	0.0963875	0.0988399	0.0707296	0.0780466	0.0881542	0.0536899		0.0765135	0.0612736	0.0665839	0.112077	0.0832022	0.0966615	0.0653812	0.0387974	0.0528896
	63	0.0987956	0.0933889	0.071283	0.0924187	0.0976465	0.0690645	0.0751061	0.086783	0.0522528		0.0750838	0.0597535	0.0657993	0.109375	0.0777263	0.09493	0.0635108	0.0383507	0.0518388
	64.5	0.0957283	0.0911469	0.0698663	0.0906749	0.0951663	0.0676992	0.073327	0.0852221	0.050562		0.0734439	0.0580495	0.0647909	0.106393	0.0772424	0.0915316	0.062397	0.0370792	0.050103
	66	0.0939712	0.0886133	0.0669313	0.0877196	0.0936251	0.0659036	0.0709129	0.0835988	0.0489383		0.0715879	0.056753	0.0633674	0.103665	0.074518	0.0901327	0.0615872	0.0353894	0.0498113
	67.5	0.0913802	0.086696	0.0669861	0.0863243	0.0908039	0.0638004	0.0697713	0.0814981	0.0487023		0.071293	0.0568021	0.0617629	0.101734	0.0739828	0.087609	0.0598375	0.0356191	0.0488816
	69	0.0906428	0.0855301	0.0655503	0.0847132	0.0904774	0.0620989	0.0682489	0.0810963	0.0469455		0.0688569	0.0565293	0.0609593	0.0999908	0.0714541	0.0876735	0.0586008	0.0343424	0.0486614
	70.5	0.0875953	0.0826026	0.0643181	0.0823866	0.0877047	0.0613879	0.0672506	0.0805557	0.0461633		0.0683169	0.0563066	0.0597196	0.0977337	0.0705518	0.084604	0.0575325	0.0337275	0.0474637
	72	0.0868199	0.0827791	0.0639756	0.0807072	0.0870026	0.0592215	0.0657207	0.0786172	0.0440458		0.0669597	0.0573514	0.0588984	0.0954256	0.0705651	0.0824934	0.0573987	0.0332054	0.0467771
	73.5	0.0856398	0.0819973	0.063676	0.079332	0.0848416	0.0583953	0.065028	0.0785792	0.0438227		0.066124	0.0547022	0.0567902	0.0951161	0.0681531	0.0804945	0.0568657	0.0332463	0.0467132
	75	0.0842271	0.0798931	0.062478	0.0783745	0.0841737	0.0577273	0.0631006	0.0775118	0.0431214		0.0646955	0.0548077	0.056445	0.0929141	0.0688689	0.0802464	0.0550028	0.031182	0.0457773
	76.5	0.0833412	0.0796778	0.0616616	0.0775297	0.0825858	0.0570933	0.0634741	0.0756317	0.0422213		0.0642336	0.0546275	0.0563866	0.09165	0.0661977	0.0796073	0.0547677	0.0326955	0.0453138
	78	0.082068	0.0790308	0.0612803	0.0756821	0.0806106	0.0554989	0.0620858	0.0758489	0.0428878		0.0635779	0.0539012	0.0546982	0.0898652	0.0668637	0.0773349	0.0539774	0.0313665	0.0444003
	79.5	0.0825034	0.0775802	0.0601776	0.0746342	0.0808273	0.0548373	0.0611026	0.0749424	0.042103		0.063267	0.0545048	0.0551222	0.0894958	0.0654726	0.0762601	0.0543715	0.0311975	0.0436494
	81	0.0816449	0.0767771	0.0599677	0.0736354	0.0785803	0.0551333	0.06079	0.0741458	0.0404551		0.0622618	0.0539294	0.0538052	0.0892918	0.0648216	0.0748901	0.0531026	0.0316846	0.0435707
	82.5	0.07986	0.0764366	0.0604565	0.0720054	0.0783381	0.0534895	0.0600391	0.0740292	0.040273		0.0610626	0.0545948	0.053607	0.088135	0.0643141	0.0747626	0.0520083	0.030104	0.0439287
	84	0.0803592	0.0757838	0.0600803	0.0708308	0.0774447	0.0534521	0.0588345	0.0730725	0.0408497		0.0608326	0.0550139	0.0532259	0.0866229	0.0618296	0.0740659	0.0519377	0.0314629	0.0437089
	85.5	0.0794149	0.0748953	0.0600969	0.0703702	0.0769753	0.0521938	0.0590074	0.0726062	0.040051		0.0609907	0.0544606	0.0525509	0.0861859	0.0619231	0.0737515	0.0516899	0.0305817	0.0429925
	87	0.079171	0.0744276	0.0592562	0.0697611	0.0754345	0.0519726	0.0589525	0.0721646	0.0396824		0.0600327	0.0537627	0.0513881	0.0847403	0.0629067	0.0732266	0.0512136	0.0304089	0.0423245
	88.5	0.0782027	0.0741146	0.0583396	0.0687652	0.0759785	0.0515869	0.0582709	0.0719523	0.0395696		0.0596156	0.0547722	0.0518769	0.0838999	0.0605756	0.0712716	0.0520789	0.0305107	0.0425267
	90	0.0788299	0.0745453	0.0582929	0.0686823	0.0746746	0.0510993	0.0580227	0.0705485	0.0394738		0.0599436	0.0534806	0.0517643	0.0835457	0.0599223	0.0713089	0.0508134	0.0293353	0.0426257
	91.5	0.0776828	0.0738465	0.0587734	0.0684634	0.0754663	0.0505828	0.0580751	0.0704526	0.0394253		0.0592601	0.0542581	0.0510645	0.0820616	0.0607163	0.070837	0.0511713	0.0290307	0.0415124
	93	0.0771672	0.073948	0.0585775	0.0671914	0.0738867	0.0496314	0.0575751	0.0703777	0.0386696		0.0593643	0.0553086	0.0514668	0.0825569	0.0597153	0.0703363	0.0504041	0.0300382	0.0416039
	94.5	0.0766693	0.0735038	0.0572227	0.0664407	0.0739762	0.0500117	0.0569613	0.0709012	0.0384115		0.0599703	0.0546414	0.0516412	0.0814143	0.0609878	0.0707907	0.0502562	0.0303266	0.0417266
	96	0.0772927	0.0718827	0.0576213	0.0667018	0.0736752	0.0498695	0.0575459	0.0699888	0.0393628		0.058136	0.0548819	0.0508231	0.081319	0.0596011	0.0698402	0.0501929	0.0297371	0.0420063
	97.5	0.0762837	0.0724278	0.0574733	0.0656483	0.0736623	0.0485689	0.0565237	0.0699726	0.0396259		0.0588682	0.0552072	0.0510137	0.080069	0.0583015	0.0698626	0.0505459	0.0293683	0.04154
	99	0.0765339	0.0724652	0.057713	0.0659048	0.0725501	0.0482679	0.0569399	0.0697066	0.0384213		0.0587744	0.0558057	0.0501175	0.0795004	0.0595234	0.0691054	0.0497971	0.0286837	0.0414636
	100.5	0.0758384	0.0715042	0.057838	0.0654048	0.0731142	0.0494503	0.0566782	0.0694393	0.0384741		0.0587399	0.0558136	0.0504872	0.0792137	0.0587538	0.0678265	0.0493314	0.0294648	0.0408092
	102	0.0765734	0.0717266	0.0569655	0.0650442	0.0717517	0.0491144	0.0555552	0.0682135	0.0383754		0.0586417	0.0552098	0.0504696	0.0790187	0.0584624	0.0680054	0.0491567	0.0286273	0.0408965
	103.5	0.0762605	0.0713594	0.0562248	0.0651882	0.0720149	0.0496386	0.0563203	0.0695692	0.0386366		0.0587715	0.0567231	0.0496446	0.0784674	0.0572675	0.0676046	0.0489474	0.029303	0.0406472
	105	0.0756981	0.071474	0.0575693	0.0648183	0.0709319	0.0486673	0.0559873	0.0687508	0.037353		0.0587095	0.0551567	0.0494289	0.0781164	0.0565858	0.0671603	0.0499829	0.0282576	0.0406043
	106.5	0.0755154	0.071621	0.0577315	0.0649634	0.070787	0.0482949	0.0554217	0.06807	0.0385235		0.0587114	0.0565031	0.0490565	0.0780065	0.0587901	0.0667348	0.0488041	0.0286949	0.0413032
	108	0.0751298	0.0712859	0.0566278	0.0649484	0.0709283	0.0473646	0.0548534	0.0684514	0.0394187		0.0584113	0.0569217	0.0491952	0.0780628	0.0581046	0.0664151	0.0483548	0.0288889	0.0412785
	109.5	0.0748706	0.0707941	0.0577426	0.0636188	0.0705505	0.0492605	0.0553978	0.0676698	0.0381622		0.0592375	0.0562647	0.049908	0.0779462	0.0553226	0.0665102	0.0490115	0.0288296	0.0402201
	111	0.0753696	0.0710065	0.0568984	0.0639002	0.0695473	0.048318	0.0545202	0.067696	0.038023		0.0587451	0.0557861	0.0497007	0.0774992	0.0558707	0.066579	0.0494362	0.0282036	0.0406791
	112.5	0.0756441	0.0696694	0.0560861	0.0635161	0.0697852	0.0481109	0.055518	0.0675432	0.0385818		0.0583178	0.0562361	0.0493361	0.0771696	0.0573004	0.0660484	0.0488868	0.0302736	0.0409889
	114	0.0742569	0.0705538	0.0576066	0.0622158	0.0702855	0.0485703	0.0540929	0.067868	0.0382118		0.0579089	0.0573761	0.0505479	0.0764004	0.0565523	0.0664482	0.0496068	0.0283305	0.0403328
	115.5	0.0749779	0.0702598	0.0565145	0.0629719	0.0701621	0.0478392	0.0548393	0.0671716	0.0381455		0.058273	0.0581899	0.0494988	0.0757361	0.0556565	0.0665374	0.0488375	0.0280329	0.0402278
	117	0.0748155	0.0706303	0.0567947	0.0626933	0.0695702	0.0483499	0.0534432	0.0665328	0.0377175		0.058392	0.057918	0.0498576	0.0768706	0.0557475	0.0653414	0.048329	0.0290844	0.0402624
	118.5	0.0758544	0.0712157	0.0569411	0.0626045	0.068481	0.047624	0.0543904	0.0670758	0.0385733		0.0579844	0.0598873	0.0490396	0.0760277	0.0572828	0.0665898	0.0488516	0.0284037	0.040559
	120	0.074995	0.0704986	0.0576909	0.0618387	0.068896	0.0467848	0.0539156	0.0669583	0.0379237		0.0582993	0.0580475	0.0502213	0.0760781	0.0538642	0.0648615	0.0486706	0.0277454	0.040164

## Sheet: 4b
		Purified proteins
		TUM1 + roGFP2 OxD values																						TUM1(C259S) + roGFP2 OxD values
		Vehicle			0.2μM 3MP			0.4μM 3MP			0.6μM 3MP			0.8μM 3MP			1μM 3MP			2μM 3MP				Vehicle			0.2μM 3MP			0.4μM 3MP			0.6μM 3MP			0.8μM 3MP			1μM 3MP			2μM 3MP
	time(min)	Replica 1	Replica 2	Replica 3	Replica 1	Replica 2	Replica 3	Replica 1	Replica 2	Replica 3	Replica 1	Replica 2	Replica 3	Replica 1	Replica 2	Replica 3	Replica 1	Replica 2	Replica 3	Replica 1	Replica 2	Replica 3		Replica 1	Replica 2	Replica 3	Replica 1	Replica 2	Replica 3	Replica 1	Replica 2	Replica 3	Replica 1	Replica 2	Replica 3	Replica 1	Replica 2	Replica 3	Replica 1	Replica 2	Replica 3	Replica 1	Replica 2	Replica 3
	0	0.0215148	0.00821102	0.0128148	0.0223542	0.0100887	0.00136622	0.0170932	0.0134688	0.0100218	0.0171866	0.0148586	0.00868072	0.0200005	0.0180832	0.00963756	0.0162301	0.0194092	0.0186793	0.0187355	0.020304	0.0135234		0.0106991	0.00405695	0.0113247	0.0123316	0.0135201	0.00679644	0.00893866	0.0106559	0.00434217	0.00706624	0.00827094	0.00475356	0.00698003	0.0143446	0.00774086	0.00426184	0.00253633	0.010168	0.0107968	0.013786	0.00750287
	0.25	0.0209966	0.00587754	0.00336215	0.0203185	0.00895741	0.00713905	0.0147392	0.0134302	0.0104072	0.0185049	0.0118091	0.00762873	0.0171941	0.0182063	0.00807836	0.0192991	0.0154496	0.0100251	0.018683	0.0169596	0.0116122		0.0153686	0.00723885	0.00953549	0.0101548	0.0114751	0.00826349	0.00943446	0.00790548	0.00933091	0.00439078	0.0069127	0.00739672	0.00874103	0.0132324	0.00782426	0.00276717	0.00222894	0.00802744	0.00856262	0.0135738	0.00812185
	0.5	0.0212185	0.0117466	0.00261288	0.0183734	0.013963	0.00596755	0.0134582	0.0142798	0.00824452	0.0171576	0.0133969	0.0102222	0.016593	0.0193214	0.00864219	0.0166215	0.0151375	0.0105147	0.0154065	0.0153084	0.00929256		0.02052	0.00727715	0.00576444	0.0147421	0.0129415	0.00674227	0.0131368	0.00858606	0.0075477	0.0066864	0.00777224	0.0102815	0.0123686	0.012013	0.00772221	0.0050975	0.00157076	0.0111129	0.0161429	0.0124976	0.00846564
	0.75	0.0213856	0.0116848	0.00796249	0.0203001	0.0124052	0.00849068	0.0165189	0.0148073	0.00794481	0.0170095	0.0152835	0.0139287	0.0178214	0.0244917	0.0111441	0.018564	0.0161873	0.0125009	0.0169925	0.016964	0.0106568		0.0215263	0.00532322	0.00719478	0.0156672	0.0138468	0.00566921	0.00929926	0.00870681	0.00761821	0.00593843	0.00771738	0.00660234	0.0142211	0.0132709	0.0116184	0.0080167	0.00257854	0.00918357	0.0167271	0.0116522	0.0091173
	1	0.0191725	0.00849098	0.00595478	0.0212399	0.013075	0.00839495	0.0178874	0.0140652	0.00853589	0.0196262	0.0142904	0.0141247	0.0161214	0.0189312	0.0127821	0.0180029	0.0155355	0.0119135	0.0164813	0.0133816	0.0074335		0.0201612	0.0072566	0.00821785	0.0116517	0.0129735	0.00517695	0.0127704	0.0103092	0.00847002	0.00772699	0.00900588	0.0114241	0.0126597	0.0116691	0.0103724	0.0103739	0.00268589	0.009522	0.0143042	0.0107185	0.00939004
	1.25	0.0205517	0.00391113	0.00634791	0.0200869	0.00674623	0.00567797	0.0179609	0.00841557	0.00944484	0.0189159	0.0096691	0.0117442	0.0169839	0.00917612	0.0109895	0.0199668	0.0137111	0.0116673	0.0166229	0.0137321	0.0120455		0.0173966	0.0065109	0.00933652	0.0149766	0.0143558	0.00827528	0.0103282	0.0121404	0.00846767	0.007867	0.00870359	0.0086617	0.0107756	0.0148726	0.0102279	0.0101765	0.00396658	0.0113117	0.0134969	0.0114547	0.00912398
	1.5	0.0223379	0.0114496	0.0076685	0.0219486	0.0117389	0.0100052	0.0164051	0.0133496	0.0102894	0.0206116	0.0164722	0.011318	0.0162522	0.0219937	0.0118862	0.0193759	0.0197241	0.0113958	0.0164978	0.0176999	0.0132541		0.0182664	0.00554038	0.00927539	0.0148523	0.0137187	0.00835736	0.0121329	0.0107284	0.00959221	0.00683729	0.00912472	0.00961462	0.012477	0.0135784	0.00822072	0.00781217	0.0036194	0.0115705	0.0148351	0.0146897	0.0102623
	1.75	0.0200746	0.0100778	0.00679453	0.0202122	0.0122905	0.00987058	0.0172093	0.0124327	0.0123558	0.0194266	0.0156396	0.0112673	0.0196509	0.020265	0.0121828	0.0190216	0.0187174	0.0132078	0.0161284	0.0158317	0.0141026		0.0196351	0.00665292	0.0104338	0.0137257	0.0118913	0.00889955	0.00960649	0.0114869	0.00915652	0.00806558	0.0114028	0.0125383	0.010506	0.0149269	0.010133	0.0100233	0.00500763	0.00921168	0.0148251	0.013305	0.0118362
	2	0.0221267	0.011085	0.00814012	0.0200744	0.0142416	0.0113183	0.0172973	0.0136795	0.0120141	0.0175113	0.0159696	0.0138456	0.0204641	0.0193284	0.0126249	0.0205194	0.0170505	0.0126432	0.0172729	0.0168794	0.0138406		0.0197652	0.00727027	0.0109818	0.0154648	0.0137856	0.0106094	0.00858086	0.010573	0.00792017	0.00968881	0.01096	0.00875692	0.0102149	0.0159242	0.00767236	0.00904099	0.00603733	0.0129666	0.013566	0.0135258	0.00888807
	2.25	0.0263721	0.0109982	0.00885457	0.0217382	0.0142822	0.0092426	0.0182599	0.014314	0.0134293	0.0181906	0.0185962	0.0133917	0.0204669	0.0217835	0.011757	0.0204547	0.0184219	0.0146302	0.0174807	0.0161958	0.0112826		0.0202795	0.00814235	0.0106914	0.0148401	0.0118062	0.0115458	0.0113554	0.0124507	0.00834914	0.00820633	0.0106795	0.0105862	0.0122316	0.0143387	0.00725999	0.00959679	0.00485154	0.00988141	0.0138783	0.0134614	0.0104341
	2.5	0.022777	0.0121546	0.00740458	0.0203188	0.00959617	0.0104977	0.0187641	0.0134929	0.0121156	0.0178715	0.0169772	0.0139323	0.0201765	0.0202212	0.013737	0.020674	0.0186511	0.0144779	0.0144782	0.0167142	0.011935		0.0186422	0.0110687	0.00995814	0.0149347	0.0105553	0.0135299	0.0141226	0.0122309	0.0144295	0.00929064	0.0127933	0.0127043	0.0123441	0.0161025	0.0101881	0.013694	0.00578239	0.0124669	0.0147656	0.0136238	0.011648
	2.75	0.021274	0.011384	0.0106208	0.0222342	0.0136284	0.00890307	0.0186179	0.0172538	0.013606	0.0193178	0.0195523	0.0131584	0.0181873	0.0200825	0.012742	0.0201514	0.0187281	0.0135869	0.020579	0.0165623	0.0148307		0.0186383	0.010838	0.0107569	0.0161623	0.0101916	0.00999325	0.0111815	0.0107233	0.0116996	0.0107884	0.0147144	0.0095813	0.0126183	0.0166253	0.0122135	0.0073006	0.00576984	0.0101777	0.0153996	0.0140904	0.00897904
	3	0.0221189	0.0134729	0.00901872	0.0230527	0.0103537	0.00899842	0.0193934	0.0148644	0.0134973	0.0187102	0.0183401	0.0143523	0.0230818	0.0206834	0.0127585	0.0231941	0.0167189	0.0125993	0.0213281	0.0156918	0.0139631		0.020395	0.0106437	0.010415	0.0142671	0.0106473	0.0112638	0.0146482	0.0136957	0.0116857	0.00769137	0.015571	0.0113451	0.0149574	0.0182921	0.012735	0.0122569	0.00701095	0.0128385	0.0151564	0.0138826	0.0110718
	3.25	0.0226834	0.0142246	0.0096539	0.0227303	0.0139632	0.0123782	0.0205005	0.0175924	0.0146065	0.0202685	0.0207689	0.0157218	0.0176314	0.0202356	0.0140076	0.0239165	0.0176906	0.0139528	0.0171432	0.0181228	0.0105993		0.0222365	0.00921398	0.0116958	0.0160568	0.0101261	0.0126447	0.0139567	0.0130915	0.0110179	0.0111349	0.0139858	0.014328	0.0146044	0.0179234	0.0106316	0.0105021	0.00808336	0.0127227	0.0172701	0.0144667	0.00968765
	3.5	0.0249927	0.0132095	0.00657421	0.0234136	0.0156464	0.00999991	0.0204164	0.0168256	0.0151948	0.0188885	0.0203325	0.0136771	0.021616	0.0206485	0.0128752	0.0226602	0.0220175	0.0149742	0.0202526	0.0169374	0.015049		0.0205224	0.010362	0.0127398	0.0157012	0.010687	0.010639	0.0134362	0.01372	0.0114797	0.0145991	0.015404	0.0138689	0.0134317	0.0157802	0.0107686	0.0112757	0.00745304	0.00897042	0.0153562	0.0128021	0.0095915
	3.75	0.0236441	0.0139723	0.0095723	0.0254848	0.0159118	0.0124103	0.0198775	0.0177113	0.0137692	0.0240989	0.0193796	0.0132003	0.0219925	0.0250723	0.0142927	0.0228062	0.0191224	0.016188	0.0218105	0.0197224	0.0158813		0.0190592	0.00978929	0.0119589	0.0156205	0.0136893	0.0122383	0.0122924	0.0123138	0.00938349	0.00801619	0.0169781	0.0109613	0.00937645	0.0205064	0.011506	0.00897469	0.0079393	0.0109254	0.0167291	0.0169849	0.011852
	4	0.0241626	0.0148281	0.00964288	0.0239532	0.0141001	0.00959371	0.0211685	0.0199658	0.0127206	0.0194715	0.0167117	0.015459	0.022972	0.0206791	0.0140813	0.0232761	0.022018	0.0165918	0.0410399	0.0182953	0.0155915		0.0242612	0.00966373	0.0108101	0.0161633	0.0117959	0.0118363	0.0121576	0.0132625	0.0103652	0.0130732	0.0168683	0.013445	0.0120598	0.0189909	0.0124489	0.00930822	0.00608154	0.0125555	0.0162436	0.0168112	0.0109706
Add Vehicle/3MP	4.25	0.0261094	0.0108915	0.0102941	0.0247974	0.0155331	0.0118461	0.0206585	0.0182531	0.0141166	0.0213556	0.0177633	0.0124345	0.021136	0.0223549	0.0143984	0.0236522	0.0194231	0.0144262	0.0237367	0.0211601	0.0167473		0.0228151	0.0117111	0.0136964	0.0151349	0.00992567	0.0093073	0.0127219	0.01266	0.00911554	0.0136604	0.0167021	0.0126209	0.0129804	0.0213632	0.0124445	0.0105822	0.00701423	0.0119036	0.0170864	0.0172804	0.0131697
	4.5	0.0314264	0.0168918	0.019152	0.0277663	0.024394	0.0129657	0.0388336	0.0268367	0.032323	0.0308709	0.0194336	0.031174	0.0348629	0.0361233	0.035556	0.0440776	0.0305634	0.0304678	0.0350445	0.0438713	0.0374769		-0.00033716	0.0304725	0.00956744	-0.0118807	0.0269313	0.0163575	0.00769309	0.00984267	0.0140415	0.0225175	0.0173306	0.00648331	-0.00054681	0.0237215	0.00913223	0.0122049	0.189342	0.0297281	0.00802471	0.0188	0.0186915
	4.75	0.0349567	0.0169732	0.0102635	0.034797	0.0252542	0.0188426	0.0337299	0.0310265	0.0266097	0.0371155	0.0261219	0.0367033	0.0459642	0.0417973	0.0347378	0.0493985	0.0428915	0.0509991	0.0578905	0.0559852	0.0847356		0.0221535	0.0101416	0.0223343	0.0228098	0.0113732	0.019669	0.0213957	0.0162125	0.0224433	0.0167457	0.0221273	0.0165065	0.022513	0.0263027	0.00919564	0.0225584	0.0991209	0.0100221	0.0243086	0.0243881	0.0182524
	5	0.0325744	0.0203871	0.0161214	0.0370029	0.0206872	0.0236453	0.0428877	0.0379698	0.0408745	0.0556594	0.0456783	0.0522298	0.0627646	0.0592488	0.065498	0.0726375	0.0613842	0.0783797	0.102042	0.0964993	0.148785		0.0284782	0.0158368	0.0107335	0.0212619	0.0180423	0.0155166	0.0219173	0.0231515	0.0187619	0.0206267	0.0212065	0.0176845	0.0258197	0.0200362	0.017269	0.0203067	0.102698	0.0183584	0.0268852	0.0215227	0.0141434
	5.25	0.0282829	0.0205142	0.0142478	0.0411814	0.0297985	0.0270216	0.050873	0.0461678	0.0535427	0.0792875	0.0671285	0.07207	0.087571	0.0764801	0.093142	0.101722	0.0832809	0.123252	0.169146	0.152739	0.229385		0.026429	0.0159449	0.0151978	0.0245921	0.015587	0.0178414	0.0194839	0.0197749	0.0174943	0.0199438	0.0215576	0.0196673	0.0223228	0.0188256	0.0185037	0.0210765	0.10417	0.0183855	0.0234787	0.021247	0.0152493
	5.5	0.0305607	0.0198219	0.0139728	0.0441804	0.0320765	0.0356349	0.0654318	0.0626711	0.0798383	0.102914	0.0875726	0.104657	0.123507	0.107159	0.129759	0.146228	0.127582	0.172053	0.257895	0.235538	0.320457		0.0298744	0.0172946	0.018861	0.0237737	0.0172923	0.0158597	0.022753	0.0190308	0.0185896	0.0185311	0.0209527	0.0180604	0.0186907	0.0225645	0.0215199	0.023054	0.100126	0.0193249	0.0279483	0.0245306	0.0180728
	5.75	0.0315511	0.024675	0.0135329	0.0524211	0.0434432	0.0425571	0.0809199	0.080208	0.0985591	0.143515	0.117525	0.139472	0.170995	0.143197	0.17901	0.200885	0.180241	0.230162	0.355774	0.331905	0.421646		0.0279667	0.0173597	0.0175696	0.0228827	0.0161894	0.0164339	0.0234366	0.0188543	0.0161791	0.0169832	0.0215735	0.0149316	0.0235785	0.0247485	0.0193332	0.021427	0.0989695	0.0189956	0.0284275	0.02616	0.0176591
	6	0.0321763	0.0229176	0.0164265	0.0635828	0.0474287	0.0512175	0.104859	0.0991271	0.124846	0.186655	0.154915	0.179333	0.225305	0.190146	0.231474	0.267236	0.240369	0.299875	0.468364	0.443988	0.52464		0.0291187	0.0167207	0.0213477	0.0250243	0.0192392	0.0152882	0.0185387	0.0202633	0.017473	0.0173521	0.0212568	0.0199897	0.0178561	0.0254601	0.0184856	0.0205802	0.100418	0.0193608	0.0238989	0.0254421	0.0191544
	6.25	0.0335257	0.0218254	0.0135948	0.0745818	0.0570045	0.0576661	0.132093	0.122782	0.155653	0.233173	0.194648	0.218817	0.283048	0.247722	0.2858	0.341687	0.308026	0.368824	0.581471	0.556056	0.629868		0.0305552	0.0160063	0.0192897	0.0257272	0.0184058	0.0158052	0.0188809	0.0219371	0.0195097	0.0204188	0.0198901	0.0168624	0.0223315	0.0269762	0.0160943	0.0199432	0.100379	0.0188127	0.0251379	0.0252614	0.0175925
	6.5	0.029878	0.0198734	0.0164497	0.085972	0.0671371	0.0692021	0.164944	0.15427	0.18257	0.281994	0.245341	0.261539	0.348416	0.314175	0.3528	0.415749	0.379885	0.439269	0.683483	0.6622	0.722615		0.0320012	0.0171328	0.0192542	0.0248322	0.0181648	0.0170945	0.017859	0.0206422	0.020407	0.0205639	0.0211511	0.0166695	0.021556	0.0274673	0.0192073	0.0227377	0.09931	0.0180622	0.0260511	0.0244352	0.0177782
	6.75	0.0319474	0.0215172	0.0150905	0.0988067	0.0786672	0.0771978	0.198297	0.188248	0.212618	0.338964	0.294519	0.313085	0.421771	0.379498	0.413685	0.49265	0.458305	0.51539	0.771394	0.757471	0.802926		0.0331054	0.0165623	0.021411	0.0204688	0.0150834	0.0188208	0.0206268	0.0200249	0.0184414	0.0208071	0.0224111	0.0177389	0.0213399	0.0259548	0.01773	0.022076	0.0935794	0.0197798	0.028248	0.0253961	0.0181428
	7	0.0292707	0.0218708	0.0156865	0.114684	0.0908689	0.0877608	0.234287	0.226043	0.24871	0.38999	0.352299	0.365522	0.493903	0.448099	0.480743	0.569571	0.536522	0.587493	0.843791	0.834056	0.86906		0.0316354	0.0217854	0.019107	0.0268525	0.0180436	0.0187038	0.0187214	0.0214425	0.0197884	0.0193899	0.0215739	0.0171611	0.0190749	0.0274927	0.0155247	0.0187448	0.0864557	0.0210975	0.0255999	0.0256875	0.0177956
	7.25	0.0303644	0.0229558	0.0166793	0.13068	0.102908	0.100965	0.276384	0.260998	0.281769	0.448423	0.406928	0.413392	0.55715	0.514166	0.543677	0.643108	0.610329	0.656658	0.897525	0.889532	0.91444		0.0299894	0.0191541	0.0213958	0.0261017	0.0170132	0.0192831	0.0212367	0.0213505	0.0178284	0.0194348	0.0246163	0.0172172	0.0216299	0.0258808	0.0220492	0.0215954	0.082331	0.0198272	0.0248826	0.0269919	0.0158772
	7.5	0.0326015	0.0210963	0.0140903	0.14536	0.11657	0.112701	0.316558	0.297437	0.317639	0.504689	0.45607	0.469621	0.623194	0.574421	0.603237	0.707928	0.681866	0.718478	0.931475	0.93405	0.946901		0.0321454	0.0171034	0.0216953	0.0263393	0.0165669	0.0201674	0.0219251	0.0179351	0.0176765	0.0173395	0.0210456	0.019453	0.0215551	0.0274028	0.0180044	0.0206231	0.0790321	0.019964	0.0278358	0.0247823	0.0175886
	7.75	0.0337982	0.0234756	0.0173621	0.16219	0.129393	0.120814	0.356414	0.33505	0.357187	0.561821	0.514385	0.517496	0.686597	0.637363	0.657466	0.765793	0.74374	0.775839	0.959442	0.955816	0.968427		0.0357472	0.0204556	0.0163281	0.0277442	0.0201545	0.0210839	0.0216951	0.019964	0.0201382	0.020085	0.0231091	0.0188643	0.0216377	0.0261197	0.0201414	0.0200682	0.0687205	0.0215222	0.0261516	0.0254524	0.0166038
	8	0.0329303	0.0234163	0.0167488	0.179214	0.145163	0.137099	0.399236	0.373003	0.394124	0.611767	0.567988	0.571886	0.740914	0.693831	0.712802	0.813426	0.792388	0.81654	0.971843	0.974835	0.981731		0.0349798	0.0199636	0.0157813	0.0227201	0.018397	0.0208191	0.0208033	0.0212362	0.0171598	0.0204919	0.024085	0.0184068	0.0238736	0.0263168	0.018027	0.0198325	0.065152	0.0200204	0.02804	0.0263795	0.0185841
	8.25	0.0307202	0.0242626	0.0163551	0.198951	0.160739	0.149563	0.436673	0.4134	0.430276	0.660318	0.619893	0.61431	0.784829	0.748942	0.757968	0.854101	0.840431	0.855377	0.990507	0.985445	0.990626		0.0354709	0.0202725	0.0199949	0.0271563	0.0213896	0.0182193	0.0211509	0.0224033	0.0180863	0.018768	0.0242521	0.0187321	0.0248216	0.0280294	0.0194673	0.0211666	0.0592892	0.018822	0.0236282	0.0247305	0.0207783
	8.5	0.0344368	0.0222037	0.0162008	0.217459	0.175637	0.160811	0.476179	0.451946	0.461257	0.705108	0.664671	0.662409	0.826076	0.79153	0.802672	0.889004	0.873416	0.889739	0.98942	0.987513	0.991958		0.0332575	0.0223541	0.0225171	0.0265604	0.0219183	0.0201549	0.0219361	0.0216776	0.0204841	0.0193972	0.0238101	0.0209912	0.0242853	0.0269329	0.0192338	0.0241254	0.0564592	0.0196998	0.0251549	0.026467	0.0209309
	8.75	0.0334809	0.0206295	0.0155152	0.232559	0.186729	0.172602	0.515279	0.488947	0.493663	0.748754	0.709141	0.701877	0.858854	0.829768	0.834279	0.913558	0.907268	0.913516	0.994592	0.994033	0.996521		0.0354121	0.0183875	0.0201006	0.0255595	0.0198275	0.0218349	0.0222555	0.0209415	0.0194277	0.0210544	0.0240465	0.0202384	0.0227481	0.0275891	0.0199433	0.0196056	0.0529966	0.0188009	0.024996	0.0259279	0.018823
	9	0.0320505	0.0237451	0.0169068	0.250856	0.203656	0.180985	0.552081	0.526631	0.529493	0.782945	0.746941	0.735864	0.889692	0.865049	0.865855	0.935496	0.931198	0.935429	0.996143	0.996223	0.998676		0.0352025	0.0194766	0.0217548	0.0277258	0.0196227	0.0190151	0.0235593	0.0217927	0.0220721	0.0219762	0.0224708	0.0217268	0.0237334	0.028455	0.0202991	0.0231171	0.0505948	0.0193133	0.0254466	0.026244	0.0210724
	9.25	0.034484	0.0238631	0.0192107	0.266236	0.217011	0.196144	0.589538	0.56304	0.562014	0.816508	0.784737	0.770286	0.912509	0.890612	0.893673	0.951909	0.950124	0.953246	0.997615	0.995164	0.997735		0.0355224	0.0218402	0.02088	0.0286573	0.0186564	0.0184943	0.0228113	0.0220399	0.0195595	0.0240918	0.0224331	0.021697	0.0245209	0.0290131	0.0203821	0.0237686	0.0498601	0.0202507	0.0290823	0.0251824	0.0158429
	9.5	0.0339664	0.0238926	0.0168169	0.281631	0.234241	0.208018	0.622805	0.595205	0.593748	0.844765	0.819405	0.803588	0.936819	0.913887	0.911333	0.964247	0.964083	0.962495	0.99903	1.00187	1.00243		0.0360495	0.0214099	0.0211372	0.0259303	0.022428	0.021662	0.0230974	0.0233892	0.021079	0.0215663	0.0225135	0.0208287	0.0251542	0.0283075	0.0175112	0.0229909	0.0456518	0.0216133	0.0265569	0.0246839	0.0205831
	9.75	0.0348444	0.0216581	0.0165575	0.300366	0.247405	0.220295	0.657112	0.627064	0.62439	0.872481	0.846246	0.829642	0.951677	0.931757	0.926218	0.974692	0.971529	0.973199	1.00004	0.996082	1.00062		0.0379837	0.0191332	0.0182144	0.0261956	0.0209135	0.0193457	0.0229671	0.021761	0.0204144	0.021589	0.0246223	0.0208295	0.0259753	0.0294229	0.0173454	0.0234116	0.0426542	0.0208804	0.030858	0.0265655	0.0199809
	10	0.0333944	0.024285	0.0172055	0.311805	0.262778	0.23169	0.686716	0.658573	0.65189	0.892192	0.868127	0.854034	0.958301	0.944226	0.947436	0.980453	0.97681	0.982287	0.999318	1.0002	1.00213		0.0374559	0.0218021	0.0191746	0.0270825	0.0206349	0.0195236	0.0224451	0.0227113	0.0212434	0.0195952	0.0260408	0.0223824	0.0280538	0.029214	0.0222685	0.02407	0.0449448	0.0211426	0.027227	0.0271023	0.0216312
	10.25	0.0325907	0.0241162	0.0181578	0.326318	0.274327	0.242096	0.712176	0.68865	0.677624	0.909361	0.88791	0.871794	0.967673	0.952489	0.955814	0.985534	0.983624	0.984656	0.996538	1.00278	1.00161		0.0393541	0.0232409	0.0211702	0.0281895	0.0226126	0.0208197	0.0257017	0.0245457	0.019721	0.0197132	0.0249915	0.0217728	0.0245084	0.0302836	0.0225839	0.0236485	0.040791	0.0201733	0.0248806	0.0255722	0.0200566
	10.5	0.0338344	0.0230985	0.0184954	0.339629	0.29182	0.253472	0.741304	0.715544	0.700697	0.923107	0.910419	0.893396	0.97539	0.967112	0.96592	0.986868	0.986754	0.988948	1.00447	0.999881	1.00097		0.0420616	0.0224805	0.021641	0.0309297	0.0229678	0.0192421	0.0250343	0.023399	0.0225096	0.0227071	0.0235902	0.0194286	0.0274862	0.0295425	0.0210635	0.0220282	0.0389145	0.0221569	0.0273868	0.0288481	0.020215
	10.75	0.0339603	0.0258183	0.017571	0.355239	0.302972	0.263186	0.765222	0.736099	0.723422	0.93671	0.922261	0.911273	0.979207	0.975058	0.973763	0.993518	0.991995	0.994493	1.00019	1.00216	1.0015		0.0368063	0.0236396	0.0200147	0.0268998	0.0232313	0.0194848	0.0269918	0.0235059	0.0198675	0.0238406	0.0245119	0.0237387	0.0221477	0.0298758	0.0204729	0.0266743	0.0419913	0.024585	0.0283392	0.0309704	0.0221739
	11	0.0352591	0.0222009	0.0212443	0.366799	0.317225	0.270192	0.788284	0.764391	0.74058	0.948609	0.935348	0.92162	0.984392	0.980715	0.979396	0.994304	0.991136	0.9938	1.00005	1.0026	1.00353		0.0405803	0.0227725	0.02224	0.0287708	0.0231032	0.0220047	0.0239126	0.0232163	0.0214539	0.0227435	0.0262454	0.0218261	0.0239564	0.0301698	0.0223323	0.0248481	0.0409337	0.0242522	0.0280948	0.0292797	0.0225583
	11.25	0.0351738	0.0222109	0.0208711	0.379683	0.325395	0.283709	0.8056	0.783839	0.764592	0.955739	0.945528	0.937234	0.986637	0.9851	0.979429	0.995647	0.992857	0.996833	1.00148	1.00141	1.00394		0.0392382	0.0238953	0.0236108	0.029471	0.0228284	0.0202225	0.0235432	0.024208	0.0211769	0.0228599	0.0256208	0.0215863	0.0254754	0.0312397	0.0240318	0.0258918	0.0369324	0.0221554	0.0293201	0.0300294	0.0223972
	11.5	0.034791	0.0241359	0.0185341	0.390562	0.339176	0.292736	0.822147	0.803744	0.783535	0.962684	0.956567	0.946962	0.991932	0.990542	0.985358	0.996438	0.996246	0.99557	1.00166	1.00658	1.00593		0.0386822	0.0240793	0.0240829	0.0287318	0.0231206	0.0215976	0.026241	0.0256204	0.0217417	0.0241853	0.0259207	0.0222602	0.0248906	0.0304915	0.0225337	0.0254385	0.0365765	0.0233732	0.0294024	0.027314	0.0219375
	11.75	0.0345929	0.024514	0.0190672	0.401808	0.350818	0.293078	0.840322	0.82018	0.801217	0.968764	0.962626	0.950675	0.990916	0.990764	0.990025	0.99436	0.998074	0.99854	1.00355	1.00458	1.00122		0.0367099	0.0218097	0.0251902	0.0317151	0.0246978	0.0214956	0.0252172	0.0235208	0.0236675	0.0236542	0.0231087	0.0229188	0.0250138	0.0313683	0.0230382	0.0237746	0.0383239	0.0236541	0.0290876	0.028185	0.0255879
	12	0.0377522	0.0216109	0.0209702	0.41273	0.362224	0.30663	0.854901	0.835664	0.817087	0.973593	0.968809	0.957758	0.994354	0.990833	0.990114	0.99981	0.999032	0.998852	1.00259	1.00348	1.00301		0.0407066	0.0249825	0.0234685	0.0334911	0.024739	0.021787	0.0279835	0.0234423	0.0203479	0.0216322	0.0281155	0.0233276	0.0268711	0.0307481	0.0203785	0.024498	0.0385397	0.0219777	0.0276767	0.0273881	0.0228818
	12.25	0.0370265	0.0239736	0.0208015	0.41943	0.371629	0.310694	0.868509	0.85143	0.830602	0.97703	0.975507	0.966001	0.993811	0.994883	0.990947	0.99868	0.997367	0.997865	1.00483	1.00189	1.00688		0.039434	0.0224423	0.0248868	0.0296271	0.0252558	0.0208139	0.0262459	0.027904	0.0242432	0.0218301	0.0256276	0.0212669	0.0252702	0.0314459	0.0237673	0.0230277	0.0357694	0.0264919	0.0284566	0.0290055	0.0224487
	12.5	0.0380958	0.0259539	0.0205136	0.432492	0.381029	0.319852	0.882737	0.866564	0.84219	0.981597	0.977251	0.973358	0.996625	0.995581	0.996332	1.00115	0.997996	0.999953	1.00342	1.00108	1.00205		0.0363598	0.0225379	0.0237458	0.0323189	0.0229772	0.0220979	0.0259797	0.0257721	0.021865	0.0240126	0.0280914	0.0219388	0.0283231	0.0300254	0.0227601	0.0256218	0.0400835	0.0223045	0.0327814	0.0303569	0.0214872
	12.75	0.0401626	0.0235139	0.0208409	0.442544	0.389676	0.326097	0.891093	0.879454	0.856368	0.982647	0.984559	0.973553	0.997822	0.995744	0.996081	0.999398	0.999204	0.994473	1.00234	1.00346	1.00571		0.0397147	0.0268181	0.0251571	0.0338375	0.0245351	0.0225462	0.0263521	0.0254843	0.0197617	0.0242628	0.0267041	0.0246703	0.0255891	0.0307877	0.02369	0.0248957	0.0392806	0.023662	0.0304069	0.0303174	0.0222645
	13	0.0396602	0.0250935	0.0193661	0.447969	0.396098	0.332265	0.899853	0.886014	0.866927	0.989225	0.984694	0.975404	0.994958	0.996387	0.995969	1.00242	0.998669	1.00235	1.00632	1.00096	1.00031		0.0406214	0.0278485	0.0232606	0.0348972	0.0219897	0.0219289	0.0268764	0.0263972	0.0216319	0.024325	0.0248528	0.0241658	0.0251499	0.0318684	0.0250836	0.0266461	0.0369814	0.0227731	0.0306463	0.0326226	0.0235384
	13.25	0.0397619	0.0226722	0.0191325	0.453422	0.404428	0.331643	0.907626	0.897911	0.877177	0.990511	0.984458	0.982789	0.997789	0.997307	0.993616	0.998771	1.00088	0.997864	1.00648	1.00035	1.00036		0.0403245	0.0248066	0.0271275	0.0318968	0.0227442	0.0225396	0.0279248	0.0255191	0.0242131	0.0269583	0.0260507	0.0235261	0.0260792	0.0315436	0.0253109	0.0265857	0.0381943	0.0230128	0.0296801	0.0298605	0.0244418
	13.5	0.0379065	0.0244071	0.0198584	0.461559	0.416214	0.343657	0.917084	0.904968	0.887016	0.990058	0.985333	0.986686	0.999862	0.997023	0.992789	1.00093	0.999042	1.00004	1.0028	1.00246	1.00392		0.0404682	0.0237138	0.0263009	0.0332243	0.0263584	0.0258318	0.0277031	0.0284453	0.0248516	0.0235636	0.029065	0.0248057	0.026039	0.0297331	0.0233615	0.0247002	0.0378278	0.0241359	0.0309463	0.0304135	0.0239217
	13.75	0.0375856	0.0264134	0.0190207	0.462819	0.421287	0.345004	0.923331	0.914524	0.893775	0.990721	0.987049	0.984574	0.998678	1.00151	0.993881	1.00047	0.997129	0.998648	1.00416	1.00122	1.00329		0.041475	0.0259189	0.0261168	0.0315848	0.0219136	0.0229641	0.0260521	0.0254952	0.023202	0.0245509	0.0281824	0.0232604	0.0251114	0.0297516	0.0236373	0.0265572	0.0408243	0.0228546	0.0337874	0.0283299	0.0244316
	14	0.0391355	0.0272701	0.0195409	0.469959	0.428439	0.349429	0.929347	0.922923	0.901647	0.992717	0.989579	0.987725	0.998893	0.998778	0.993647	1.00334	1.00014	1.00022	1.00378	1.00433	1.00191		0.0409173	0.0237388	0.0257328	0.0321471	0.0256072	0.025081	0.027714	0.0271872	0.0244951	0.0260185	0.0300759	0.0240865	0.0291286	0.0315664	0.0238716	0.027435	0.0389373	0.024539	0.030665	0.0321546	0.0234339
	14.25	0.04007	0.0269274	0.0190362	0.476269	0.434181	0.352766	0.935911	0.926726	0.906989	0.995145	0.993246	0.986179	1.00347	0.997591	0.994178	1.00239	0.998476	0.999242	1.00235	1.00422	1.00252		0.0426371	0.0283911	0.0267001	0.0324598	0.0257145	0.0214605	0.0295159	0.024657	0.0239829	0.0251307	0.0266369	0.0222506	0.0272186	0.030384	0.0236747	0.0306981	0.0403762	0.026941	0.03253	0.0327605	0.0231
	14.5	0.0381827	0.0263341	0.0210608	0.47472	0.443691	0.358083	0.940799	0.935916	0.914073	0.994109	0.995683	0.992459	1.00013	1.00301	0.997015	0.99874	1.00257	1.00058	1.00435	1.00478	1.00342		0.041475	0.0251499	0.0256634	0.0305882	0.0237913	0.0253513	0.0261137	0.0268558	0.0250247	0.0268201	0.0286003	0.0237261	0.0301613	0.0270995	0.0243891	0.0277058	0.0381992	0.0252452	0.0306072	0.0314698	0.0277866
	14.75	0.0402184	0.028239	0.0209857	0.482404	0.444812	0.358913	0.945037	0.943844	0.917461	0.993218	0.991596	0.989299	0.999786	1.00029	0.998273	1.00086	1.00077	1.00327	1.00368	1.0022	1.0034		0.0412945	0.0249137	0.0282063	0.0346557	0.0250961	0.0240225	0.0277795	0.0257734	0.0279522	0.0269405	0.0271598	0.0238575	0.0281008	0.0337818	0.0272528	0.0274285	0.0386577	0.0239787	0.03443	0.0342313	0.0267542
	15	0.0396394	0.0286797	0.0216739	0.48892	0.452138	0.360684	0.949806	0.945529	0.927416	0.998055	0.996829	0.991277	0.999241	1.00184	0.993741	0.999942	1.00309	1.00151	1.00474	1.00593	1.00377		0.0421472	0.0248064	0.0272386	0.0325581	0.0256156	0.0230603	0.0288016	0.0266049	0.0226591	0.0266608	0.028678	0.0265514	0.025087	0.0324752	0.0230418	0.0295688	0.042381	0.0224265	0.0308285	0.0347621	0.0242198
	15.25	0.0391158	0.0276082	0.0206518	0.490924	0.45499	0.361345	0.955798	0.952087	0.929469	0.994264	0.991937	0.993534	0.99888	0.998713	0.997125	1.00062	0.999809	1.00014	1.00488	1.00428	1.00491		0.0436355	0.0275133	0.0262342	0.0341204	0.0275504	0.0242645	0.0278865	0.026411	0.0243706	0.0258019	0.0269172	0.0267246	0.0287297	0.031999	0.0265293	0.0284866	0.0402551	0.026281	0.0317751	0.0327827	0.0237855
	15.5	0.0418014	0.0270646	0.0240086	0.495034	0.457215	0.367966	0.956968	0.955247	0.933764	0.998048	0.995606	0.992982	0.998903	1.00058	0.998963	1.00312	1.00125	1.00169	1.00417	1.00563	1.0006		0.0420181	0.0271739	0.0253094	0.0355042	0.0255166	0.0278374	0.0278017	0.0267458	0.026921	0.02347	0.028813	0.0240997	0.030733	0.0328734	0.0262783	0.0313267	0.0417276	0.0241305	0.0338381	0.0332262	0.0214781
	15.75	0.0383066	0.0286871	0.0206759	0.498368	0.46576	0.363902	0.961175	0.957531	0.937371	0.998142	0.996734	0.99181	1.00139	1.00222	0.99796	1.00634	1.0019	1.00393	1.00552	1.00455	1.00479		0.0428826	0.0256209	0.0274016	0.0367924	0.0254751	0.0228188	0.0295119	0.0248675	0.0260152	0.0271101	0.0274994	0.0253351	0.0282896	0.0312621	0.0237922	0.0298649	0.0406559	0.0266787	0.0323916	0.0349828	0.024835
	16	0.0393644	0.0263345	0.0228804	0.494853	0.464929	0.368676	0.964356	0.959981	0.94045	0.999283	0.996563	0.996523	1.00262	1.00065	0.996275	1.00144	0.997704	1.00567	1.00588	1.0052	1.00229		0.0415625	0.0268337	0.0285267	0.0350038	0.0268849	0.0279192	0.0325633	0.0258345	0.026381	0.0270799	0.0293058	0.0255386	0.029881	0.0304151	0.0252821	0.0294258	0.0393702	0.0247055	0.0351466	0.03305	0.0241144
	16.25	0.0382305	0.0295329	0.0233348	0.496934	0.469675	0.366553	0.965687	0.962304	0.944245	0.994627	0.998141	0.996889	0.998599	1.00282	0.997833	1.00142	1.00021	1.00389	1.0073	1.00497	1.0013		0.0429546	0.0272894	0.0270944	0.0337351	0.0251233	0.0242308	0.0275232	0.0284552	0.0249395	0.0252932	0.028483	0.0264219	0.0298594	0.0326989	0.0243142	0.0283834	0.0424474	0.0237211	0.0323275	0.0337107	0.0247517
	16.5	0.0396092	0.0285757	0.0212204	0.499448	0.472207	0.368787	0.964693	0.968566	0.949447	0.995263	1.00018	0.995234	0.999987	0.997581	0.998567	1.00363	1.00419	1.00262	1.0033	1.00177	1.00561		0.0435706	0.0273471	0.0271654	0.0357042	0.0273211	0.0287764	0.0289476	0.027825	0.0261662	0.0275742	0.0297861	0.0267543	0.0313632	0.0327776	0.0257686	0.0284889	0.0425249	0.0281508	0.0351533	0.0342013	0.0247209
	16.75	0.0406832	0.0287734	0.021145	0.501008	0.475362	0.366765	0.971434	0.968428	0.951595	0.997793	0.99885	1.00086	0.997703	1.00426	0.999037	1.00389	1.00225	1.00101	1.00564	1.00309	1.00332		0.0436962	0.0292305	0.027309	0.0365283	0.0278629	0.0274102	0.0282248	0.0284138	0.0260994	0.0274956	0.029117	0.0276586	0.0296132	0.0327877	0.0260894	0.0311573	0.040717	0.0263381	0.0328408	0.0331749	0.0266392
	17	0.0409894	0.0293073	0.0214462	0.497953	0.478565	0.369642	0.971644	0.969828	0.950982	0.998224	0.999167	0.994296	1.00044	1.00048	0.997133	1.00221	1.00105	1.00088	1.00486	1.00269	1.00919		0.0435805	0.029134	0.0274379	0.0348532	0.0258126	0.0261124	0.0291242	0.0290711	0.0245474	0.0272886	0.0304748	0.0272876	0.0306745	0.0311199	0.028019	0.0291581	0.0441476	0.0275925	0.033561	0.0368261	0.0253674
	17.25	0.0427715	0.0291683	0.023392	0.499184	0.47815	0.366428	0.971148	0.972988	0.956376	0.999328	0.998047	0.994178	1.00347	0.999686	0.998865	1.00312	1.00294	1.00193	1.00326	1.00486	1.00381		0.0445623	0.025966	0.030393	0.0375127	0.02689	0.0270411	0.0301906	0.0279434	0.0287054	0.0287304	0.0293696	0.0256317	0.0324169	0.0313477	0.025082	0.0280846	0.0431337	0.0279671	0.0356484	0.0362539	0.0268374
	17.5	0.0420289	0.0331915	0.0253353	0.49885	0.482437	0.370303	0.977739	0.976169	0.956677	1.00069	0.998714	0.995534	1.00212	0.999461	0.998522	1.00246	1.00187	1.00239	1.00018	1.00499	1.00471		0.0454793	0.0290906	0.0335895	0.0349235	0.0276326	0.0281262	0.0279125	0.0291783	0.0237072	0.0270528	0.0310647	0.0264707	0.0307864	0.0381177	0.0255681	0.0317154	0.0430749	0.0264365	0.0332115	0.0359762	0.0255621
	17.75	0.0385134	0.0301187	0.0218382	0.498629	0.485503	0.367994	0.975843	0.979498	0.960732	1.00252	0.998477	0.999043	0.999874	1.00014	0.999147	1.00039	1.00443	0.999495	1.0069	1.00431	1.0068		0.0468865	0.0290137	0.0322495	0.0368395	0.0284382	0.0272068	0.0301669	0.0287523	0.0267381	0.0267137	0.0284999	0.0250908	0.0291497	0.0334121	0.0280925	0.0296409	0.0445258	0.024795	0.0333637	0.0327762	0.0292299
	18	0.0426847	0.0293059	0.0223225	0.498082	0.489513	0.369628	0.978038	0.977886	0.962187	0.996524	0.99743	0.994524	1.00273	0.999324	1.00177	1.00244	1.00209	1.00186	1.00596	1.00435	1.00239		0.0424602	0.0309768	0.0335704	0.0355616	0.0313291	0.0259836	0.0303644	0.028474	0.0245648	0.0255318	0.0288592	0.0240706	0.0288849	0.0326307	0.0268401	0.0297267	0.0444886	0.0289202	0.0353341	0.0359169	0.0287756
	18.25	0.0412552	0.0295389	0.021511	0.497169	0.483607	0.371397	0.982183	0.984527	0.960581	0.997355	1.00054	0.997297	1.00148	1.00029	0.999229	1.0028	1.00193	1.00497	1.00652	1.00363	1.00335		0.0447346	0.0301442	0.0341031	0.0351934	0.029142	0.0264674	0.0302148	0.0278464	0.0279912	0.0283827	0.0308747	0.0268405	0.0304565	0.0340536	0.0255192	0.0284429	0.0444041	0.0303313	0.0341129	0.0331798	0.0269907
	18.5	0.0428649	0.0306599	0.022111	0.497007	0.485935	0.371877	0.980026	0.980205	0.960899	0.998618	1.00059	0.99838	1.00253	1.00074	0.998068	1.00269	1.0027	1.00151	1.00517	1.00463	1.00586		0.0466663	0.0310266	0.0386994	0.0345009	0.032546	0.0254959	0.0309089	0.0322013	0.0287275	0.027433	0.0304041	0.0259472	0.033258	0.0348926	0.0272357	0.0283456	0.0433013	0.0260398	0.0367002	0.0358404	0.0263862
	18.75	0.0436253	0.0331159	0.0241225	0.495538	0.483038	0.370017	0.983725	0.983725	0.96333	1.00217	0.998267	0.997757	1.00577	1.00341	0.994948	1.00257	1.00323	1.00272	1.00344	1.00339	1.00736		0.0462122	0.0319774	0.0361736	0.0365064	0.0291634	0.0285477	0.0323737	0.0305225	0.027398	0.0292191	0.0319906	0.0280458	0.0342653	0.0331123	0.0275768	0.0300507	0.0443159	0.0266862	0.036265	0.0368573	0.0290152
	19	0.0419169	0.0317302	0.0233991	0.496107	0.489669	0.372487	0.980732	0.982467	0.966655	0.998944	0.996968	0.998386	1.00209	1.00085	1.00225	1.00367	1.00197	1.00288	1.00379	1.00593	0.99985		0.0473202	0.0312129	0.0364572	0.0353669	0.0297688	0.0269527	0.0284104	0.0287597	0.0282675	0.0270161	0.033021	0.0289665	0.0297549	0.0359418	0.0273946	0.0312252	0.0446751	0.0294487	0.0356353	0.0379505	0.0310915
	19.25	0.0409983	0.0312541	0.0240633	0.494792	0.489358	0.371447	0.984434	0.982848	0.969127	0.995782	1.00035	0.996987	1.00129	0.998492	0.998362	1.00179	1.00289	1.00175	1.0032	1.00732	1.00324		0.0447185	0.0314746	0.0365948	0.0358143	0.0276554	0.027778	0.0301366	0.0292436	0.0244995	0.0288502	0.0313713	0.0278018	0.0306894	0.031413	0.0270958	0.0301172	0.0461205	0.0309759	0.0347418	0.0349701	0.0293455
	19.5	0.0426461	0.0339945	0.0272448	0.493263	0.487471	0.371992	0.984224	0.984652	0.96959	0.999467	0.999272	0.99701	1.00107	1.00092	0.998256	1.00187	1.00275	1.0015	1.00497	1.00345	1.00605		0.0451836	0.0299077	0.0392241	0.0356791	0.0302817	0.0294256	0.0323222	0.0291222	0.0297109	0.027477	0.0319405	0.0280801	0.0306207	0.0338967	0.0276897	0.0299154	0.0490469	0.0307927	0.0381274	0.0393042	0.0256167
	19.75	0.0441249	0.0300616	0.0243374	0.495854	0.491182	0.372992	0.985711	0.986503	0.967882	1.00076	1.00106	0.996418	1.00168	1.00059	1.00033	1.00264	1.00253	1.00283	1.00371	1.00556	1.00419		0.0457303	0.0318053	0.0419779	0.0366438	0.0279696	0.0299365	0.0322953	0.032633	0.0281481	0.0259267	0.0309195	0.0271245	0.0302047	0.0366708	0.029538	0.031144	0.0451728	0.0294985	0.0354923	0.0380003	0.0278416
	20	0.0424461	0.0323878	0.0224503	0.490426	0.488398	0.369794	0.987207	0.98681	0.968331	1.00048	1.00205	0.996928	1.00445	1.00187	0.999402	1.00453	0.998946	1.00202	1.0046	1.00423	1.0035		0.0497737	0.030935	0.0454101	0.0376532	0.028058	0.0304287	0.0328757	0.0290387	0.0294826	0.0268932	0.0321402	0.0283972	0.0307926	0.0352592	0.0271554	0.0328905	0.046721	0.0297356	0.0360278	0.0362467	0.0290027
	20.25	0.0408039	0.0318748	0.0239814	0.49121	0.48874	0.371889	0.986891	0.986446	0.968285	0.999877	0.999571	0.997015	0.998922	1.00095	0.997317	1.00294	1.00386	1.00388	1.00261	1.00345	0.998129		0.0481199	0.0290981	0.0586091	0.0376019	0.0301971	0.02747	0.0324219	0.0307834	0.0289701	0.0294095	0.0323262	0.0291846	0.0314114	0.0339995	0.0278992	0.0309211	0.0445595	0.0304993	0.0373782	0.0389519	0.0286722
	20.5	0.043593	0.032783	0.0239251	0.488697	0.489694	0.374232	0.983947	0.987317	0.969232	1.00045	1.0018	0.994826	0.999948	0.999416	0.998239	1.00158	1.00144	1.00131	1.00358	1.00407	1.00272		0.0451187	0.032304	0.074216	0.0385361	0.0301577	0.0278404	0.0311699	0.0322324	0.0296227	0.0304085	0.0325912	0.0285357	0.0322849	0.0357388	0.0273719	0.0312338	0.0463355	0.0297863	0.0355052	0.0375588	0.0299655
	20.75	0.0441225	0.0312746	0.0253224	0.490853	0.490956	0.372409	0.985242	0.990057	0.972478	0.998158	0.99759	0.997553	1.0017	1.00291	0.999675	1.00248	1.0071	1.00273	1.00394	1.00306	1.00193		0.0477293	0.0335958	0.0813472	0.0394542	0.0278993	0.0281247	0.0316355	0.0318499	0.0276623	0.0272278	0.0318359	0.0283312	0.0345681	0.0349708	0.027646	0.0304436	0.0449854	0.0288355	0.0370292	0.035745	0.0306383
	21	0.0437555	0.0328225	0.0232324	0.488963	0.489114	0.375816	0.98663	0.989655	0.97237	0.993125	1.00271	0.999034	1.0036	1.00427	1.00094	1.00384	1.00119	0.999799	1.00595	1.00528	1.00478		0.0471173	0.034112	0.089911	0.0383795	0.0310274	0.0273146	0.033346	0.0322425	0.0289157	0.031218	0.0335692	0.0275887	0.032875	0.0333669	0.0318866	0.0348245	0.0466597	0.0347105	0.0360939	0.0372713	0.0304729
	21.25	0.0445365	0.0324693	0.0238611	0.488374	0.488966	0.376619	0.987851	0.987398	0.973012	0.99875	0.998836	0.999415	1.00199	0.998766	0.998884	1.00132	1.00186	1.003	1.00572	1.00309	1.00224		0.0482275	0.0336565	0.0816504	0.0373431	0.0305726	0.0262401	0.0323802	0.0296088	0.0310001	0.029719	0.031759	0.0290377	0.0323037	0.0334167	0.0286205	0.0328118	0.0456973	0.0274132	0.0380552	0.0394338	0.0313711
	21.5	0.0433913	0.0330856	0.0255543	0.489712	0.490802	0.375058	0.98755	0.98912	0.973302	0.998545	0.999279	1.00082	1.00243	1.00062	0.998195	1.00084	1.00309	1.0018	1.00357	1.005	1.00322		0.0487197	0.0345505	0.0844174	0.0393671	0.0304943	0.0293729	0.0329148	0.0318045	0.0290708	0.0299148	0.0309379	0.0317538	0.0339529	0.0321298	0.0288404	0.0348744	0.0476971	0.0299107	0.0371611	0.0369876	0.0318027
	21.75	0.0442072	0.0321465	0.0264753	0.487259	0.491529	0.376387	0.989507	0.98832	0.974493	1.00077	0.999557	0.999588	1.00135	1.00153	0.994233	1.00413	1.0035	1.00389	1.0059	1.00178	1.00243		0.0495279	0.0340224	0.0778992	0.0367703	0.0311649	0.0280786	0.0326792	0.0310682	0.0298581	0.0299597	0.0331081	0.0310601	0.034642	0.0377365	0.0291969	0.033001	0.0490112	0.030183	0.0394552	0.0355131	0.0311041
	22	0.0443279	0.0336323	0.0260355	0.485553	0.492517	0.375631	0.989561	0.987295	0.972714	0.998417	1.00099	0.995044	1.00133	1.00424	1.00104	1.00395	1.0002	0.999301	1.00483	1.00373	1.0046		0.0492574	0.0332469	0.0783207	0.0351614	0.0321784	0.0296086	0.0336128	0.0321232	0.0277719	0.0280559	0.0358045	0.0280505	0.0322328	0.0371788	0.0281953	0.030659	0.0491234	0.0313487	0.0375726	0.0365107	0.0323421
	22.25	0.04381	0.0332589	0.0264231	0.486096	0.490389	0.376875	0.987278	0.995117	0.972217	0.99788	1.00008	0.997093	1.00169	0.999992	0.997499	1.00273	1.00344	0.999167	1.00272	1.00429	1.00337		0.0494918	0.0305762	0.074251	0.0382803	0.0288969	0.0317421	0.0325646	0.0316672	0.02906	0.0326444	0.0345527	0.0298769	0.0338752	0.0363068	0.0314382	0.0320489	0.047083	0.0302792	0.0362407	0.039391	0.0331735
	22.5	0.0420651	0.03585	0.0231645	0.484882	0.491613	0.374605	0.988499	0.991514	0.974114	0.999724	1.00374	0.995477	1.00305	0.99996	1.00127	1.00545	1.003	1.00301	1.00539	1.00656	1.00313		0.0478616	0.0363075	0.0759696	0.0386858	0.0341402	0.0294348	0.0336404	0.033611	0.0289105	0.030455	0.0347275	0.0299879	0.033351	0.0369675	0.0309806	0.0327714	0.0504405	0.0316031	0.0383961	0.0425861	0.0326091
	22.75	0.0481969	0.034497	0.0271791	0.487764	0.490453	0.371977	0.991218	0.990659	0.973976	1.00088	0.999907	0.996416	1.00159	1.00083	0.99809	1.00327	1.00469	1.00526	1.00447	1.00484	1.00283		0.0503785	0.0349957	0.0838168	0.0413636	0.0307048	0.0276494	0.034152	0.0326654	0.0315482	0.0299949	0.0327529	0.0315204	0.0344146	0.0380922	0.027729	0.0323812	0.0457583	0.0316125	0.0373553	0.0406317	0.029535
	23	0.0442231	0.0336115	0.0260775	0.490708	0.494466	0.379423	0.98825	0.993284	0.975543	1.00042	1.00128	0.999016	1.00426	1.00321	0.997613	1.00181	1.00107	1.00245	1.0073	1.00581	1.00214		0.0476888	0.032974	0.0855368	0.0414207	0.0330148	0.0298369	0.0332421	0.0319858	0.0294063	0.0313098	0.033901	0.0330658	0.0304828	0.0400755	0.031778	0.0328353	0.0475508	0.0317211	0.0395857	0.0398286	0.0324971
	23.25	0.0476001	0.0343212	0.0272687	0.485062	0.490391	0.377703	0.991466	0.991374	0.9765	0.998612	1.00294	0.99947	1.00132	0.999706	0.999147	1.00452	1.00471	1.00335	1.00696	1.00562	1.00349		0.0516395	0.0313333	0.0958956	0.0380908	0.0317573	0.030552	0.0290917	0.0303202	0.0284464	0.0327842	0.0385776	0.0311119	0.0349525	0.0371344	0.0294059	0.0328794	0.0485763	0.029732	0.03987	0.041953	0.0328903
	23.5	0.0468489	0.0328149	0.0252355	0.486564	0.493067	0.377063	0.989839	0.99366	0.97889	1.00179	1.00105	0.998014	0.999515	1.00164	1.00142	1.0031	1.00186	1.0046	1.00519	1.00399	1.00435		0.0502077	0.033038	0.0993381	0.0383113	0.0311493	0.0267825	0.0340961	0.0314656	0.0289339	0.0325152	0.0331192	0.0310288	0.0351943	0.0383659	0.0296688	0.0312599	0.0518843	0.0302518	0.0381741	0.0418561	0.0307917
	23.75	0.045828	0.0340095	0.0257444	0.487375	0.493439	0.376783	0.989387	0.989656	0.978211	0.999577	1.00055	0.99954	1.00121	1.0049	1.00051	1.00302	1.00078	0.998316	1.00368	1.00295	1.00337		0.0509531	0.032256	0.0968748	0.041573	0.030019	0.029044	0.0356263	0.0323542	0.0302737	0.032213	0.0338092	0.0320738	0.0375537	0.0380391	0.0325059	0.0343638	0.049345	0.0349306	0.0393106	0.040044	0.0327023
	24	0.0488377	0.0341412	0.0284636	0.486706	0.494639	0.374701	0.9932	0.993034	0.975938	1.00121	1.00061	0.999229	1.00412	1.00215	0.997214	1.00531	1.00507	1.00271	1.00437	1.00381	1.004		0.0514761	0.0330429	0.0952382	0.037992	0.0305901	0.0284011	0.036622	0.031962	0.0299813	0.0332092	0.0340611	0.0336745	0.033484	0.0374334	0.0335784	0.0340574	0.0484689	0.0288068	0.0407237	0.0422223	0.0329667
	24.25	0.0452678	0.0350077	0.0282323	0.487655	0.492266	0.376862	0.990196	0.995875	0.976887	0.998809	0.996003	0.999535	1.0052	0.999029	1.0021	1.00185	1.00406	1.00164	1.00299	1.00606	1.00358		0.0484521	0.0346671	0.0821582	0.0426151	0.0314249	0.0321564	0.0338786	0.0326586	0.0316004	0.0326682	0.0335074	0.0317758	0.033832	0.0374436	0.0332875	0.0351211	0.0493021	0.0328335	0.0403418	0.0413641	0.0368934
	24.5	0.0445632	0.0359066	0.0273469	0.485579	0.495063	0.378163	0.990697	0.994757	0.974706	1.00259	1.00375	0.998856	1.00035	1.00187	0.998928	1.00385	1.00502	1.00086	1.00133	1.00168	1.00344		0.0507406	0.0320517	0.078608	0.0429175	0.0320337	0.0308975	0.0340613	0.0341613	0.0302398	0.0327893	0.0344303	0.0308867	0.0342262	0.0379198	0.0315222	0.0362321	0.0491143	0.0347852	0.0399866	0.0424022	0.0345899
	24.75	0.0464643	0.0348675	0.0268214	0.485768	0.497096	0.379529	0.991747	0.996118	0.978549	0.997685	1.00207	1.00175	1.00139	1.00301	1.00245	1.0025	1.00195	1.00093	1.0045	1.00434	1.00481		0.0506941	0.0347263	0.0648355	0.0418436	0.0305533	0.0330523	0.0328909	0.0341151	0.0308928	0.0317706	0.0335264	0.03167	0.0325693	0.0397803	0.0312146	0.0347072	0.0516053	0.0341088	0.0394836	0.0431723	0.0337414
	25	0.0453512	0.0366247	0.0250532	0.483443	0.494555	0.376241	0.989663	0.994546	0.98033	1.00051	1.00175	0.997937	1.00096	1.00385	1.00024	1.00117	1.00299	0.997163	1.00613	1.00538	1.0018		0.0518291	0.0376416	0.0531182	0.0426547	0.0343528	0.031357	0.0346169	0.033426	0.0324217	0.0311338	0.0356532	0.0336221	0.0345925	0.041693	0.0298055	0.0351626	0.0504887	0.0324371	0.0407891	0.0426083	0.0359454
	25.25	0.0479782	0.0359836	0.0270676	0.484123	0.496099	0.378384	0.989664	0.992151	0.97873	0.999627	1.00313	0.993995	1.00149	1.00321	0.997593	1.00289	1.00436	1.00253	1.00333	1.0075	1.00492		0.0518507	0.0324746	0.0446013	0.040643	0.0342902	0.0318117	0.0335981	0.0320569	0.0330584	0.0325715	0.0353512	0.031229	0.0351563	0.0360278	0.0323839	0.0360603	0.0518003	0.0331685	0.0414576	0.0452916	0.0313788
	25.5	0.0477237	0.0360069	0.0279115	0.485069	0.496127	0.378061	0.990685	0.996361	0.97865	0.999896	1.00069	0.998135	1.00177	1.00162	0.998349	1.00543	1.00367	1.00404	1.00453	1.00433	1.00059		0.0541378	0.0308283	0.0382181	0.0392648	0.0319787	0.0307629	0.0349292	0.0337601	0.0334093	0.0287957	0.034772	0.031731	0.0324493	0.039523	0.0318481	0.0360208	0.0515761	0.0309442	0.0418879	0.0410905	0.0328847
	25.75	0.0479042	0.037022	0.0288108	0.487283	0.496199	0.379151	0.989944	0.992525	0.977163	1.00138	1.0027	0.999203	1.00436	1.00282	0.999417	1.00411	1.00088	1.00545	1.00596	1.00881	1.00392		0.0514983	0.0362386	0.0360257	0.0423507	0.0320949	0.0319805	0.0349722	0.0345748	0.0325802	0.0327694	0.034413	0.0326063	0.0355624	0.0384768	0.0326723	0.035588	0.0495103	0.0322833	0.0398724	0.0406905	0.0350934
	26	0.0462999	0.036082	0.028367	0.487503	0.497696	0.376855	0.992077	0.998188	0.977493	0.998922	1.00427	1.00163	1.00295	1.00601	0.997944	1.00426	1.00723	1.00331	1.00623	1.00638	0.999956		0.0505912	0.0360736	0.036235	0.0409909	0.0342149	0.0293649	0.0329559	0.036339	0.0311827	0.031779	0.0359274	0.031982	0.0366203	0.0424921	0.0341306	0.0360321	0.0518428	0.0338556	0.0409556	0.0444946	0.0371028
	26.25	0.0468311	0.64385	0.0280768	0.489124	0.925678	0.378893	0.991191	0.990029	0.978735	1.00142	0.988848	1.00029	1.00139	1.02014	0.996993	1.00146	1.02282	1.00309	1.00456	1.02823	1.00083		0.0506599	0.860531	0.0329362	0.0396543	0.77407	0.0325687	0.0344879	0.591667	0.0335634	0.0342599	0.585691	0.0318874	0.0372465	0.462334	0.0306118	0.0378109	0.406975	0.0319533	0.0411735	0.57726	0.0338688
	26.5	0.0465982	0.802805	0.027105	0.490357	0.963984	0.377074	0.991164	0.988649	0.977585	0.998389	1.00305	0.997665	1.00024	1.00703	1.00018	1.00422	1.00965	0.99997	1.00593	1.015	0.998769		0.0530936	0.899327	0.0348331	0.0394795	0.859937	0.0341237	0.0357966	0.729528	0.0309131	0.0340687	0.589987	0.0328549	0.0344506	0.376603	0.031618	0.0349046	0.367382	0.0339546	0.0427204	0.423753	0.0346421
	26.75	0.0445981	0.885818	0.0266899	0.487526	0.972404	0.381005	0.991245	0.990607	0.976941	0.999728	0.997199	0.9968	1.00176	0.997142	0.999545	1.0022	0.995935	1.00465	1.00079	0.99509	1.00468		0.0518003	0.927919	0.0373151	0.0423955	0.895295	0.032613	0.0352431	0.814121	0.0317473	0.0324669	0.698768	0.0357204	0.0359727	0.53521	0.0340805	0.0334119	0.544438	0.0319903	0.0439683	0.552879	0.035975
	27	0.0462014	0.947191	0.027361	0.487243	0.98904	0.378823	0.992865	0.997212	0.9797	0.999507	0.996481	0.998421	1.00071	0.995523	1.00176	1.00187	0.99493	1.00111	1.0014	0.995993	1.0003		0.0528331	0.948564	0.0356839	0.0398701	0.939938	0.0319045	0.0366356	0.884309	0.0326309	0.0353659	0.83841	0.0330756	0.0360387	0.74743	0.0316886	0.0355573	0.708806	0.0336	0.0410172	0.747298	0.0351758
	27.25	0.0487142	0.979581	0.0303642	0.486306	0.993345	0.379494	0.991695	0.999524	0.977304	0.999185	0.998519	0.997666	1.00361	0.996296	1.00058	1.00417	1.00073	0.999505	1.00561	0.997181	1.00255		0.0522768	0.98176	0.0376556	0.0384122	0.969509	0.0318834	0.035919	0.937529	0.0339108	0.0346511	0.916189	0.0324036	0.0357194	0.880211	0.0328605	0.0373454	0.827731	0.0344999	0.0409533	0.869404	0.0350014
	27.5	0.0483751	0.990697	0.0286022	0.490076	0.993786	0.380932	0.993762	0.9981	0.978784	1.00106	0.996785	0.998448	1.00129	0.999139	0.999035	1.00261	1.00006	1.00382	1.00694	1.00154	1.00202		0.0537836	0.981674	0.0382029	0.0433176	0.979651	0.0331304	0.0380145	0.960247	0.0314443	0.0346942	0.955975	0.0336559	0.0378742	0.938039	0.0334135	0.0364227	0.895631	0.0344862	0.0441933	0.928791	0.0345507
	27.75	0.0496605	0.994385	0.029805	0.489462	0.994987	0.382696	0.991938	0.999317	0.977533	0.999868	1.00001	1.00054	1.00341	0.998745	1.00342	1.00376	1.00082	1.00851	1.00097	1.00541	1.00562		0.0543684	0.991607	0.0349758	0.0446551	0.989197	0.0345745	0.0364277	0.979096	0.0326381	0.034774	0.975144	0.0366458	0.0374793	0.970077	0.0330191	0.0369614	0.941689	0.0367914	0.0443272	0.956495	0.0363553
	28	0.0482899	0.995776	0.0312646	0.488507	0.995566	0.379678	0.992048	0.998562	0.978441	0.999847	0.998189	1.00173	1.00306	0.998425	0.997775	1.00262	1.00648	1.00414	1.00554	0.99562	1.00324		0.0554511	0.989869	0.0395114	0.0423326	0.98825	0.0336167	0.0374372	0.986565	0.0341339	0.0351428	0.989317	0.0341077	0.0372242	0.982439	0.0346948	0.0365716	0.964891	0.0349742	0.0443681	0.979469	0.0344114
	28.25	0.809214	0.996013	0.0283693	0.914797	0.996006	0.383153	0.979376	1.00082	0.98065	0.993618	0.995096	1.00028	0.992608	1.00114	0.999918	1.00584	1.00206	1.00093	1.02595	0.998575	1.00425		0.743225	0.992329	0.0351269	0.739088	0.99164	0.0304607	0.978989	0.991921	0.033386	0.705501	0.990752	0.0349366	0.224669	0.989115	0.0318021	0.4124	0.97998	0.034422	0.706319	0.985229	0.0355948
	28.5	0.896391	0.993025	0.0287176	0.929576	0.996152	0.38081	1.00346	0.99473	0.981929	0.991424	0.996295	1.00007	0.996348	1.00098	0.999174	1.00408	0.999514	1.00166	1.0005	1.00166	1.00325		0.890962	0.993412	0.0369355	0.766733	0.993599	0.0321461	0.978608	0.995647	0.033836	0.805156	0.992957	0.0328922	0.351864	0.992829	0.0345599	0.436153	0.988225	0.0348711	0.617527	0.991133	0.0352015
	28.75	0.944029	0.991648	0.587693	0.981119	0.993564	0.836547	1.00117	0.996933	0.981977	0.993333	0.997177	0.987657	0.995715	0.998307	0.987177	0.999056	1.00043	1.00299	0.999312	0.997822	1.00824		0.979776	0.995177	0.595092	0.945291	0.995289	0.477799	0.996374	0.992654	0.473088	0.926874	0.997172	0.625178	0.672422	0.995363	0.482127	0.707254	0.992539	0.543488	0.797897	0.993819	0.613456
	29	0.969347	0.996026	0.628796	0.996102	0.997383	0.867059	0.994312	0.998961	1.0006	0.995711	1.00019	1.00376	0.992658	0.997349	0.996912	0.996753	1.00057	1.0023	1.00077	0.99633	1.00248		0.994278	0.997059	0.813744	0.988842	0.997891	0.539807	0.992614	0.996716	0.582441	0.961232	0.997615	0.739139	0.86704	0.99834	0.676273	0.882338	0.995244	0.696982	0.938531	0.995829	0.712763
	29.25	0.981432	0.992964	0.854808	0.994496	0.997794	0.944789	0.995556	1.00087	0.999234	1.0025	0.998063	1.00179	0.999068	0.997354	0.99594	1.00151	1.00035	0.995279	0.998912	0.99629	1.00574		0.993581	0.99591	0.933827	0.992544	0.993004	0.783858	0.99437	0.998348	0.839273	0.980887	0.998502	0.879559	0.937155	0.997717	0.899517	0.949124	0.997235	0.910511	0.98289	0.995465	0.929088
	29.5	0.986804	0.996823	0.981391	0.996845	0.995387	0.985972	0.99742	0.999052	0.998467	0.994377	1.00105	0.99876	0.996499	0.997899	1.00355	1.0013	0.997094	0.99752	1.00216	0.999241	1.00363		0.998574	0.998642	0.979816	0.994715	0.995286	0.884813	0.992722	0.995755	0.922951	0.988737	0.997023	0.957352	0.966419	0.997175	0.989108	0.972358	0.996726	0.982456	0.99059	0.99767	0.98261
	29.75	0.991931	0.999893	0.996212	0.992394	0.998122	0.994291	0.996544	0.998381	1.0034	0.995229	0.99849	0.997984	0.997013	1.00175	1.00074	0.998633	1.00246	0.998858	0.998626	0.997605	1.00311		0.995691	0.994476	0.999638	0.995535	0.99394	0.93847	0.994711	0.99652	0.964349	0.994657	0.998576	0.979654	0.984603	0.998	0.993037	0.986125	0.997537	0.995376	0.99084	0.995342	0.989728
	30	0.990815	0.997469	0.999173	0.992968	0.996658	0.995124	0.996513	1.0001	1.00189	0.995262	1.00063	0.996275	0.998547	1.00084	1.00135	0.999683	1.00442	0.99701	0.998007	1.00046	1.00059		0.996582	0.99364	0.995273	0.995166	0.993927	0.9776	0.993555	0.997428	0.982982	0.994881	0.99573	0.990817	0.985485	0.996712	0.995539	0.991026	0.996741	0.995715	0.992464	0.996049	0.994989
	30.25	0.997874	0.998229	0.997926	0.994139	0.998919	1.00032	0.997403	0.997449	1.00015	0.998771	0.999904	0.996277	0.998784	0.998696	0.99732	0.998494	0.999292	0.997166	0.999956	0.998306	1.00147		0.994149	0.995192	0.999432	0.998094	0.997142	0.987777	0.994358	0.995575	0.989375	0.992149	0.996046	0.996889	0.991705	0.996415	0.9968	0.99589	0.997971	0.996682	0.991705	0.997337	0.994279
	30.5	0.993082	0.997338	0.999039	0.99573	0.999442	0.999463	1.00052	0.997433	0.99659	0.995386	0.999753	0.995	0.997356	1.0006	0.996497	0.999214	0.998759	0.999524	0.999047	0.998952	0.99543		0.995586	0.999258	0.998354	0.997382	0.996676	0.992419	0.996017	0.996025	0.991693	0.995472	0.996467	0.995981	0.993883	0.996539	0.995439	0.993502	0.998464	0.997695	0.990095	0.997436	0.995888
	30.75	0.998136	0.999054	0.999213	0.997765	0.996892	1.00154	0.998588	0.999063	0.996776	0.998628	0.99952	0.994999	0.999591	1.00264	0.997507	0.999256	0.999418	1.00385	0.997514	0.999263	1.00147		0.994231	0.997317	1.00138	0.996033	0.997357	0.996348	0.996061	0.998176	0.994883	0.993393	0.999272	0.997631	0.993511	0.997211	0.99741	0.998839	0.997798	0.997312	0.995849	0.992572	1.00061
	31	0.996689	0.997484	0.994043	0.996314	0.9972	1.00246	0.998279	0.999746	1.00144	0.997131	1.00056	0.998518	1.0015	0.999852	0.996799	0.999997	0.998526	1.00181	0.994114	1.00107	1.00109		0.995792	0.999487	0.998643	0.997327	0.997193	1.00007	0.995445	0.996589	0.993811	0.993633	1.0005	0.996942	0.997239	0.995762	0.996271	0.994945	0.999272	0.997654	0.997169	0.998169	0.996857
	31.25	1.00018	0.998513	0.996127	0.994171	0.999892	0.999681	1.00186	1.00074	0.999135	0.997496	0.999472	0.999483	0.999485	0.999325	0.99989	1.00175	0.999466	0.999854	0.998487	1.00275	1.00042		0.996308	0.99795	0.996178	0.996851	1.00137	1.00114	0.996366	0.994816	0.999962	0.995365	0.999433	0.999551	0.997489	0.998409	0.995798	0.996322	0.996205	0.995672	0.997745	0.998335	0.996308
	31.5	0.998888	1.00036	0.99934	0.996323	1.00031	0.999273	0.999238	1.00055	1.00467	1.00102	0.99734	0.998708	1.00009	1.0033	0.999323	1.00123	1.00089	0.999793	1.00147	0.998351	1.00128		0.996868	0.996111	0.998095	0.995525	0.997086	0.998269	0.994747	0.999095	0.996979	0.996963	0.999768	0.999034	0.999611	0.998229	0.996139	0.999642	0.997694	0.9995	0.995931	0.9988	0.997401
	31.75	0.997821	0.999003	0.998789	0.99799	0.999132	1.00017	0.99849	0.99997	1.00276	0.998504	1.00085	0.9974	0.998874	1.0011	0.999824	1.00129	1.00047	1.00117	1.00126	0.999983	0.998441		0.996208	0.999031	0.996945	0.994197	0.996854	0.998104	0.994147	1.00006	0.998753	0.995689	0.998322	0.997824	0.996246	0.996359	0.997168	0.997106	0.996871	0.997623	0.99687	0.998967	1.00352
	32	0.998371	0.999822	0.997247	0.998543	0.999966	0.999858	0.998113	1.00148	1.00467	0.998771	1.00113	1.00068	1.00005	0.998722	0.998135	1.00239	1.00523	1.00056	0.99732	0.997383	1.00183		0.997772	0.999386	0.999785	0.998011	0.99906	0.999292	0.998897	0.997918	0.997165	0.997536	0.998091	0.997954	0.99575	1.00022	0.99869	0.996896	0.998235	0.998592	0.996202	0.996987	0.996723
	32.25	0.996584	0.990977	0.999605	0.996581	1.00118	1.00094	0.998036	0.997359	1.0035	0.996971	0.998425	0.999833	0.999947	1.00025	0.999401	0.99998	1.00109	1.00128	0.999582	0.999021	1.00305		0.997358	1.0025	0.997775	0.997897	0.997642	0.998447	0.996531	0.997723	0.995722	0.996308	0.999128	0.999735	0.998297	0.99706	0.994901	0.996177	0.999637	0.997086	0.996396	0.995648	0.996782
	32.5	0.997354	0.999325	0.999567	0.998638	0.995691	1.0019	1.00042	0.998426	1.00027	0.99918	1.00185	0.99897	0.999904	0.999461	1.00054	1.00151	1.0015	1.00232	1.00037	1.00043	1.00087		0.995859	0.99673	0.998591	0.997773	0.99631	0.998498	0.997799	0.999898	0.996849	1.0011	0.999629	0.997362	0.998226	0.996936	0.99944	0.997177	0.997782	0.998124	0.997303	0.995612	0.996238
	32.75	0.99784	0.996765	0.998942	0.997911	1.00056	1.0024	0.998999	1.00083	1.00097	1.00018	0.999929	1.0022	1.00016	1.00115	0.999228	0.99805	1.00369	1.00063	0.998297	0.998893	0.998126		0.997984	1.00253	0.996306	0.997329	0.999752	0.997742	0.997635	0.999943	0.999305	0.99675	1.00028	0.999576	0.998808	0.998876	0.999735	0.997244	0.996168	1.00069	0.998637	0.997002	0.996075
	33	0.999584	0.997109	0.999188	0.998275	1.00037	0.999423	0.999619	0.998349	1.00365	0.996664	1.00045	1.00327	1.00094	0.998175	1.00001	1.00115	1.00093	1.00512	0.99588	0.998112	1.00152		0.999588	0.998336	0.999642	0.999301	0.999158	0.997886	0.995958	1.00129	0.992517	0.998535	1.00026	0.999562	0.997274	0.996905	0.996235	0.99742	1.0016	0.999602	0.997171	0.996819	0.999715
	33.25	0.996302	0.997828	0.997239	0.99711	0.998733	1.00034	1.00083	0.997932	0.999677	0.999782	0.997959	1.00129	0.997017	1.00273	1.00092	0.999736	0.999399	1.00137	1.00155	0.999935	1.00171		0.999385	0.997307	0.99812	0.998199	0.998133	1.00103	0.997242	1.00284	0.997348	0.998276	0.999716	0.999572	0.996844	0.999008	0.997944	0.997831	1.00088	0.997802	0.999553	0.998198	0.996355
	33.5	1.00007	0.997913	0.999567	0.997367	1.00336	0.998702	0.997947	1.00169	1.00188	0.998371	1.00237	1.00321	0.996415	0.996321	1.00221	0.999941	1.00063	1.00124	0.997271	1.00045	1.00177		0.998683	0.995665	1.00016	0.998359	0.999899	0.999653	0.998313	1.00116	0.995772	0.999012	0.999037	1.00032	0.99704	0.999877	0.999393	0.997354	1.00034	0.99886	0.99922	0.997106	0.995183
	33.75	0.998708	0.998515	0.998977	0.998849	0.999583	1.00061	1.00012	1.00183	1.00152	0.998862	1.00078	1.00057	0.998161	1.00165	1.00019	0.99934	0.998109	1.00104	0.999825	0.998981	1.00122		1.00088	0.998882	0.994624	0.998871	0.999072	1.00015	0.996618	1.00013	1.00314	1.00084	0.999906	0.997915	0.991896	0.998378	0.995663	0.997178	1.00036	0.9996	0.999736	0.997765	0.995254
	34	0.999135	0.996003	0.999423	0.998289	0.999445	0.998267	0.998867	1.00143	1.00173	0.997961	1.00092	1.00321	1.00149	0.997579	1.00052	1.00175	1.00116	1.00076	0.999034	1.00224	1.00045		0.998672	0.999025	0.995665	0.998813	0.997637	0.999807	0.994742	1.00091	0.998634	1.00045	0.997951	0.999683	0.999151	0.999759	0.999614	0.998803	1.00053	1.00099	0.998761	1.00017	0.995037
	34.25	0.997878	0.999847	0.9989	0.999622	0.999674	0.997986	1.00126	1.00021	1.00148	0.999274	0.999341	1.00099	0.998973	1.00054	1.00092	1.00057	1.0015	1.00335	1.00098	1.00164	0.999571		1.001	0.999717	0.999054	0.998832	1.00126	0.999512	1.00089	0.998299	0.998692	1.00056	1.00133	0.999781	0.996686	0.998223	0.999812	0.999822	1.00064	1.00035	0.998535	0.996779	0.995255
	34.5	0.99825	0.998534	0.99722	0.997934	0.999006	0.99725	0.998944	1.0003	1.00033	0.996421	0.998275	0.99909	1.00239	1.0022	1.00035	1.00171	0.999807	1.00061	0.998366	0.99848	0.999493		1.00059	0.999434	1.00067	0.999459	0.993892	1.00077	0.998632	0.997194	1.00063	1.00068	0.999457	1.00336	0.996086	0.997358	0.997065	0.995902	1.00071	0.996497	0.998244	1.00128	0.998857
	34.75	1.00053	0.999736	1.00016	0.997546	0.998831	0.998904	0.999075	1.0008	1.00152	0.998853	0.998609	0.999397	1.00026	1.0002	0.996972	1.00223	1.0026	1.00215	0.995128	1.00028	1.00098		0.997228	0.997492	0.99902	0.998129	0.998981	0.999356	1.00136	0.997505	0.997238	1.00068	0.998049	0.997845	0.997466	1.00027	0.998879	0.998549	1.00065	0.997853	0.999908	0.998348	0.99594
	35	0.999218	0.997694	0.998991	0.998308	0.998859	0.998475	1.00005	0.999906	0.999105	0.999963	0.9993	1.00117	1.00003	1.00085	0.997147	1.00028	1.00146	1.00191	1.00118	0.999841	0.999811		1.00036	0.998872	1.00063	1.00019	1.00061	1.00098	0.99884	0.997386	0.999848	0.997833	0.999319	0.99921	1.00057	0.995159	0.99949	0.999718	0.999123	0.99578	0.998544	0.997409	0.998298
	35.25	1.00071	0.999992	1.00162	1.00044	0.998156	0.999625	1.00113	0.999522	0.99951	0.998249	1.00077	0.999231	0.999923	1.0008	0.999026	0.999348	1.00039	1.00165	0.996574	0.998404	0.999032		1.00124	0.998328	1.00068	1.00065	0.99789	1.0029	1.00065	0.998472	1.00112	0.998003	1.00123	1.00083	0.998863	0.997522	0.998347	0.999754	0.999751	1.00046	0.999051	1.00004	0.998151
	35.5	0.99524	0.999356	1.00019	0.998495	1.00154	0.999563	0.999779	0.99989	1.00049	0.996559	1.00051	1.00061	0.999671	0.999465	0.996862	1	0.99951	0.999444	1.00055	0.997907	0.998143		1.00041	1.00065	0.99853	0.996385	0.997942	0.99828	1.00042	0.996365	0.998018	1.00205	1.00048	1.00118	0.998994	0.999366	0.999208	0.999193	0.999874	1.00141	1.00041	0.998146	0.997716
	35.75	1.0009	1.0011	1.00031	0.998037	0.999549	0.998187	1.0023	1.00105	1.00053	1.00014	0.999262	1.00025	1.00081	1.00141	1.00277	1.00038	1.00027	1.00268	0.999126	0.999401	1.00026		1.00467	0.99954	0.999491	1.00131	0.999775	1.00194	0.998076	0.997695	0.998914	1.00106	1.00077	0.999045	0.999269	0.999288	1.00016	0.996533	1.00037	1.00275	1.00031	0.997911	1.00004
	36	0.999358	1.00118	0.998179	0.997014	1.00008	1.00001	1.00239	0.996768	1.00052	0.99818	1.00334	1.00099	1.00206	0.999892	0.998865	1.00164	1.00223	1.00186	1.00264	0.999541	1.00013		0.999121	0.998347	0.999145	0.99904	0.998947	1.0007	0.998061	0.99996	0.997957	1.00321	1.00402	0.998915	1.00058	0.99924	0.999897	1.00059	0.998992	1.00129	1.00092	0.997116	1.00062
	36.25	0.998614	0.997872	0.999849	0.997382	1.00014	0.998984	1.00168	1.00258	1.00152	1.00053	0.997928	1.00141	0.997992	1.00009	0.999206	1.00064	0.996158	1.00391	0.998347	0.997399	0.999548		0.999772	1.00021	1.00065	0.999198	0.99797	1.00002	1.00011	1.00012	0.996185	0.998715	1.0028	0.999584	1.00013	0.999935	0.999067	0.997477	0.998976	0.999929	0.998456	0.996186	0.999558
	36.5	0.997519	1.00137	1.0015	1.00006	0.999569	0.996797	1.00014	0.999039	0.999232	0.999246	0.998765	1.00111	0.996871	1.00235	1.00161	0.999298	0.999219	0.99931	0.998343	1.00214	1.00128		1.00035	0.999381	0.997922	0.997208	0.99665	1.00109	0.999412	1.00092	1.00045	0.999968	0.999222	0.99958	0.999159	1.00097	1.0015	0.998653	0.99923	1.0011	0.998808	1.00021	0.995993
	36.75	0.998644	0.998868	0.998946	0.997579	1.00092	1.00151	1.00056	1.00147	1.00055	0.999722	1.00157	0.999045	0.998716	0.9984	0.998468	1.00298	1.00299	0.99974	1.00038	0.999975	0.999231		0.998933	0.999808	1.00245	0.999847	1.00285	0.998732	0.998293	0.997483	1.00325	1.00053	1.0012	0.997781	0.99875	0.999408	0.999444	0.999195	0.998126	0.998857	0.994632	1.00015	0.998759
	37	0.998533	1.00045	1.00106	0.999724	1.00147	1.00147	1.00011	1.00032	0.997712	0.99946	0.998783	0.996157	0.999191	1.00364	1.0021	1.00126	1.00056	1.00117	0.999239	0.996954	0.999849		0.999763	0.99918	1.00024	0.99691	0.99652	1.00115	0.995389	0.999061	1.00307	1.00012	0.99928	1.00109	0.99976	0.999408	0.997651	1.00172	1.00176	1.00075	0.998243	1.00006	1.00018
	37.25	0.998324	1.00043	0.999797	0.998453	1.00051	1.00133	1.00026	1.00114	1.00123	0.998621	1.00018	1.00064	1.00023	0.999399	1.00066	1.00008	1.00286	0.99908	0.998734	1.00037	0.996379		0.998603	1.00062	0.99907	1.00012	0.999848	1.00033	0.993915	0.999336	0.998322	1.00015	1.00115	1.00379	1.00102	1.00179	0.999842	1.00018	1.00011	0.997178	1	0.999318	1.00044
	37.5	1.00096	1.00075	1.00091	0.999442	1.00142	0.999183	0.999965	1.00267	0.999164	0.999685	0.999026	1.00017	1.0023	1.00159	1.00139	1.00115	0.997736	0.997026	0.998973	0.998671	1.00168		0.998431	1.00059	0.999119	0.99969	0.997799	1.00086	0.999427	0.997804	1.00012	1.00068	0.999329	0.998395	0.998821	1.00177	0.998668	1.00003	0.999522	1.00104	1.00046	0.999792	0.999794
	37.75	0.999803	0.9997	1.00065	1.00059	0.999693	0.999026	0.998151	0.999444	0.997751	0.999789	0.99789	0.999469	0.999224	0.999377	0.996944	0.999754	1.00066	0.999298	0.994093	0.998763	1.00465		1.00191	0.998299	1.0014	0.998103	1.00179	0.998624	0.999644	0.997651	1.0009	1.0022	0.998468	1.00006	1.00223	0.996318	1.00067	1.00581	0.999355	0.999943	0.999563	0.997103	1.0043
	38	0.998466	1.00093	0.998291	1.00144	1.00029	1.00123	0.999125	0.997841	1.00091	1.00036	0.9999	0.999932	0.998999	0.999183	0.998439	0.998278	0.999222	0.997097	1.00036	1.00098	0.998077		1.00157	1.00094	0.998672	1.0017	1.00185	0.999396	0.997522	1.00191	0.998982	0.996326	1.00216	0.998108	1.00014	1.00014	1.00197	0.998532	1.00043	0.998241	0.999859	0.999785	1.00092
	38.25	0.998567	1.00014	1.00082	1.00062	1.00228	1.00046	0.998692	0.997866	1.00139	0.999844	0.998762	1.00108	1.00183	0.999457	1.00232	0.997552	0.99999	1.0015	0.999752	1.00061	0.999168		0.999469	1.00128	1.00133	0.998789	1.00056	0.999096	1.00207	1.0013	1.00076	1.00044	1.00037	1.00268	0.999141	1.00044	1.00128	0.998475	0.999379	1.00166	0.999433	0.999724	0.999437
	38.5	0.996889	0.997564	0.19672	1.00036	0.998089	0.270816	1.00173	0.998956	0.202024	1.00049	0.999314	0.219201	0.999602	0.999717	0.206885	1.00249	0.998666	0.201628	1.00173	1.00091	0.282346		0.994209	0.999041	0.186874	0.997879	0.998818	0.26044	0.999196	1.00172	0.250877	1.00111	0.999862	0.27739	1.00038	1.00183	0.259912	1.00077	0.997993	0.239643	0.99947	0.99882	0.245958
	38.75	1.00122	1.00203	0.209511	0.997527	0.999441	0.285418	0.999574	1.00152	0.247465	1.00265	1.00105	0.245905	0.999373	0.998111	0.24582	0.998857	1.00034	0.229649	0.998816	0.99791	0.318625		1.00124	1.00035	0.165259	0.9991	1.00044	0.247129	0.998871	0.998637	0.244053	1.00051	0.997571	0.272756	1.00008	0.999065	0.267221	1.00087	1.00086	0.235459	0.999565	0.999458	0.238644
	39	0.999805	0.998021	0.17928	1.00029	1.00161	0.264515	0.999984	0.99931	0.234343	0.998214	1.00172	0.235836	0.999365	1.00118	0.240799	1.0028	1.00128	0.202436	0.997627	1.00022	0.308978		1.0019	0.999532	0.163789	1.00047	0.999443	0.241299	1.00007	0.999176	0.233627	1.00106	0.998343	0.269529	1.00161	0.999413	0.255118	0.999519	1.00025	0.224182	1.00085	1.00092	0.23008
	39.25	1.00336	0.999749	0.126429	1.00017	0.997963	0.253324	1.00142	1.00032	0.200389	0.997947	1.0006	0.192801	0.999503	0.99975	0.211422	0.998626	0.999603	0.168427	1.00052	1.00071	0.24822		1.00126	0.997393	0.149276	1.00022	0.999822	0.230943	0.999005	1.00122	0.222846	0.99874	1.00233	0.2533	1.00013	0.998042	0.242057	0.99937	1.00132	0.206174	0.99963	1.00206	0.214559
	39.5	0.999531	1.00068	0.0943607	1.00264	0.99871	0.229778	1.00018	1.00092	0.164666	0.999749	1.00155	0.146107	1.00244	1.00224	0.192284	1.00222	0.999639	0.137015	1.00194	1.00083	0.213879		1.00107	1.00195	0.115819	0.999559	0.999641	0.204968	1.00136	1.00122	0.193987	0.998382	1.00041	0.226468	0.998882	1.0012	0.217859	0.999314	1.00078	0.183884	0.998488	1.003	0.192536
	39.75	0.999337	0.297636	0.0763443	0.998493	0.239913	0.202684	1.00064	0.341233	0.135649	1.00071	0.338661	0.119017	1.00309	0.337868	0.165894	0.998653	0.320551	0.104099	1.00219	0.291064	0.179935		1.00002	0.400572	0.0861191	1.00176	0.483361	0.175385	1.00237	0.517871	0.168355	0.999927	0.547712	0.202283	0.996746	0.545845	0.194431	1.00144	0.535422	0.159403	1.00053	0.547141	0.170152
	40	1.00114	0.272789	0.0600692	0.999121	0.210001	0.157227	0.998676	0.284558	0.1033	0.998819	0.305978	0.0926979	0.997238	0.307894	0.137504	0.999012	0.302933	0.0800356	0.997668	0.286187	0.148914		0.999345	0.357877	0.0635741	0.998374	0.426202	0.149701	1.00006	0.451414	0.141293	0.997177	0.501687	0.177397	1.00078	0.504196	0.167756	1.00039	0.492826	0.140372	1.00072	0.488563	0.14812

## Sheet: 4c
		Purified proteins
		TUM1 + roGFP2 OxD values												TUM1-roGFP2 fused OxD values
		Vehicle			0.2μM 3MP			0.4μM 3MP			2μM 3MP			Vehicle			0.2μM 3MP			0.4μM 3MP			2μM 3MP
	time(min)	Replica 1	Replica 2	Replica 3	Replica 1	Replica 2	Replica 3	Replica 1	Replica 2	Replica 3	Replica 1	Replica 2	Replica 3	Replica 1	Replica 2	Replica 3	Replica 1	Replica 2	Replica 3	Replica 1	Replica 2	Replica 3	Replica 1	Replica 2	Replica 3
	0	0.0215148	0.00821102	0.0128148	0.0223542	0.0100887	0.00136622	0.0170932	0.0134688	0.0100218	0.0187355	0.020304	0.0135234	0.176194	0.0676378	0.11385	0.177712	0.081096	0.12191	0.162445	0.0683722	0.10293	0.159748	0.0699666	0.103587
	0.25	0.0209966	0.00587754	0.00336215	0.0203185	0.00895741	0.00713905	0.0147392	0.0134302	0.0104072	0.018683	0.0169596	0.0116122	0.181986	0.0771506	0.109858	0.181441	0.0993734	0.123325	0.162385	0.0601398	0.106583	0.167303	0.0807682	0.105167
	0.5	0.0212185	0.0117466	0.00261288	0.0183734	0.013963	0.00596755	0.0134582	0.0142798	0.00824452	0.0154065	0.0153084	0.00929256	0.181806	0.0839555	0.115794	0.188634	0.0998142	0.127168	0.164979	0.056296	0.107515	0.169516	0.0796861	0.109719
	0.75	0.0213856	0.0116848	0.00796249	0.0203001	0.0124052	0.00849068	0.0165189	0.0148073	0.00794481	0.0169925	0.016964	0.0106568	0.187944	0.0709422	0.117801	0.18866	0.0852764	0.12798	0.168505	0.0459949	0.11268	0.177489	0.0750891	0.11222
	1	0.0191725	0.00849098	0.00595478	0.0212399	0.013075	0.00839495	0.0178874	0.0140652	0.00853589	0.0164813	0.0133816	0.0074335	0.188228	0.0842901	0.121972	0.19426	0.0966411	0.130291	0.173159	0.0608502	0.116226	0.178612	0.0885617	0.114914
	1.25	0.0205517	0.00391113	0.00634791	0.0200869	0.00674623	0.00567797	0.0179609	0.00841557	0.00944484	0.0166229	0.0137321	0.0120455	0.188593	0.0846069	0.125924	0.192163	0.0966913	0.134867	0.175788	0.0673049	0.119648	0.180887	0.0884405	0.118412
	1.5	0.0223379	0.0114496	0.0076685	0.0219486	0.0117389	0.0100052	0.0164051	0.0133496	0.0102894	0.0164978	0.0176999	0.0132541	0.196037	0.086369	0.12848	0.198813	0.101471	0.138305	0.179739	0.0752984	0.123038	0.183453	0.0936584	0.121583
	1.75	0.0200746	0.0100778	0.00679453	0.0202122	0.0122905	0.00987058	0.0172093	0.0124327	0.0123558	0.0161284	0.0158317	0.0141026	0.194343	0.0927169	0.133773	0.196728	0.106034	0.143376	0.182452	0.0783535	0.124523	0.184189	0.098624	0.122707
	2	0.0221267	0.011085	0.00814012	0.0200744	0.0142416	0.0113183	0.0172973	0.0136795	0.0120141	0.0172729	0.0168794	0.0138406	0.203203	0.0947507	0.134358	0.20589	0.107433	0.14546	0.182909	0.08244	0.126667	0.186792	0.101146	0.124982
	2.25	0.0263721	0.0109982	0.00885457	0.0217382	0.0142822	0.0092426	0.0182599	0.014314	0.0134293	0.0174807	0.0161958	0.0112826	0.201326	0.0962527	0.137754	0.206457	0.107106	0.14762	0.187231	0.0891983	0.129401	0.189871	0.102988	0.128929
	2.5	0.022777	0.0121546	0.00740458	0.0203188	0.00959617	0.0104977	0.0187641	0.0134929	0.0121156	0.0144782	0.0167142	0.011935	0.209849	0.10074	0.140512	0.212168	0.110758	0.151817	0.191904	0.0927687	0.13443	0.190235	0.105928	0.132832
	2.75	0.021274	0.011384	0.0106208	0.0222342	0.0136284	0.00890307	0.0186179	0.0172538	0.013606	0.020579	0.0165623	0.0148307	0.211467	0.102415	0.143884	0.214501	0.113804	0.155477	0.19368	0.0967114	0.134253	0.193821	0.105957	0.135423
	3	0.0221189	0.0134729	0.00901872	0.0230527	0.0103537	0.00899842	0.0193934	0.0148644	0.0134973	0.0213281	0.0156918	0.0139631	0.213355	0.10259	0.147471	0.217314	0.11292	0.157618	0.194294	0.0991674	0.138442	0.195946	0.108531	0.136183
	3.25	0.0226834	0.0142246	0.0096539	0.0227303	0.0139632	0.0123782	0.0205005	0.0175924	0.0146065	0.0171432	0.0181228	0.0105993	0.218217	0.109018	0.14882	0.220965	0.119961	0.159569	0.197774	0.103081	0.140812	0.198704	0.111572	0.139955
	3.5	0.0249927	0.0132095	0.00657421	0.0234136	0.0156464	0.00999991	0.0204164	0.0168256	0.0151948	0.0202526	0.0169374	0.015049	0.218193	0.11006	0.153595	0.224777	0.120962	0.164839	0.201805	0.106928	0.141681	0.201776	0.115055	0.14302
	3.75	0.0236441	0.0139723	0.0095723	0.0254848	0.0159118	0.0124103	0.0198775	0.0177113	0.0137692	0.0218105	0.0197224	0.0158813	0.220123	0.113733	0.155845	0.228133	0.123879	0.166667	0.207598	0.108931	0.145023	0.205304	0.119513	0.145139
	4	0.0241626	0.0148281	0.00964288	0.0239532	0.0141001	0.00959371	0.0211685	0.0199658	0.0127206	0.0410399	0.0182953	0.0155915	0.222332	0.116722	0.159094	0.228526	0.127638	0.170127	0.208495	0.110442	0.146187	0.20595	0.120959	0.146861
Add Vehicle/3MP	4.25	0.0261094	0.0108915	0.0102941	0.0247974	0.0155331	0.0118461	0.0206585	0.0182531	0.0141166	0.0237367	0.0211601	0.0167473	0.226589	0.118305	0.162743	0.233814	0.129753	0.174395	0.212589	0.111667	0.150733	0.208864	0.121882	0.151335
	4.5	0.0314264	0.0168918	0.019152	0.0277663	0.024394	0.0129657	0.0388336	0.0268367	0.032323	0.0350445	0.0438713	0.0374769	0.231968	0.144906	0.161424	0.218268	0.148706	0.146195	0.193034	0.163326	0.182376	0.25486	0.136576	0.150476
	4.75	0.0349567	0.0169732	0.0102635	0.034797	0.0252542	0.0188426	0.0337299	0.0310265	0.0266097	0.0578905	0.0559852	0.0847356	0.2343	0.146849	0.173579	0.225926	0.155021	0.171747	0.24027	0.169717	0.196041	0.306047	0.173851	0.230514
	5	0.0325744	0.0203871	0.0161214	0.0370029	0.0206872	0.0236453	0.0428877	0.0379698	0.0408745	0.102042	0.0964993	0.148785	0.247111	0.1576	0.181076	0.249392	0.1629	0.185537	0.250685	0.182076	0.199635	0.365097	0.21484	0.303367
	5.25	0.0282829	0.0205142	0.0142478	0.0411814	0.0297985	0.0270216	0.050873	0.0461678	0.0535427	0.169146	0.152739	0.229385	0.246094	0.162491	0.187781	0.258408	0.170922	0.193035	0.263575	0.194994	0.207281	0.451728	0.2776	0.400279
	5.5	0.0305607	0.0198219	0.0139728	0.0441804	0.0320765	0.0356349	0.0654318	0.0626711	0.0798383	0.257895	0.235538	0.320457	0.248555	0.16523	0.190565	0.264142	0.181454	0.205571	0.279474	0.210617	0.224745	0.552812	0.352043	0.514258
	5.75	0.0315511	0.024675	0.0135329	0.0524211	0.0434432	0.0425571	0.0809199	0.080208	0.0985591	0.355774	0.331905	0.421646	0.253259	0.168081	0.193351	0.274106	0.18408	0.217263	0.303915	0.225571	0.247852	0.65009	0.441068	0.624707
	6	0.0321763	0.0229176	0.0164265	0.0635828	0.0474287	0.0512175	0.104859	0.0991271	0.124846	0.468364	0.443988	0.52464	0.258049	0.172271	0.195765	0.28443	0.19369	0.22774	0.331206	0.247016	0.278703	0.741906	0.533783	0.727988
	6.25	0.0335257	0.0218254	0.0135948	0.0745818	0.0570045	0.0576661	0.132093	0.122782	0.155653	0.581471	0.556056	0.629868	0.260737	0.173321	0.199775	0.292218	0.199708	0.239966	0.357023	0.268621	0.310325	0.821467	0.619629	0.8077
	6.5	0.029878	0.0198734	0.0164497	0.085972	0.0671371	0.0692021	0.164944	0.15427	0.18257	0.683483	0.6622	0.722615	0.262925	0.17542	0.202554	0.301939	0.207212	0.252206	0.383783	0.292887	0.347703	0.876488	0.703162	0.868748
	6.75	0.0319474	0.0215172	0.0150905	0.0988067	0.0786672	0.0771978	0.198297	0.188248	0.212618	0.771394	0.757471	0.802926	0.268305	0.178894	0.205695	0.315663	0.218254	0.264157	0.42017	0.322039	0.385715	0.914967	0.775146	0.912987
	7	0.0292707	0.0218708	0.0156865	0.114684	0.0908689	0.0877608	0.234287	0.226043	0.24871	0.843791	0.834056	0.86906	0.268676	0.179552	0.205853	0.3263	0.224959	0.273253	0.457396	0.352666	0.422843	0.942774	0.829003	0.94313
	7.25	0.0303644	0.0229558	0.0166793	0.13068	0.102908	0.100965	0.276384	0.260998	0.281769	0.897525	0.889532	0.91444	0.272986	0.185478	0.210513	0.33939	0.23909	0.287417	0.490069	0.383603	0.459298	0.959113	0.876183	0.95983
	7.5	0.0326015	0.0210963	0.0140903	0.14536	0.11657	0.112701	0.316558	0.297437	0.317639	0.931475	0.93405	0.946901	0.273801	0.186688	0.213493	0.348922	0.246888	0.297197	0.525329	0.416002	0.502333	0.965859	0.908632	0.974034
	7.75	0.0337982	0.0234756	0.0173621	0.16219	0.129393	0.120814	0.356414	0.33505	0.357187	0.959442	0.955816	0.968427	0.2765	0.19179	0.215581	0.357725	0.26063	0.308848	0.556488	0.446209	0.53717	0.974036	0.933622	0.980126
	8	0.0329303	0.0234163	0.0167488	0.179214	0.145163	0.137099	0.399236	0.373003	0.394124	0.971843	0.974835	0.981731	0.280464	0.192888	0.219734	0.371285	0.270523	0.320407	0.590917	0.479605	0.571826	0.975813	0.949952	0.984531
	8.25	0.0307202	0.0242626	0.0163551	0.198951	0.160739	0.149563	0.436673	0.4134	0.430276	0.990507	0.985445	0.990626	0.282098	0.193373	0.221168	0.380221	0.278712	0.333633	0.620246	0.511673	0.605773	0.981091	0.959251	0.989807
	8.5	0.0344368	0.0222037	0.0162008	0.217459	0.175637	0.160811	0.476179	0.451946	0.461257	0.98942	0.987513	0.991958	0.28596	0.197437	0.224742	0.393825	0.292401	0.345377	0.649232	0.545284	0.631111	0.982811	0.96863	0.989196
	8.75	0.0334809	0.0206295	0.0155152	0.232559	0.186729	0.172602	0.515279	0.488947	0.493663	0.994592	0.994033	0.996521	0.288159	0.199505	0.227128	0.405041	0.303253	0.355965	0.678053	0.57455	0.658901	0.982289	0.973759	0.993517
	9	0.0320505	0.0237451	0.0169068	0.250856	0.203656	0.180985	0.552081	0.526631	0.529493	0.996143	0.996223	0.998676	0.289036	0.204422	0.228402	0.413672	0.316246	0.365932	0.700526	0.604125	0.684288	0.986576	0.977472	0.993225
	9.25	0.034484	0.0238631	0.0192107	0.266236	0.217011	0.196144	0.589538	0.56304	0.562014	0.997615	0.995164	0.997735	0.29296	0.207927	0.233828	0.424749	0.328387	0.377724	0.72272	0.63373	0.710284	0.985441	0.979195	0.994794
	9.5	0.0339664	0.0238926	0.0168169	0.281631	0.234241	0.208018	0.622805	0.595205	0.593748	0.99903	1.00187	1.00243	0.294518	0.210556	0.239245	0.437315	0.338555	0.391145	0.74813	0.660053	0.732745	0.985882	0.982141	0.997152
	9.75	0.0348444	0.0216581	0.0165575	0.300366	0.247405	0.220295	0.657112	0.627064	0.62439	1.00004	0.996082	1.00062	0.299426	0.214533	0.241075	0.447105	0.352703	0.399365	0.765099	0.683919	0.749565	0.985754	0.981589	0.995346
	10	0.0333944	0.024285	0.0172055	0.311805	0.262778	0.23169	0.686716	0.658573	0.65189	0.999318	1.0002	1.00213	0.301058	0.216688	0.241817	0.4558	0.363348	0.410167	0.781201	0.70586	0.769214	0.986728	0.983154	0.997339
	10.25	0.0325907	0.0241162	0.0181578	0.326318	0.274327	0.242096	0.712176	0.68865	0.677624	0.996538	1.00278	1.00161	0.303232	0.220922	0.244518	0.466303	0.372857	0.419243	0.800717	0.72666	0.785129	0.985838	0.984851	0.996882
	10.5	0.0338344	0.0230985	0.0184954	0.339629	0.29182	0.253472	0.741304	0.715544	0.700697	1.00447	0.999881	1.00097	0.305975	0.222595	0.246419	0.476541	0.38211	0.427255	0.814051	0.748169	0.800266	0.987541	0.984803	0.998718
	10.75	0.0339603	0.0258183	0.017571	0.355239	0.302972	0.263186	0.765222	0.736099	0.723422	1.00019	1.00216	1.0015	0.311314	0.228763	0.249689	0.487547	0.39483	0.437445	0.82921	0.765417	0.815369	0.984098	0.984776	0.996245
	11	0.0352591	0.0222009	0.0212443	0.366799	0.317225	0.270192	0.788284	0.764391	0.74058	1.00005	1.0026	1.00353	0.311439	0.231389	0.251395	0.492024	0.405591	0.444861	0.838381	0.783617	0.82592	0.985836	0.987027	0.994064
	11.25	0.0351738	0.0222109	0.0208711	0.379683	0.325395	0.283709	0.8056	0.783839	0.764592	1.00148	1.00141	1.00394	0.312599	0.234667	0.256626	0.499091	0.41465	0.45536	0.850698	0.8004	0.837934	0.986297	0.986671	0.99553
	11.5	0.034791	0.0241359	0.0185341	0.390562	0.339176	0.292736	0.822147	0.803744	0.783535	1.00166	1.00658	1.00593	0.315501	0.237054	0.258824	0.50893	0.423867	0.461443	0.861738	0.811808	0.848006	0.987251	0.985225	0.996718
	11.75	0.0345929	0.024514	0.0190672	0.401808	0.350818	0.293078	0.840322	0.82018	0.801217	1.00355	1.00458	1.00122	0.319826	0.239694	0.261249	0.517946	0.431986	0.469868	0.870597	0.826485	0.854075	0.987816	0.987038	0.995382
	12	0.0377522	0.0216109	0.0209702	0.41273	0.362224	0.30663	0.854901	0.835664	0.817087	1.00259	1.00348	1.00301	0.321595	0.244989	0.265166	0.52237	0.442394	0.478914	0.880118	0.837033	0.862549	0.985812	0.990389	0.995894
	12.25	0.0370265	0.0239736	0.0208015	0.41943	0.371629	0.310694	0.868509	0.85143	0.830602	1.00483	1.00189	1.00688	0.324889	0.24868	0.2649	0.530102	0.453614	0.483991	0.88751	0.848107	0.869081	0.990024	0.987137	0.994197
	12.5	0.0380958	0.0259539	0.0205136	0.432492	0.381029	0.319852	0.882737	0.866564	0.84219	1.00342	1.00108	1.00205	0.327302	0.252364	0.269348	0.539745	0.461681	0.490866	0.894113	0.86042	0.878946	0.986828	0.98772	0.997365
	12.75	0.0401626	0.0235139	0.0208409	0.442544	0.389676	0.326097	0.891093	0.879454	0.856368	1.00234	1.00346	1.00571	0.331987	0.256614	0.272078	0.543688	0.473565	0.498627	0.901568	0.868154	0.882634	0.986658	0.989803	0.995688
	13	0.0396602	0.0250935	0.0193661	0.447969	0.396098	0.332265	0.899853	0.886014	0.866927	1.00632	1.00096	1.00031	0.332518	0.259199	0.276039	0.549172	0.479302	0.506668	0.904626	0.87651	0.88954	0.98729	0.989438	0.993142
	13.25	0.0397619	0.0226722	0.0191325	0.453422	0.404428	0.331643	0.907626	0.897911	0.877177	1.00648	1.00035	1.00036	0.334971	0.262436	0.278698	0.553532	0.487826	0.513268	0.908848	0.882878	0.894798	0.987928	0.989446	0.995361
	13.5	0.0379065	0.0244071	0.0198584	0.461559	0.416214	0.343657	0.917084	0.904968	0.887016	1.0028	1.00246	1.00392	0.336309	0.26581	0.280545	0.560776	0.494137	0.518117	0.916706	0.890929	0.897163	0.986828	0.986844	0.993572
	13.75	0.0375856	0.0264134	0.0190207	0.462819	0.421287	0.345004	0.923331	0.914524	0.893775	1.00416	1.00122	1.00329	0.339443	0.270993	0.283471	0.564217	0.505165	0.52465	0.919834	0.896396	0.900677	0.984543	0.990765	0.996084
	14	0.0391355	0.0272701	0.0195409	0.469959	0.428439	0.349429	0.929347	0.922923	0.901647	1.00378	1.00433	1.00191	0.341471	0.271133	0.285418	0.566419	0.510106	0.528673	0.925143	0.903463	0.904655	0.986038	0.991984	0.99648
	14.25	0.04007	0.0269274	0.0190362	0.476269	0.434181	0.352766	0.935911	0.926726	0.906989	1.00235	1.00422	1.00252	0.34323	0.276495	0.288774	0.575269	0.515974	0.534588	0.925625	0.907069	0.909038	0.987031	0.991544	0.995456
	14.5	0.0381827	0.0263341	0.0210608	0.47472	0.443691	0.358083	0.940799	0.935916	0.914073	1.00435	1.00478	1.00342	0.346686	0.279418	0.291388	0.57749	0.523654	0.540429	0.93009	0.912345	0.908692	0.984828	0.993979	0.994437
	14.75	0.0402184	0.028239	0.0209857	0.482404	0.444812	0.358913	0.945037	0.943844	0.917461	1.00368	1.0022	1.0034	0.347409	0.282794	0.293365	0.580093	0.529006	0.546237	0.932268	0.914605	0.913891	0.982984	0.991115	0.994268
	15	0.0396394	0.0286797	0.0216739	0.48892	0.452138	0.360684	0.949806	0.945529	0.927416	1.00474	1.00593	1.00377	0.350034	0.287089	0.296571	0.584926	0.535979	0.550945	0.937512	0.919327	0.913542	0.984317	0.990643	0.998444
	15.25	0.0391158	0.0276082	0.0206518	0.490924	0.45499	0.361345	0.955798	0.952087	0.929469	1.00488	1.00428	1.00491	0.352887	0.289403	0.297968	0.588902	0.541058	0.556205	0.940502	0.92698	0.915067	0.987229	0.991238	0.993506
	15.5	0.0418014	0.0270646	0.0240086	0.495034	0.457215	0.367966	0.956968	0.955247	0.933764	1.00417	1.00563	1.0006	0.354036	0.294282	0.302066	0.592331	0.550497	0.561294	0.942212	0.930987	0.918002	0.984061	0.990463	0.994302
	15.75	0.0383066	0.0286871	0.0206759	0.498368	0.46576	0.363902	0.961175	0.957531	0.937371	1.00552	1.00455	1.00479	0.356925	0.294056	0.304056	0.595217	0.550131	0.565413	0.943297	0.929214	0.918944	0.985909	0.992094	0.991936
	16	0.0393644	0.0263345	0.0228804	0.494853	0.464929	0.368676	0.964356	0.959981	0.94045	1.00588	1.0052	1.00229	0.360672	0.29819	0.307986	0.602496	0.557041	0.567794	0.946004	0.93475	0.921869	0.984272	0.990084	0.995086
	16.25	0.0382305	0.0295329	0.0233348	0.496934	0.469675	0.366553	0.965687	0.962304	0.944245	1.0073	1.00497	1.0013	0.362454	0.303341	0.311449	0.602576	0.565307	0.571735	0.94664	0.937143	0.92137	0.983539	0.991588	0.99398
	16.5	0.0396092	0.0285757	0.0212204	0.499448	0.472207	0.368787	0.964693	0.968566	0.949447	1.0033	1.00177	1.00561	0.365644	0.307881	0.3105	0.607867	0.570396	0.571855	0.947296	0.940192	0.92574	0.980569	0.990977	0.993622
	16.75	0.0406832	0.0287734	0.021145	0.501008	0.475362	0.366765	0.971434	0.968428	0.951595	1.00564	1.00309	1.00332	0.367808	0.307356	0.315639	0.609189	0.570313	0.578328	0.949718	0.942261	0.924706	0.981172	0.991216	0.994166
	17	0.0409894	0.0293073	0.0214462	0.497953	0.478565	0.369642	0.971644	0.969828	0.950982	1.00486	1.00269	1.00919	0.368611	0.314362	0.319476	0.610853	0.581195	0.581823	0.955558	0.947138	0.930714	0.979867	0.99342	0.99842
	17.25	0.0427715	0.0291683	0.023392	0.499184	0.47815	0.366428	0.971148	0.972988	0.956376	1.00326	1.00486	1.00381	0.369816	0.314026	0.322693	0.613105	0.580712	0.582495	0.955572	0.946624	0.929961	0.978032	0.991968	0.996472
	17.5	0.0420289	0.0331915	0.0253353	0.49885	0.482437	0.370303	0.977739	0.976169	0.956677	1.00018	1.00499	1.00471	0.373755	0.319039	0.320188	0.615902	0.589032	0.577814	0.957052	0.94918	0.936791	0.978577	0.990904	0.992074
	17.75	0.0385134	0.0301187	0.0218382	0.498629	0.485503	0.367994	0.975843	0.979498	0.960732	1.0069	1.00431	1.0068	0.377559	0.323174	0.324868	0.619233	0.591328	0.583158	0.955561	0.952665	0.935233	0.978997	0.99383	0.994633
	18	0.0426847	0.0293059	0.0223225	0.498082	0.489513	0.369628	0.978038	0.977886	0.962187	1.00596	1.00435	1.00239	0.377443	0.324611	0.32707	0.618921	0.59442	0.583938	0.958369	0.953125	0.938817	0.9802	0.995124	0.991644
	18.25	0.0412552	0.0295389	0.021511	0.497169	0.483607	0.371397	0.982183	0.984527	0.960581	1.00652	1.00363	1.00335	0.381916	0.329051	0.331056	0.622903	0.599745	0.587777	0.962439	0.955855	0.936591	0.98066	0.987649	0.994845
	18.5	0.0428649	0.0306599	0.022111	0.497007	0.485935	0.371877	0.980026	0.980205	0.960899	1.00517	1.00463	1.00586	0.384392	0.329787	0.331791	0.626216	0.603084	0.58945	0.962364	0.958272	0.939471	0.978483	0.993762	0.991812
	18.75	0.0436253	0.0331159	0.0241225	0.495538	0.483038	0.370017	0.983725	0.983725	0.96333	1.00344	1.00339	1.00736	0.383708	0.334597	0.333933	0.627413	0.607622	0.592225	0.963776	0.959284	0.939034	0.980162	0.994223	0.992316
	19	0.0419169	0.0317302	0.0233991	0.496107	0.489669	0.372487	0.980732	0.982467	0.966655	1.00379	1.00593	0.99985	0.384939	0.33727	0.336767	0.629432	0.612627	0.593656	0.965978	0.960284	0.941862	0.981821	0.993669	0.993664
	19.25	0.0409983	0.0312541	0.0240633	0.494792	0.489358	0.371447	0.984434	0.982848	0.969127	1.0032	1.00732	1.00324	0.389923	0.3406	0.336602	0.632855	0.614176	0.594843	0.968562	0.962125	0.94085	0.981029	0.990577	0.992905
	19.5	0.0426461	0.0339945	0.0272448	0.493263	0.487471	0.371992	0.984224	0.984652	0.96959	1.00497	1.00345	1.00605	0.392021	0.341723	0.340276	0.635526	0.614662	0.59724	0.963954	0.96343	0.940488	0.980716	0.992636	0.993836
	19.75	0.0441249	0.0300616	0.0243374	0.495854	0.491182	0.372992	0.985711	0.986503	0.967882	1.00371	1.00556	1.00419	0.394986	0.345392	0.343037	0.637536	0.619687	0.599893	0.967731	0.963648	0.944246	0.981308	0.991686	0.99514
	20	0.0424461	0.0323878	0.0224503	0.490426	0.488398	0.369794	0.987207	0.98681	0.968331	1.0046	1.00423	1.0035	0.396529	0.351636	0.344281	0.639653	0.625513	0.602813	0.967469	0.964133	0.94509	0.980366	0.99582	0.992189

## Sheet: 4d
			roGFP2 OxD values
			No Tum1			Tum1 1:4 roGFP2			Tum1 1:2 roGFP2			Tum1 1:1 roGFP2			Tum1 2:1 roGFP2			Tum1 4:1 roGFP2
		time(min)	Replica 1	Replica 2	Replica 3	Replica 1	Replica 2	Replica 3	Replica 1	Replica 2	Replica 3	Replica 1	Replica 2	Replica 3	Replica 1	Replica 2	Replica 3	Replica 1	Replica 2	Replica 3
		0	-0.00512156	0.0110598	0.0161642	0.00143676	0.0220637	0.0130357	0.0117762	0.0153737	0.00957977	0.0146871	0.016557	0.00986729	0.0158082	0.0132497	0.00727952	0.0112134	0.0149973	0.00828604
		0.25	0.0154788	0.0100456	0.0119882	0.0167036	0.0152881	0.0134471	0.0133671	0.0149674	0.011193	0.0146596	0.0138694	0.00745426	0.0154326	0.0122066	0.00424108	0.0113603	0.0173457	0.00359053
		0.5	0.0108783	0.00985522	0.00958148	0.0133126	0.0129825	0.0146618	0.0129637	0.0130836	0.015863	0.0144706	0.0119666	0.00937777	0.0161892	0.0147934	0.00471815	0.0110997	0.0163508	0.00557529
		0.75	0.0105923	0.0126042	0.00778546	0.0145306	0.0145441	0.0171218	0.0160233	0.0119378	0.0110097	0.0158754	0.0140686	0.00917566	0.0171314	0.012364	0.00687706	0.0134921	0.0166072	0.00563532
		1	0.0164779	0.0125843	0.00975612	0.0131867	0.014362	0.0142422	0.0141782	0.0146253	0.0128812	0.0163356	0.0154455	0.00752181	0.0196316	0.0159545	0.00572511	0.0149743	0.018658	0.00519121
		1.25	0.0175146	0.0123133	0.00441668	0.015679	0.0144169	0.0131985	0.0146996	0.018193	0.0113416	0.0176705	0.0152197	0.00924788	0.0213589	0.0155678	0.00606552	0.0151808	0.0182325	0.00559156
		1.5	0.0178956	0.0141764	0.00564935	0.0148407	0.0143743	0.0154244	0.0119547	0.0175267	0.0122013	0.0125427	0.0151238	0.00984168	0.0155063	0.0154368	0.00690602	0.0167777	0.0205585	0.00578192
		1.75	0.0208567	0.0152018	0.00797319	0.0154946	0.0151254	0.014348	0.0139893	0.0171001	0.0124081	0.0155671	0.0160359	0.00905442	0.017766	0.014958	0.00804825	0.0128462	0.017819	0.00759526
		2	0.0187575	0.0175061	0.00771573	0.015198	0.0154212	0.0166728	0.0132148	0.01836	0.0102689	0.0158241	0.0182921	0.0131207	0.0217943	0.0195346	0.00767745	0.0150602	0.0204351	0.00675728
		2.25	0.0214989	0.0160091	0.00764481	0.0173118	0.0163213	0.0156893	0.0164896	0.014141	0.013689	0.0165294	0.0194917	0.00968689	0.0173019	0.0169413	0.00727354	0.0135563	0.0181928	0.00454953
		2.5	0.0217672	0.0153457	0.00813959	0.0147789	0.018972	0.0146102	0.0138	0.0169813	0.0119838	0.0160821	0.0177488	0.011251	0.0159462	0.01793	0.00809734	0.0177789	0.0191481	0.00730476
		2.75	0.0216245	0.0160392	0.00726047	0.0165262	0.0200327	0.0188412	0.0138329	0.0184861	0.013975	0.0149454	0.018964	0.0127145	0.0209899	0.0197785	0.0100126	0.0160693	0.018041	0.00816471
		3	0.0233462	0.0178316	0.00919212	0.0185889	0.0170497	0.0163098	0.0143409	0.0181859	0.0121693	0.0204394	0.0215089	0.0108535	0.0189717	0.0182985	0.027069	0.0159343	0.0203365	0.00804826
		3.25	0.0231335	0.0165908	0.00778339	0.0167009	0.0174943	0.0174018	0.0145197	0.0161589	0.0204897	0.0174732	0.0194872	0.0115973	0.020259	0.0194724	0.00944159	0.0154138	0.0185119	0.00686411
		3.5	0.0212652	0.0169315	0.00651145	0.0179071	0.019034	0.0196938	0.0155403	0.0181381	0.017834	0.0197798	0.0196231	0.0126879	0.0199887	0.0212596	0.0109957	0.0158362	0.020754	0.00796984
		3.75	0.021477	0.0155569	0.00915155	0.0202951	0.0162833	0.0195139	0.0159729	0.0208961	0.0144762	0.0154979	0.019881	0.0143096	0.0209811	0.0184733	0.00885262	0.019192	0.018946	0.00795057
		4	0.0228364	0.0115628	0.0109437	0.0176792	0.0206645	0.018844	0.0171196	0.0218932	0.014651	0.0163377	0.0204923	0.0135484	0.0203365	0.0205976	0.01075	0.0172155	0.0203727	0.00929719
Add 2μM 3MP		4.25	0.0246054	0.0161986	0.0106626	0.0175312	0.0191546	0.0203224	0.0152274	0.0185336	0.013085	0.0165305	0.0213807	0.0147221	0.0222676	0.0205104	0.00968851	0.0156231	0.0226185	0.00649928
		4.5	0.0255579	0.0149826	0.0304161	0.0204731	-0.00269759	-0.00039348	0.0239506	-0.011565	0.0183923	0.0226525	-0.00178606	0.0125223	0.035165	0.0162826	0.00425792	0.0511496	0.0744289	0.060725
		4.75	0.0162926	0.0229813	-0.00405117	0.0184744	0.0199252	0.00846022	0.0203539	0.025054	0.00347791	0.0255697	0.0514893	0.0225769	0.0757097	0.0943892	0.0809109	0.144801	0.221353	0.181163
		5	0.0162732	0.0200501	0.0115144	0.0200326	0.0246695	0.0249027	0.0274944	0.0322459	0.0307851	0.0521546	0.0852927	0.0602171	0.15023	0.199488	0.191211	0.313671	0.414703	0.407164
		5.25	0.0327148	0.0212005	0.0179537	0.0231325	0.0291216	0.0289454	0.0341124	0.0528505	0.0325092	0.0826053	0.165048	0.109207	0.272122	0.330956	0.352799	0.504563	0.636795	0.66004
		5.5	0.031082	0.0189377	0.0134148	0.0271959	0.0352414	0.0295707	0.0447442	0.0764525	0.0555362	0.136776	0.268346	0.188088	0.437959	0.493269	0.526856	0.689597	0.802324	0.825236
		5.75	0.0298648	0.0211839	0.0143968	0.0314869	0.0405831	0.0319963	0.0590128	0.113146	0.0837748	0.214743	0.383649	0.287405	0.601878	0.663563	0.68691	0.832757	0.898482	0.920055
		6	0.0277391	0.0246008	0.0138629	0.0401863	0.0532943	0.0447494	0.0858374	0.165217	0.125738	0.317275	0.504516	0.405198	0.737372	0.797386	0.815334	0.919084	0.952502	0.964013
		6.25	0.0333802	0.0256984	0.0183989	0.0431697	0.0706805	0.056059	0.123111	0.225729	0.176414	0.432962	0.628081	0.52782	0.841798	0.884769	0.900264	0.966617	0.978453	0.983098
		6.5	0.0313302	0.0257273	0.0173431	0.0526543	0.0908214	0.0696161	0.171859	0.302994	0.237041	0.545548	0.736214	0.636389	0.917992	0.941407	0.953254	0.988233	0.989261	0.989431
		6.75	0.028595	0.0260889	0.0164517	0.0629472	0.118103	0.0918887	0.226991	0.386055	0.306026	0.650404	0.826904	0.733829	0.958385	0.972303	0.980764	1.00057	0.997255	0.99469
		7	0.0317036	0.0243524	0.018965	0.0815657	0.147307	0.112444	0.291501	0.475738	0.382034	0.738634	0.888607	0.813168	0.980848	0.985373	0.994085	1.00361	1.00151	0.997411
		7.25	0.0325994	0.0260093	0.0159504	0.0989663	0.186104	0.139163	0.359802	0.560363	0.45854	0.815607	0.933367	0.872981	0.988775	0.992931	0.997962	1.00095	1.00173	0.996977
		7.5	0.032534	0.0253607	0.0194165	0.125604	0.229104	0.176965	0.431161	0.641998	0.539502	0.876758	0.959645	0.918654	0.993479	0.995837	0.999794	1.00718	1.0051	1.00079
		7.75	0.0340761	0.0248509	0.0165125	0.149826	0.277886	0.215387	0.50621	0.719383	0.610095	0.918399	0.971984	0.951336	0.996364	0.99749	1.00576	1.00454	1.00361	1.0037
		8	0.0325337	0.0257129	0.0190614	0.184771	0.329005	0.25842	0.583842	0.785301	0.682725	0.949322	0.983928	0.970612	0.998109	0.999612	1.00652	1.00255	1.00495	1.00216
		8.25	0.0331333	0.0239485	0.016773	0.219194	0.383242	0.301454	0.653693	0.841164	0.741955	0.970689	0.991573	0.985064	0.998612	0.999143	1.00124	1.00525	1.00217	0.999905
		8.5	0.0346622	0.0260114	0.0187033	0.259674	0.445226	0.349757	0.720055	0.885491	0.801929	0.978111	0.993471	0.990196	0.99986	1.00408	1.00523	1.00253	1.00373	1.00034
		8.75	0.0345542	0.024524	0.0207057	0.299672	0.501442	0.402503	0.775854	0.916356	0.845343	0.989295	0.995951	0.996835	0.999275	1.00086	1.00356	1.00451	1.00303	1.00162
		9	0.0344451	0.026707	0.022271	0.347009	0.564628	0.453692	0.826407	0.942537	0.881327	0.993592	0.996716	0.997252	1.00253	0.999787	1.0082	1.00556	1.00551	1.00242
		9.25	0.0322684	0.0263285	0.0157634	0.393023	0.620797	0.507562	0.871795	0.96075	0.907277	1.00171	0.995613	0.999107	1.00185	1.0011	1.00454	1.00579	1.00751	1.00067
		9.5	0.0345124	0.0269739	0.0197088	0.443438	0.674296	0.565838	0.899295	0.972524	0.932063	0.999215	0.997529	0.998698	1.00291	0.998438	1.00441	1.00578	1.00305	1.00217
		9.75	0.0312647	0.027351	0.0180168	0.493209	0.719797	0.615972	0.926053	0.982375	0.947542	1.00028	0.998685	0.998611	1.00241	1.00253	1.00414	1.00564	1.00385	1.00453
		10	0.0335525	0.0261152	0.0178938	0.541838	0.773019	0.668359	0.946757	0.987573	0.953925	1.00154	0.999604	1.00265	1.00433	1.00123	1.0044	1.00557	1.00403	1.00303
		10.25	0.035374	0.0273371	0.0207071	0.586717	0.811766	0.71578	0.965554	0.991596	0.962204	0.999578	0.998407	1.00442	1.00336	1.00235	1.00223	1.00395	1.0033	1.00442
		10.5	0.0341882	0.0246205	0.0193249	0.637505	0.843794	0.759337	0.975439	0.993861	0.968735	0.997061	1.00062	1.00316	1.00499	0.999256	1.00637	1.0061	1.0048	1.00476
		10.75	0.0356253	0.0282361	0.0192804	0.684261	0.876448	0.798648	0.983601	0.994429	0.969731	1.00385	0.996475	0.9984	1.005	1.00029	1.0035	1.00516	1.00751	1.00194
		11	0.0356278	0.0249867	0.0178595	0.728549	0.903412	0.833045	0.988686	0.994071	0.97589	1.00175	0.999005	1.00147	1.00367	1.00273	1.0051	1.00394	1.00535	1.00564
		11.25	0.034224	0.0258061	0.0212594	0.767565	0.920868	0.867236	0.992132	0.996948	0.976641	1.00045	0.999246	1.00364	1.005	1.00246	1.00902	1.00771	1.00106	1.00667
		11.5	0.0355863	0.0231914	0.0188396	0.803741	0.934449	0.893502	0.992435	0.997351	0.978018	1.00456	0.999176	1.00101	1.00463	1.0009	1.00787	1.00624	1.00354	0.999767
		11.75	0.0374856	0.0275045	0.0202813	0.835859	0.955179	0.919198	0.994968	0.999598	0.976746	1.0028	1.00053	1.00275	1.00782	0.998202	1.00771	1.009	1.00374	1.00205
		12	0.0355017	0.0283777	0.0225097	0.867057	0.963649	0.932123	0.998793	0.997771	0.980445	1.00324	0.999186	1.00219	1.00218	1.00047	1.0084	1.00924	1.00507	1.00468
		12.25	0.0365334	0.0243981	0.0211034	0.888008	0.970523	0.948909	0.999775	1.00055	0.97703	1.00151	0.998884	1.00187	1.00273	1.00208	1.0041	1.00825	1.00293	1.00162
		12.5	0.0332753	0.0270437	0.022652	0.909458	0.978611	0.960316	0.999543	0.998761	0.976907	1.00595	0.999527	1.00159	1.00561	1.00077	1.00457	1.00711	1.00401	1.0026
		12.75	0.0380587	0.0244981	0.0194774	0.92724	0.984067	0.969855	1.00002	0.998729	0.97759	1.00503	1.00255	1.00671	1.00485	1.00366	1.00593	1.00504	1.00408	1.00432
		13	0.0352017	0.0283459	0.0229123	0.942732	0.986454	0.978075	1.0017	1.00141	0.979339	1.00375	1.00202	1.00263	1.00388	1.0005	1.00591	1.0052	1.00513	1.00236
		13.25	0.0336925	0.0300481	0.0224579	0.955197	0.987803	0.982648	1.00233	0.998266	0.979257	1.00437	0.998471	1.00503	1.00353	0.997902	1.00271	1.00588	1.00625	1.00156
		13.5	0.037522	0.0289258	0.020792	0.965194	0.990454	0.986848	1.00055	0.998145	0.979681	1.00471	1.00303	1.00386	1.00206	1.00036	1.00218	1.00362	1.00304	1.00333
		13.75	0.0393191	0.0271472	0.022938	0.971202	0.994062	0.989974	0.999496	0.999183	0.977294	1.00561	0.99824	1.00101	1.00532	1.00286	1.00561	1.00456	1.00637	1.00243
		14	0.0376573	0.0273209	0.0228777	0.97784	0.992587	0.994452	1.00071	0.997957	0.981031	1.00173	0.999687	1.00278	1.00422	1.00293	1.00597	1.00595	1.00508	1.00452
		14.25	0.0391577	0.0319534	0.0207202	0.982382	0.991304	0.995025	1.00268	0.999323	0.979589	1.00481	1.00025	1.00078	1.0042	1.00217	1.00434	1.0055	1.00563	1.00185
		14.5	0.0394091	0.0292373	0.02034	0.988601	0.996127	0.996012	1.00159	0.998673	0.977209	1.00518	1.0008	1.00589	1.00741	1.00154	1.00659	1.00802	1.00664	1.00409
		14.75	0.0398353	0.0267024	0.0202622	0.989369	0.992363	0.996456	1.00185	1.00019	0.977142	1.0027	0.998682	1.00101	1.00534	1.00061	1.00153	1.00657	1.00861	1.00417
		15	0.0398129	0.0272274	0.021435	0.992866	0.99314	0.995509	1.00269	0.999168	0.978208	1.00427	1.00089	1.00328	1.00348	1.00267	1.00451	1.00647	1.00217	1.00291
		15.25	0.0396264	0.0300944	0.0205479	0.99159	0.995167	1.00228	1.00178	1.0006	0.982244	1.0037	0.998731	1.00574	1.00651	1.0014	1.00281	1.00716	1.00472	1.00121
		15.5	0.0388678	0.0284417	0.0218244	0.995878	0.995583	0.996321	1.00287	1.00308	0.979069	1.00441	1.00008	1.00393	1.00345	0.998365	1.00653	1.00817	1.00575	1.00279
		15.75	0.0406346	0.0302012	0.0198514	0.999166	0.999862	0.999502	1.00171	0.996098	0.981472	1.00302	1.0035	1.00324	1.00655	1.00106	1.00267	1.0046	1.00653	1.00483
		16	0.0361336	0.0327242	0.0246592	0.998385	0.998809	0.998197	1.00243	1.00048	0.979857	1.00535	1.00141	1.00387	1.00233	1.00225	1.00564	1.00762	1.00663	1.00461
		16.25	0.038915	0.0298394	0.0257892	0.998188	0.99317	0.999452	1.00193	1.00404	0.979925	1.00433	1.00101	1.00419	1.00472	1.00225	1.00622	1.0051	1.00538	1.00062
		16.5	0.0396194	0.0315282	0.0246226	1.00031	0.99647	0.998409	1.00568	0.998817	0.98075	1.00569	0.998024	1.00539	1.00589	1.00099	1.00578	1.00594	1.00488	1.00179
		16.75	0.0403779	0.0307442	0.0256532	0.999519	0.997351	1.0038	1.00306	1.00289	0.982112	1.00494	1.00129	1.00384	1.00483	1.00629	1.00347	1.0052	1.00527	1.00543
		17	0.0396794	0.0279071	0.0243835	1.00149	0.995763	1.00123	1.00299	1.00273	0.97861	1.00762	1.00017	1.0033	1.00583	1.00101	1.00495	1.0071	1.00512	1.00467
		17.25	0.0413668	0.0293973	0.0273178	1.00087	0.995715	1.0029	1.00459	1.00283	0.98216	1.00348	1.0008	1.00479	1.00421	0.999477	1.00239	1.0059	1.00622	1.00467
		17.5	0.0433181	0.0308254	0.0246888	0.998843	1.00009	0.998424	1.00395	1.003	0.978633	1.0057	1.00069	1.00199	1.00389	1.00203	1.00635	1.00371	1.00411	1.00531
		17.75	0.0431356	0.0271531	0.0263354	1.00204	0.9985	0.998785	1.00379	1.00222	0.982422	1.00184	0.999912	1.00607	1.00577	0.999876	1.00543	1.00741	1.00356	1.00497
		18	0.0415939	0.0352689	0.0265562	1.00069	0.998226	0.999418	1.00171	1.00037	0.9826	1.00329	1.00192	1.00166	1.00382	1.0063	1.00762	1.0062	1.00487	1.00528
		18.25	0.038623	0.034311	0.0248199	1.00235	1.00036	0.999722	1.0027	1.00246	0.98371	1.00272	1.00261	1.00396	1.00111	1.00122	1.00638	1.00643	1.00075	1.00238
		18.5	0.0439781	0.0341957	0.0255841	1.00364	0.997706	1.00168	1.00396	1.00161	0.981902	1.00503	0.999022	1.00185	1.00473	1.00252	1.00591	0.999859	1.00289	1.00233
		18.75	0.0427696	0.0315517	0.0285333	0.999968	0.998085	0.997482	1.00482	1.00276	0.983459	1.00731	0.998148	1.00206	1.0048	1.00148	1.00474	1.00699	1.005	1.00219
		19	0.040397	0.0337869	0.0293297	1.00146	0.998679	0.99996	1.00576	1.00149	0.979757	1.00677	0.999464	1.00286	1.00383	1.00343	1.00282	1.00515	1.00133	1.00537
		19.25	0.0396581	0.0324621	0.0298033	1.00078	1.00211	1.00134	1.00345	1.00162	0.984667	1.00429	0.999965	1.00253	1.00473	1.00153	1.00281	1.00643	1.00362	1.00256
		19.5	0.0416505	0.0325732	0.0288136	1.0037	0.997628	0.999547	1.0054	1.00002	0.982436	1.00208	0.999758	1.00296	1.00474	1.00283	1.00388	1.00598	1.00331	1.00493
		19.75	0.0430827	0.0335494	0.0270543	1.00557	1.00031	1.00278	1.00155	1.00137	0.981353	1.00905	1.00439	1.00306	1.00528	1.00328	1.00384	1.00744	1.00505	1.00306
		20	0.0414224	0.0319013	0.0299463	1.00303	0.997645	1.00307	0.999478	1.00065	0.980338	1.00515	1.00058	1.00533	1.00325	1.00073	1.00748	1.00572	1.00471	1.00453
