# Supplementary material for: 3-Mercaptopyruvate sulfur transferase is a protein persulfidase
Source: Nat Chem Biol. 2023 Feb 2;19(4):507–17. doi: 10.1038/s41589-022-01244-8 (PMC10060159; doi:10.1038/s41589-022-01244-8)
Supplement: Source Data Fig. 5 — Mass Spectrometry normalized peak intensity (Fig. 5a,b), roGFP2 OxD values (Fig. 5c–e). [file 41589_2022_1244_MOESM7_ESM.xlsx]

## Sheet: 5a
			Normalized intensity (%)
		m/z	Trx1CS + Tum1(C259S) + 3MP			Trx1CS + Tum1 + 3MP
		5000	0			0
		5000.66	0			0
		5001.31	0			0
		5001.97	0			0
		5002.62	0			0
		5003.28	0			0
		5003.94	0			0
		5004.59	0			0
		5005.25	0			0
		5005.91	0			0
		5006.56	0			0
		5007.22	0			0
		5007.88	0			0
		5008.53	0			0
		5009.19	0			0
		5009.84	0			0
		5010.5	0			0
		5011.16	0			0
		5011.81	0			0
		5012.47	0			0
		5013.12	0			0
		5013.78	0			0
		5014.44	0			0
		5015.09	0			0
		5015.75	0			0
		5016.41	0			0
		5017.06	0			0
		5017.72	0			0
		5018.38	0			0
		5019.03	0			0
		5019.69	0			0
		5020.34	0			0
		5021	0			0
		5021.66	0			0
		5022.31	0			0
		5022.97	0			0
		5023.62	0			0
		5024.28	0			0
		5024.94	0			0
		5025.59	0			0
		5026.25	0			0
		5026.91	0			0
		5027.56	0			0
		5028.22	0			0
		5028.88	0			0
		5029.53	0			0
		5030.19	0			0
		5030.84	0			0
		5031.5	0			0
		5032.16	0			0
		5032.81	0			0
		5033.47	0			0
		5034.12	0			0
		5034.78	0			0
		5035.44	0			0
		5036.09	0			0
		5036.75	0			0
		5037.41	0			0
		5038.06	0			0
		5038.72	0			0
		5039.38	0			0
		5040.03	0			0
		5040.69	0			0
		5041.34	0			0
		5042	0			0
		5042.66	0			0
		5043.31	0			0
		5043.97	0			0
		5044.62	0			0
		5045.28	0			0
		5045.94	0			0
		5046.59	0			0
		5047.25	0			0
		5047.91	0			0
		5048.56	0			0
		5049.22	0			0
		5049.88	0			0
		5050.53	0			0
		5051.19	0			0
		5051.84	0.000291735			0
		5052.5	0.000291735			0
		5053.16	0.00058347			0
		5053.81	0.00058347			0
		5054.47	0.00058347			0
		5055.12	0.000875205			0
		5055.78	0.000875205			0
		5056.44	0.00058347			0
		5057.09	0.00058347			0
		5057.75	0.00058347			0
		5058.41	0.000291735			0
		5059.06	0.000291735			0
		5059.72	0			0
		5060.38	0			0
		5061.03	0			0
		5061.69	0			0
		5062.34	0			0
		5063	0			0
		5063.66	0			0
		5064.31	0			0
		5064.97	0			0
		5065.62	0			0
		5066.28	0			0
		5066.94	0			0
		5067.59	0			0
		5068.25	0			0
		5068.91	0			0
		5069.56	0			0
		5070.22	0			0
		5070.88	0			0
		5071.53	0			0
		5072.19	0			0
		5072.84	0			0
		5073.5	0			0
		5074.16	0			0
		5074.81	0			0
		5075.47	0			0
		5076.12	0			0
		5076.78	0			0
		5077.44	0			0
		5078.09	0			0
		5078.75	0			0
		5079.41	0			0
		5080.06	0			0
		5080.72	0			0
		5081.38	0			0
		5082.03	0			0
		5082.69	0			0
		5083.34	0			0
		5084	0			0
		5084.66	0			0
		5085.31	0			0
		5085.97	0			0
		5086.62	0			0
		5087.28	0			0
		5087.94	0			0
		5088.59	0			0
		5089.25	0			0
		5089.91	0			0
		5090.56	0			0
		5091.22	0			0
		5091.88	0			0
		5092.53	0			0
		5093.19	0			0
		5093.84	0			0
		5094.5	0			0
		5095.16	0			0
		5095.81	0			0
		5096.47	0.000291735			0
		5097.12	0.000291735			0
		5097.78	0.000291735			0
		5098.44	0			0
		5099.09	0			0
		5099.75	0			0
		5100.41	0			0
		5101.06	0			0
		5101.72	0			0
		5102.38	0			0
		5103.03	0			0
		5103.69	0			0
		5104.34	0			0
		5105	0			0
		5105.66	0			0
		5106.31	0			0
		5106.97	0			0
		5107.62	0			0
		5108.28	0			0
		5108.94	0			0
		5109.59	0			0
		5110.25	0			0
		5110.91	0			0
		5111.56	0			0
		5112.22	0			0
		5112.88	0			0
		5113.53	0			0
		5114.19	0			0
		5114.84	0			0
		5115.5	0			0
		5116.16	0			0
		5116.81	0			0
		5117.47	0			0
		5118.12	0			0
		5118.78	0			0
		5119.44	0			0
		5120.09	0			0
		5120.75	0			0
		5121.41	0			0
		5122.06	0			0
		5122.72	0			0
		5123.38	0			0
		5124.03	0			0
		5124.69	0			0
		5125.34	0			0
		5126	0			0
		5126.66	0			0
		5127.31	0			0
		5127.97	0			0
		5128.62	0			0
		5129.28	0			0
		5129.94	0			0
		5130.59	0			0
		5131.25	0			0
		5131.91	0			0
		5132.56	0			0
		5133.22	0			0
		5133.88	0			0
		5134.53	0			0
		5135.19	0			0
		5135.84	0			0
		5136.5	0			0
		5137.16	0			0
		5137.81	0			0
		5138.47	0			0
		5139.12	0			0
		5139.78	0			0
		5140.44	0			0
		5141.09	0			0
		5141.75	0			0
		5142.41	0			0
		5143.06	0			0
		5143.72	0			0
		5144.38	0.000291735			0
		5145.03	0.000291735			0
		5145.69	0.00058347			0
		5146.34	0.00116694			0
		5147	0.00204214			0
		5147.66	0.00350082			0
		5148.31	0.00554296			0
		5148.97	0.00758511			0
		5149.62	0.00933552			0
		5150.28	0.00991899			0
		5150.94	0.00933552			0
		5151.59	0.00758511			0.00174362
		5152.25	0.00554296			0.00174362
		5152.91	0.00379255			0.00174362
		5153.56	0.00233388			0.00348724
		5154.22	0.00145867			0.00348724
		5154.88	0.00116694			0.00348724
		5155.53	0.000875205			0.00348724
		5156.19	0.000875205			0.00348724
		5156.84	0.000875205			0.00174362
		5157.5	0.000875205			0.00174362
		5158.16	0.000875205			0
		5158.81	0.00058347			0
		5159.47	0.000291735			0
		5160.12	0.000291735			0
		5160.78	0.000291735			0
		5161.44	0			0.00174362
		5162.09	0			0.00174362
		5162.75	0			0.00174362
		5163.41	0			0.00174362
		5164.06	0			0.00174362
		5164.72	0			0.00174362
		5165.38	0.000291735			0.00174362
		5166.03	0.000291735			0.00174362
		5166.69	0.000875205			0.00174362
		5167.34	0.00204214			0.00174362
		5168	0.00350082			0.00174362
		5168.66	0.00437602			0.00174362
		5169.31	0.00466776			0.00348724
		5169.97	0.00379255			0.00348724
		5170.62	0.00262561			0.00523086
		5171.28	0.00145867			0.00697447
		5171.94	0.00116694			0.00697447
		5172.59	0.00058347			0.00697447
		5173.25	0.00058347			0.00697447
		5173.91	0.000291735			0.00523086
		5174.56	0.000291735			0.00523086
		5175.22	0.000291735			0.00348724
		5175.88	0.000291735			0.00174362
		5176.53	0.000291735			0.00174362
		5177.19	0			0
		5177.84	0			0
		5178.5	0			0
		5179.16	0			0
		5179.81	0			0
		5180.47	0			0
		5181.12	0			0
		5181.78	0			0
		5182.44	0			0
		5183.09	0			0
		5183.75	0			0
		5184.41	0			0
		5185.06	0			0
		5185.72	0.00058347			0
		5186.38	0.00175041			0
		5187.03	0.00437602			0
		5187.69	0.00816858			0
		5188.34	0.0110859			0
		5189	0.0116694			0
		5189.66	0.00991899			0
		5190.31	0.00729337			0.00174362
		5190.97	0.00554296			0.00174362
		5191.62	0.00408429			0.00174362
		5192.28	0.00320908			0.00348724
		5192.94	0.00291735			0.00348724
		5193.59	0.00233388			0.00348724
		5194.25	0.00175041			0.00348724
		5194.91	0.00145867			0.00523086
		5195.56	0.00116694			0.00348724
		5196.22	0.00116694			0.00348724
		5196.88	0.00116694			0.00174362
		5197.53	0.00116694			0.00174362
		5198.19	0.00116694			0
		5198.84	0.000875205			0
		5199.5	0.00058347			0
		5200.16	0.000291735			0.00174362
		5200.81	0.000291735			0.00174362
		5201.47	0.000291735			0.00174362
		5202.12	0.000291735			0.00174362
		5202.78	0.000291735			0.00174362
		5203.44	0			0.00174362
		5204.09	0			0.00174362
		5204.75	0			0
		5205.41	0			0
		5206.06	0			0
		5206.72	0			0
		5207.38	0			0
		5208.03	0			0
		5208.69	0			0
		5209.34	0			0
		5210	0			0
		5210.66	0			0
		5211.31	0			0
		5211.97	0			0
		5212.62	0			0
		5213.28	0			0
		5213.94	0			0
		5214.59	0			0
		5215.25	0			0
		5215.91	0			0
		5216.56	0			0
		5217.22	0			0
		5217.88	0			0
		5218.53	0			0
		5219.19	0			0
		5219.84	0			0
		5220.5	0			0
		5221.16	0			0
		5221.81	0			0
		5222.47	0			0
		5223.12	0			0
		5223.78	0			0
		5224.44	0			0
		5225.09	0			0
		5225.75	0			0
		5226.41	0			0
		5227.06	0			0
		5227.72	0			0
		5228.38	0			0
		5229.03	0.000291735			0
		5229.69	0.000291735			0
		5230.34	0.000291735			0
		5231	0.000291735			0
		5231.66	0			0
		5232.31	0			0
		5232.97	0			0
		5233.62	0			0
		5234.28	0			0
		5234.94	0			0
		5235.59	0			0
		5236.25	0			0
		5236.91	0			0
		5237.56	0			0
		5238.22	0			0
		5238.88	0			0
		5239.53	0			0
		5240.19	0			0
		5240.84	0			0
		5241.5	0			0
		5242.16	0			0
		5242.81	0			0
		5243.47	0			0
		5244.12	0			0
		5244.78	0			0
		5245.44	0			0
		5246.09	0.000291735			0
		5246.75	0.000291735			0
		5247.41	0.00058347			0
		5248.06	0.000875205			0
		5248.72	0.00116694			0
		5249.38	0.00145867			0
		5250.03	0.00145867			0
		5250.69	0.00116694			0
		5251.34	0.00058347			0
		5252	0.000291735			0
		5252.66	0			0
		5253.31	0			0
		5253.97	0			0
		5254.62	0			0
		5255.28	0			0
		5255.94	0			0
		5256.59	0			0
		5257.25	0			0
		5257.91	0			0
		5258.56	0			0
		5259.22	0			0
		5259.88	0			0
		5260.53	0			0
		5261.19	0			0
		5261.84	0			0
		5262.5	0			0
		5263.16	0			0
		5263.81	0			0
		5264.47	0			0
		5265.12	0			0
		5265.78	0.000291735			0
		5266.44	0.000291735			0
		5267.09	0.000291735			0
		5267.75	0.00058347			0
		5268.41	0.00058347			0
		5269.06	0.00058347			0
		5269.72	0.000875205			0
		5270.38	0.000875205			0
		5271.03	0.000875205			0
		5271.69	0.00058347			0
		5272.34	0.000291735			0
		5273	0			0
		5273.66	0			0
		5274.31	0			0
		5274.97	0			0
		5275.62	0			0
		5276.28	0			0
		5276.94	0			0
		5277.59	0			0
		5278.25	0			0
		5278.91	0			0
		5279.56	0			0
		5280.22	0			0
		5280.88	0			0
		5281.53	0			0
		5282.19	0			0
		5282.84	0			0
		5283.5	0			0
		5284.16	0			0
		5284.81	0			0
		5285.47	0			0
		5286.12	0			0
		5286.78	0			0
		5287.44	0			0
		5288.09	0			0
		5288.75	0			0
		5289.41	0			0
		5290.06	0			0
		5290.72	0			0
		5291.38	0			0
		5292.03	0			0
		5292.69	0			0
		5293.34	0			0
		5294	0			0
		5294.66	0			0
		5295.31	0			0
		5295.97	0			0
		5296.62	0			0
		5297.28	0			0
		5297.94	0			0
		5298.59	0			0
		5299.25	0			0
		5299.91	0			0
		5300.56	0			0
		5301.22	0			0
		5301.88	0			0
		5302.53	0			0
		5303.19	0			0
		5303.84	0			0
		5304.5	0			0
		5305.16	0			0
		5305.81	0			0
		5306.47	0			0
		5307.12	0			0
		5307.78	0			0
		5308.44	0			0
		5309.09	0			0
		5309.75	0			0
		5310.41	0			0
		5311.06	0			0
		5311.72	0			0
		5312.38	0			0
		5313.03	0			0
		5313.69	0			0
		5314.34	0			0
		5315	0			0
		5315.66	0			0
		5316.31	0			0
		5316.97	0			0
		5317.62	0			0
		5318.28	0			0
		5318.94	0			0
		5319.59	0			0
		5320.25	0			0
		5320.91	0			0
		5321.56	0			0
		5322.22	0			0
		5322.88	0			0
		5323.53	0			0
		5324.19	0			0
		5324.84	0			0
		5325.5	0			0
		5326.16	0			0
		5326.81	0			0
		5327.47	0			0
		5328.12	0			0
		5328.78	0			0
		5329.44	0			0
		5330.09	0			0
		5330.75	0			0
		5331.41	0			0
		5332.06	0			0
		5332.72	0			0
		5333.38	0			0
		5334.03	0			0
		5334.69	0			0
		5335.34	0			0
		5336	0			0
		5336.66	0			0
		5337.31	0			0
		5337.97	0			0
		5338.62	0			0
		5339.28	0			0
		5339.94	0			0
		5340.59	0			0
		5341.25	0			0
		5341.91	0			0
		5342.56	0			0
		5343.22	0			0
		5343.88	0			0
		5344.53	0			0
		5345.19	0			0
		5345.84	0			0
		5346.5	0			0
		5347.16	0			0
		5347.81	0			0
		5348.47	0			0
		5349.12	0			0
		5349.78	0			0
		5350.44	0			0
		5351.09	0			0
		5351.75	0			0
		5352.41	0			0
		5353.06	0			0
		5353.72	0			0
		5354.38	0			0
		5355.03	0			0
		5355.69	0			0
		5356.34	0			0
		5357	0			0
		5357.66	0			0
		5358.31	0			0
		5358.97	0			0
		5359.62	0			0
		5360.28	0			0
		5360.94	0			0
		5361.59	0			0
		5362.25	0			0
		5362.91	0			0
		5363.56	0			0
		5364.22	0			0
		5364.88	0			0
		5365.53	0			0
		5366.19	0			0
		5366.84	0			0
		5367.5	0			0
		5368.16	0			0
		5368.81	0			0
		5369.47	0			0
		5370.12	0			0
		5370.78	0			0
		5371.44	0			0
		5372.09	0			0
		5372.75	0			0
		5373.41	0			0
		5374.06	0			0
		5374.72	0			0
		5375.38	0			0
		5376.03	0			0
		5376.69	0			0
		5377.34	0			0
		5378	0			0
		5378.66	0			0
		5379.31	0			0
		5379.97	0			0
		5380.62	0			0
		5381.28	0			0
		5381.94	0			0
		5382.59	0			0
		5383.25	0			0
		5383.91	0			0
		5384.56	0			0
		5385.22	0			0
		5385.88	0			0
		5386.53	0			0
		5387.19	0			0
		5387.84	0			0
		5388.5	0			0
		5389.16	0			0
		5389.81	0			0
		5390.47	0			0
		5391.12	0			0
		5391.78	0			0
		5392.44	0			0
		5393.09	0			0
		5393.75	0			0
		5394.41	0			0
		5395.06	0			0
		5395.72	0			0
		5396.38	0			0
		5397.03	0			0
		5397.69	0			0
		5398.34	0			0
		5399	0			0
		5399.66	0			0
		5400.31	0			0
		5400.97	0			0
		5401.62	0			0
		5402.28	0			0
		5402.94	0			0
		5403.59	0			0
		5404.25	0			0
		5404.91	0			0
		5405.56	0.000291735			0
		5406.22	0.000291735			0
		5406.88	0.000291735			0
		5407.53	0.000291735			0
		5408.19	0.000291735			0
		5408.84	0			0
		5409.5	0			0
		5410.16	0			0
		5410.81	0			0
		5411.47	0			0
		5412.12	0.000291735			0
		5412.78	0.000291735			0
		5413.44	0.000291735			0
		5414.09	0.000291735			0
		5414.75	0.000291735			0
		5415.41	0.000291735			0
		5416.06	0.000291735			0
		5416.72	0.000291735			0
		5417.38	0.000291735			0
		5418.03	0.000291735			0
		5418.69	0.000291735			0
		5419.34	0.00058347			0
		5420	0.000875205			0
		5420.66	0.00116694			0
		5421.31	0.00116694			0
		5421.97	0.00145867			0
		5422.62	0.00204214			0
		5423.28	0.00291735			0.00174362
		5423.94	0.00379255			0.00174362
		5424.59	0.00437602			0.00174362
		5425.25	0.00437602			0.00174362
		5425.91	0.00466776			0.00174362
		5426.56	0.0058347			0
		5427.22	0.00787684			0
		5427.88	0.00991899			0
		5428.53	0.0119611			0
		5429.19	0.0122529			0
		5429.84	0.0105025			0
		5430.5	0.00700164			0
		5431.16	0.00379255			0
		5431.81	0.00175041			0
		5432.47	0.000875205			0.00174362
		5433.12	0.00058347			0.00174362
		5433.78	0.00058347			0.00348724
		5434.44	0.00058347			0.00348724
		5435.09	0.00058347			0.00348724
		5435.75	0.000875205			0.00348724
		5436.41	0.00058347			0.00348724
		5437.06	0.00058347			0.00348724
		5437.72	0.000291735			0.00348724
		5438.38	0.000291735			0.00348724
		5439.03	0			0.00348724
		5439.69	0			0.00348724
		5440.34	0.000291735			0.00174362
		5441	0.000291735			0.00174362
		5441.66	0.00058347			0.00174362
		5442.31	0.00058347			0.00174362
		5442.97	0.000875205			0.00174362
		5443.62	0.00058347			0.00348724
		5444.28	0.00058347			0.00348724
		5444.94	0.00058347			0.00523086
		5445.59	0.000875205			0.00523086
		5446.25	0.000875205			0.00523086
		5446.91	0.000875205			0.00348724
		5447.56	0.00058347			0.00348724
		5448.22	0.000291735			0.00174362
		5448.88	0.000291735			0.00174362
		5449.53	0			0
		5450.19	0			0
		5450.84	0			0
		5451.5	0			0
		5452.16	0			0
		5452.81	0			0
		5453.47	0			0
		5454.12	0.000291735			0
		5454.78	0.000291735			0
		5455.44	0.000291735			0
		5456.09	0.00058347			0
		5456.75	0.00116694			0
		5457.41	0.00175041			0
		5458.06	0.00350082			0
		5458.72	0.00962725			0
		5459.38	0.0271313			0
		5460.03	0.0635982			0
		5460.69	0.11611			0
		5461.34	0.16979			0
		5462	0.214133			0
		5462.66	0.244182			0
		5463.31	0.244474			0.00174362
		5463.97	0.208299			0.00523086
		5464.62	0.158704			0.0104617
		5465.28	0.126029			0.0191798
		5465.94	0.117861			0.0278979
		5466.59	0.126321			0.036616
		5467.25	0.139741			0.0435905
		5467.91	0.148201			0.0470777
		5468.56	0.148785			0.0470777
		5469.22	0.141783			0.0418468
		5469.88	0.126321			0.0331287
		5470.53	0.104441			0.0209234
		5471.19	0.0787684			0.0122053
		5471.84	0.0525123			0.00523086
		5472.5	0.0306322			0.00348724
		5473.16	0.0154619			0.00523086
		5473.81	0.00729337			0.0104617
		5474.47	0.00350082			0.0209234
		5475.12	0.00204214			0.0331287
		5475.78	0.00145867			0.0488213
		5476.44	0.00116694			0.0714884
		5477.09	0.00116694			0.109848
		5477.75	0.00116694			0.160413
		5478.41	0.00116694			0.219696
		5479.06	0.00145867			0.266774
		5479.72	0.00175041			0.278979
		5480.38	0.00204214			0.247594
		5481.03	0.00204214			0.191798
		5481.69	0.00175041			0.137746
		5482.34	0.00116694			0.106361
		5483	0.000875205			0.102873
		5483.66	0.00058347			0.122053
		5484.31	0.00058347			0.156926
		5484.97	0.00058347			0.197029
		5485.62	0.000291735			0.233645
		5486.28	0.000291735			0.252825
		5486.94	0.000291735			0.247594
		5487.59	0.000291735			0.216209
		5488.25	0			0.165644
		5488.91	0			0.106361
		5489.56	0			0.0575394
		5490.22	0			0.0261543
		5490.88	0			0.0104617
		5491.53	0			0.00348724
		5492.19	0			0.00174362
		5492.84	0			0.00174362
		5493.5	0			0
		5494.16	0			0.00174362
		5494.81	0			0.00174362
		5495.47	0			0.00348724
		5496.12	0			0.00523086
		5496.78	0			0.00523086
		5497.44	0			0.00523086
		5498.09	0			0.00523086
		5498.75	0			0.00348724
		5499.41	0			0.00348724
		5500.06	0			0.00174362
		5500.72	0.000291735			0
		5501.38	0.00058347			0
		5502.03	0.000875205			0
		5502.69	0.00116694			0
		5503.34	0.00145867			0
		5504	0.00145867			0
		5504.66	0.00175041			0.00174362
		5505.31	0.00175041			0.00174362
		5505.97	0.00145867			0.00174362
		5506.62	0.00116694			0.00348724
		5507.28	0.000875205			0.00697447
		5507.94	0.000875205			0.0122053
		5508.59	0.00058347			0.0191798
		5509.25	0.00058347			0.0261543
		5509.91	0.00058347			0.0313851
		5510.56	0.000291735			0.0331287
		5511.22	0.000291735			0.0313851
		5511.88	0.000291735			0.0244107
		5512.53	0.000291735			0.0191798
		5513.19	0			0.0156926
		5513.84	0			0.0122053
		5514.5	0			0.0122053
		5515.16	0			0.0104617
		5515.81	0			0.00871809
		5516.47	0			0.00697447
		5517.12	0			0.00697447
		5517.78	0			0.00697447
		5518.44	0			0.00523086
		5519.09	0			0.00523086
		5519.75	0			0.00523086
		5520.41	0			0.00348724
		5521.06	0			0.00348724
		5521.72	0			0.00174362
		5522.38	0			0.00174362
		5523.03	0			0.00174362
		5523.69	0			0
		5524.34	0			0
		5525	0			0
		5525.66	0			0
		5526.31	0			0.00174362
		5526.97	0			0.00174362
		5527.62	0			0.00174362
		5528.28	0			0.00348724
		5528.94	0			0.00523086
		5529.59	0			0.00697447
		5530.25	0			0.00697447
		5530.91	0			0.00523086
		5531.56	0			0.00348724
		5532.22	0			0.00174362
		5532.88	0			0.00174362
		5533.53	0			0.00174362
		5534.19	0			0.00174362
		5534.84	0			0.00174362
		5535.5	0			0.00174362
		5536.16	0			0.00174362
		5536.81	0			0.00174362
		5537.47	0			0.00174362
		5538.12	0			0.00348724
		5538.78	0			0.00174362
		5539.44	0			0.00174362
		5540.09	0			0.00174362
		5540.75	0			0
		5541.41	0			0
		5542.06	0			0
		5542.72	0			0
		5543.38	0			0
		5544.03	0			0
		5544.69	0			0
		5545.34	0			0
		5546	0			0
		5546.66	0			0
		5547.31	0			0
		5547.97	0			0
		5548.62	0			0
		5549.28	0			0
		5549.94	0			0
		5550.59	0			0
		5551.25	0			0
		5551.91	0			0
		5552.56	0			0
		5553.22	0			0
		5553.88	0			0
		5554.53	0			0
		5555.19	0			0
		5555.84	0			0
		5556.5	0			0
		5557.16	0			0
		5557.81	0			0
		5558.47	0			0
		5559.12	0			0
		5559.78	0			0
		5560.44	0			0
		5561.09	0			0
		5561.75	0			0
		5562.41	0			0
		5563.06	0			0
		5563.72	0			0
		5564.38	0			0
		5565.03	0			0
		5565.69	0			0
		5566.34	0			0
		5567	0			0
		5567.66	0			0
		5568.31	0			0
		5568.97	0			0
		5569.62	0			0
		5570.28	0			0
		5570.94	0			0
		5571.59	0			0
		5572.25	0			0
		5572.91	0			0
		5573.56	0			0
		5574.22	0			0
		5574.88	0			0
		5575.53	0			0
		5576.19	0			0
		5576.84	0			0
		5577.5	0			0
		5578.16	0			0
		5578.81	0			0
		5579.47	0			0
		5580.12	0			0
		5580.78	0			0
		5581.44	0			0
		5582.09	0			0
		5582.75	0			0
		5583.41	0			0
		5584.06	0			0
		5584.72	0			0
		5585.38	0			0
		5586.03	0			0
		5586.69	0			0
		5587.34	0			0
		5588	0			0
		5588.66	0			0
		5589.31	0			0
		5589.97	0			0
		5590.62	0			0
		5591.28	0			0
		5591.94	0			0
		5592.59	0			0
		5593.25	0			0
		5593.91	0			0
		5594.56	0			0
		5595.22	0			0
		5595.88	0			0
		5596.53	0			0
		5597.19	0			0
		5597.84	0			0
		5598.5	0			0
		5599.16	0			0
		5599.81	0			0
		5600.47	0			0
		5601.12	0			0
		5601.78	0			0
		5602.44	0			0
		5603.09	0			0
		5603.75	0			0
		5604.41	0			0
		5605.06	0			0
		5605.72	0			0
		5606.38	0			0
		5607.03	0			0
		5607.69	0			0
		5608.34	0			0
		5609	0			0
		5609.66	0			0
		5610.31	0			0
		5610.97	0			0
		5611.62	0			0
		5612.28	0			0
		5612.94	0			0
		5613.59	0			0
		5614.25	0			0
		5614.91	0			0
		5615.56	0			0
		5616.22	0			0
		5616.88	0			0
		5617.53	0			0
		5618.19	0			0
		5618.84	0			0
		5619.5	0			0
		5620.16	0			0
		5620.81	0			0
		5621.47	0			0
		5622.12	0			0
		5622.78	0			0
		5623.44	0			0
		5624.09	0			0
		5624.75	0			0
		5625.41	0			0
		5626.06	0			0
		5626.72	0			0
		5627.38	0			0
		5628.03	0			0
		5628.69	0			0
		5629.34	0			0
		5630	0			0
		5630.66	0			0
		5631.31	0			0
		5631.97	0			0
		5632.62	0			0
		5633.28	0			0
		5633.94	0			0
		5634.59	0			0
		5635.25	0			0
		5635.91	0			0
		5636.56	0			0
		5637.22	0			0
		5637.88	0			0
		5638.53	0			0
		5639.19	0			0
		5639.84	0			0
		5640.5	0			0
		5641.16	0			0
		5641.81	0			0
		5642.47	0			0
		5643.12	0			0
		5643.78	0			0
		5644.44	0			0
		5645.09	0			0
		5645.75	0			0
		5646.41	0			0
		5647.06	0			0
		5647.72	0			0
		5648.38	0			0
		5649.03	0			0
		5649.69	0			0
		5650.34	0			0
		5651	0			0
		5651.66	0			0
		5652.31	0			0
		5652.97	0			0
		5653.62	0			0
		5654.28	0			0
		5654.94	0			0
		5655.59	0			0
		5656.25	0			0
		5656.91	0			0
		5657.56	0			0
		5658.22	0			0
		5658.88	0			0
		5659.53	0			0
		5660.19	0			0
		5660.84	0			0
		5661.5	0			0
		5662.16	0			0
		5662.81	0.000291735			0
		5663.47	0.000291735			0.00174362
		5664.12	0.000291735			0.00174362
		5664.78	0.000291735			0.00174362
		5665.44	0			0.00174362
		5666.09	0			0.00174362
		5666.75	0			0.00174362
		5667.41	0			0.00174362
		5668.06	0			0.00174362
		5668.72	0			0.00174362
		5669.38	0			0.00174362
		5670.03	0			0.00348724
		5670.69	0			0.00523086
		5671.34	0			0.00697447
		5672	0			0.00871809
		5672.66	0			0.00871809
		5673.31	0			0.00697447
		5673.97	0			0.00523086
		5674.62	0			0.00523086
		5675.28	0			0.00348724
		5675.94	0			0.00348724
		5676.59	0			0.00174362
		5677.25	0			0.00174362
		5677.91	0			0.00174362
		5678.56	0			0.00174362
		5679.22	0			0.00348724
		5679.88	0			0.00697447
		5680.53	0			0.0139489
		5681.19	0			0.0278979
		5681.84	0.000291735			0.0470777
		5682.5	0.000875205			0.059283
		5683.16	0.00145867			0.0540522
		5683.81	0.00175041			0.036616
		5684.47	0.00175041			0.022667
		5685.12	0.00204214			0.0156926
		5685.78	0.00320908			0.0156926
		5686.44	0.00641817			0.022667
		5687.09	0.0134198			0.036616
		5687.75	0.0256727			0.0523086
		5688.41	0.0417181			0.0645139
		5689.06	0.0586387			0.0697447
		5689.72	0.0761428			0.0645139
		5690.38	0.0986064			0.059283
		5691.03	0.128655			0.0575394
		5691.69	0.155495			0.0627703
		5692.34	0.160746			0.0697447
		5693	0.142658			0.0714884
		5693.66	0.120778			0.0645139
		5694.31	0.107942			0.0523086
		5694.97	0.0965642			0.0348724
		5695.62	0.0741007			0.022667
		5696.28	0.0431768			0.0156926
		5696.94	0.0189628			0.0174362
		5697.59	0.0102107			0.0296415
		5698.25	0.0192545			0.0453341
		5698.91	0.0598056			0.0575394
		5699.56	0.154036			0.0557958
		5700.22	0.283275			0.0470777
		5700.88	0.373712			0.0401032
		5701.53	0.384798			0.0435905
		5702.19	0.352999			0.0610266
		5702.84	0.323826			0.0906682
		5703.5	0.310406			0.118566
		5704.16	0.311281			0.125541
		5704.81	0.322659			0.104617
		5705.47	0.328785			0.073232
		5706.12	0.299028			0.0435905
		5706.78	0.231054			0.0278979
		5707.44	0.165122			0.0278979
		5708.09	0.137115			0.0435905
		5708.75	0.145867			0.073232
		5709.41	0.168039			0.108104
		5710.06	0.196921			0.122053
		5710.72	0.282983			0.10113
		5711.38	0.498867			0.0627703
		5712.03	0.846323			0.0348724
		5712.69	1.22237			0.0313851
		5713.34	1.48697			0.0557958
		5714	1.57712			0.109848
		5714.66	1.54649			0.167387
		5715.31	1.4791			0.195285
		5715.97	1.39683			0.193542
		5716.62	1.28217			0.179593
		5717.28	1.14856			0.165644
		5717.94	1.06016			0.165644
		5718.59	1.07417			0.181336
		5719.25	1.18298			0.197029
		5719.91	1.31631			0.20226
		5720.56	1.40704			0.238876
		5721.22	1.44438			0.373134
		5721.88	1.4438			0.634677
		5722.53	1.43738			1.00956
		5723.19	1.52052			1.50126
		5723.84	1.85777			2.09583
		5724.5	2.65829			2.6224
		5725.16	4.06883			2.94323
		5725.81	5.9193			3.17339
		5726.47	7.62653			3.41052
		5727.12	8.55279			3.60057
		5727.78	8.45185			3.75227
		5728.44	7.50371			3.99463
		5729.09	6.11797			4.47936
		5729.75	4.75032			5.23783
		5730.41	3.69599			5.9562
		5731.06	3.00458			6.15323
		5731.72	2.58915			5.90215
		5732.38	2.36043			5.95794
		5733.03	2.26561			6.66934
		5733.69	2.2484			7.31622
		5734.34	2.24373			7.12442
		5735	2.20843			6.29098
		5735.66	2.14396			5.55691
		5736.31	2.09611			5.39301
		5736.97	2.1072			5.69466
		5737.62	2.19472			6.05733
		5738.28	2.3368			6.22646
		5738.94	2.44065			6.216
		5739.59	2.40623			6.21251
		5740.25	2.22535			6.42349
		5740.91	1.96921			6.73385
		5741.56	1.73436			6.6798
		5742.22	1.59725			6.02246
		5742.88	1.54649			5.05998
		5743.53	1.4791			4.31546
		5744.19	1.34519			4.11145
		5744.84	1.20953			4.26315
		5745.5	1.12289			4.24048
		5746.16	1.07154			3.81504
		5746.81	1.04149			3.23964
		5747.47	1.04003			2.79851
		5748.12	1.07679			2.53696
		5748.78	1.1579			2.42712
		5749.44	1.29151			2.47245
		5750.09	1.45605			2.62938
		5750.75	1.56487			2.65379
		5751.41	1.52111			2.23881
		5752.06	1.32827			1.46464
		5752.72	1.06892			0.735807
		5753.38	0.808106			0.294672
		5754.03	0.579677			0.0993862
		5754.69	0.408721			0.0331287
		5755.34	0.3212			0.0261543
		5756	0.339871			0.059283
		5756.66	0.437602			0.139489
		5757.31	0.521914			0.26503
		5757.97	0.523081			0.388827
		5758.62	0.466192			0.462059
		5759.28	0.413388			0.493444
		5759.94	0.39355			0.505649
		5760.59	0.419515			0.481239
		5761.25	0.519872			0.381852
		5761.91	0.726128			0.228414
		5762.56	1.00999			0.10113
		5763.22	1.27809			0.0348724
		5763.88	1.46918			0.0104617
		5764.53	1.585			0.00523086
		5765.19	1.65764			0.0122053
		5765.84	1.7154			0.0401032
		5766.5	1.75741			0.113335
		5767.16	1.82276			0.233645
		5767.81	2.05994			0.357442
		5768.47	2.6615			0.435905
		5769.12	3.69132			0.472521
		5769.78	4.9134			0.505649
		5770.44	5.84928			0.537034
		5771.09	6.1098			0.564932
		5771.75	5.67162			0.605036
		5772.41	4.81596			0.688729
		5773.06	3.86432			0.805552
		5773.72	3.03871			0.870066
		5774.38	2.45787			0.779397
		5775.03	2.13579			0.582369
		5775.69	1.98496			0.453341
		5776.34	1.90415			0.552727
		5777	1.88898			0.952016
		5777.66	1.98146			1.58146
		5778.31	2.13492			2.15337
		5778.97	2.21835			2.3225
		5779.62	2.1603			2.09409
		5780.28	2.02668			1.78198
		5780.94	1.91378			1.58844
		5781.59	1.83851			1.49079
		5782.25	1.78483			1.45069
		5782.91	1.75741			1.49254
		5783.56	1.75216			1.65644
		5784.22	1.75712			1.81859
		5784.88	1.75012			1.69131
		5785.53	1.67485			1.2031
		5786.19	1.49135			0.646882
		5786.84	1.2425			0.282466
		5787.5	1.02807			0.127284
		5788.16	0.922174			0.106361
		5788.81	0.925675			0.176105
		5789.47	0.993649			0.289441
		5790.12	1.08146			0.383596
		5790.78	1.15935			0.411494
		5791.44	1.21683			0.380109
		5792.09	1.23783			0.329544
		5792.75	1.16665			0.287697
		5793.41	0.952223			0.254568
		5794.06	0.63569			0.205747
		5794.72	0.337245			0.136002
		5795.38	0.14295			0.0697447
		5796.03	0.0493032			0.0261543
		5796.69	0.014295			0.00871809
		5797.34	0.00350082			0.00348724
		5798	0.000875205			0.00348724
		5798.66	0.000291735			0.00697447
		5799.31	0			0.0156926
		5799.97	0			0.0278979
		5800.62	0			0.0488213
		5801.28	0			0.0714884
		5801.94	0			0.0924118
		5802.59	0			0.108104
		5803.25	0.000291735			0.109848
		5803.91	0.000291735			0.0976426
		5804.56	0.000291735			0.0680011
		5805.22	0			0.036616
		5805.88	0			0.0156926
		5806.53	0			0.00523086
		5807.19	0			0.00174362
		5807.84	0			0
		5808.5	0			0
		5809.16	0.000291735			0
		5809.81	0.000291735			0
		5810.47	0.000291735			0
		5811.12	0.00058347			0
		5811.78	0.00058347			0
		5812.44	0.000291735			0
		5813.09	0.000291735			0
		5813.75	0			0
		5814.41	0			0
		5815.06	0			0
		5815.72	0			0
		5816.38	0			0
		5817.03	0			0
		5817.69	0			0
		5818.34	0			0
		5819	0			0
		5819.66	0			0
		5820.31	0			0
		5820.97	0			0
		5821.62	0			0
		5822.28	0			0
		5822.94	0			0
		5823.59	0			0
		5824.25	0			0
		5824.91	0			0
		5825.56	0			0
		5826.22	0			0
		5826.88	0			0
		5827.53	0			0
		5828.19	0.000291735			0
		5828.84	0.000875205			0
		5829.5	0.00291735			0
		5830.16	0.00787684			0
		5830.81	0.0160454			0
		5831.47	0.0253809			0
		5832.12	0.0320908			0
		5832.78	0.0338412			0
		5833.44	0.0309239			0
		5834.09	0.0245057			0
		5834.75	0.0169206			0
		5835.41	0.00933552			0
		5836.06	0.00408429			0
		5836.72	0.00145867			0
		5837.38	0.000291735			0
		5838.03	0			0
		5838.69	0			0
		5839.34	0			0
		5840	0			0
		5840.66	0			0
		5841.31	0			0
		5841.97	0			0
		5842.62	0			0
		5843.28	0			0
		5843.94	0			0
		5844.59	0			0
		5845.25	0			0
		5845.91	0			0
		5846.56	0			0
		5847.22	0			0
		5847.88	0			0
		5848.53	0			0
		5849.19	0			0
		5849.84	0			0
		5850.5	0			0
		5851.16	0			0
		5851.81	0			0
		5852.47	0			0
		5853.12	0			0
		5853.78	0			0
		5854.44	0			0
		5855.09	0			0
		5855.75	0			0
		5856.41	0			0
		5857.06	0			0
		5857.72	0			0
		5858.38	0			0
		5859.03	0			0
		5859.69	0			0
		5860.34	0			0
		5861	0			0
		5861.66	0			0
		5862.31	0			0
		5862.97	0			0
		5863.62	0			0
		5864.28	0			0
		5864.94	0			0
		5865.59	0			0
		5866.25	0			0
		5866.91	0			0
		5867.56	0			0
		5868.22	0			0
		5868.88	0			0
		5869.53	0			0
		5870.19	0			0
		5870.84	0			0
		5871.5	0			0
		5872.16	0			0
		5872.81	0			0
		5873.47	0			0
		5874.12	0			0
		5874.78	0			0
		5875.44	0			0
		5876.09	0			0
		5876.75	0			0
		5877.41	0			0
		5878.06	0			0
		5878.72	0			0
		5879.38	0			0
		5880.03	0			0
		5880.69	0			0
		5881.34	0			0
		5882	0			0
		5882.66	0			0
		5883.31	0			0
		5883.97	0			0
		5884.62	0			0
		5885.28	0			0
		5885.94	0			0
		5886.59	0			0
		5887.25	0			0
		5887.91	0			0
		5888.56	0			0
		5889.22	0			0
		5889.88	0			0
		5890.53	0			0
		5891.19	0			0
		5891.84	0			0
		5892.5	0			0
		5893.16	0			0
		5893.81	0			0
		5894.47	0			0
		5895.12	0			0
		5895.78	0			0
		5896.44	0			0
		5897.09	0			0
		5897.75	0			0
		5898.41	0			0
		5899.06	0			0
		5899.72	0			0
		5900.38	0			0
		5901.03	0			0
		5901.69	0			0
		5902.34	0			0
		5903	0			0
		5903.66	0			0
		5904.31	0			0
		5904.97	0			0
		5905.62	0			0
		5906.28	0			0
		5906.94	0			0
		5907.59	0			0
		5908.25	0			0
		5908.91	0			0
		5909.56	0			0
		5910.22	0			0
		5910.88	0			0
		5911.53	0			0
		5912.19	0			0
		5912.84	0			0
		5913.5	0			0
		5914.16	0			0
		5914.81	0			0
		5915.47	0			0
		5916.12	0			0
		5916.78	0			0
		5917.44	0			0
		5918.09	0			0
		5918.75	0			0
		5919.41	0			0
		5920.06	0			0
		5920.72	0			0
		5921.38	0			0
		5922.03	0			0
		5922.69	0			0
		5923.34	0			0
		5924	0			0
		5924.66	0			0
		5925.31	0			0
		5925.97	0			0
		5926.62	0			0
		5927.28	0			0
		5927.94	0			0
		5928.59	0			0
		5929.25	0			0
		5929.91	0			0
		5930.56	0			0
		5931.22	0			0
		5931.88	0			0
		5932.53	0			0
		5933.19	0			0
		5933.84	0			0
		5934.5	0			0
		5935.16	0			0
		5935.81	0			0
		5936.47	0			0
		5937.12	0			0
		5937.78	0			0
		5938.44	0			0
		5939.09	0			0
		5939.75	0			0
		5940.41	0			0
		5941.06	0			0
		5941.72	0			0
		5942.38	0			0
		5943.03	0			0
		5943.69	0			0
		5944.34	0			0
		5945	0			0
		5945.66	0			0
		5946.31	0			0
		5946.97	0			0
		5947.62	0			0
		5948.28	0			0
		5948.94	0			0
		5949.59	0			0
		5950.25	0			0
		5950.91	0			0
		5951.56	0			0
		5952.22	0			0
		5952.88	0			0
		5953.53	0			0
		5954.19	0			0
		5954.84	0			0
		5955.5	0			0
		5956.16	0			0
		5956.81	0			0
		5957.47	0			0
		5958.12	0			0
		5958.78	0			0
		5959.44	0			0
		5960.09	0			0
		5960.75	0			0
		5961.41	0			0
		5962.06	0			0
		5962.72	0			0
		5963.38	0			0
		5964.03	0			0
		5964.69	0			0
		5965.34	0			0
		5966	0			0
		5966.66	0			0
		5967.31	0			0
		5967.97	0			0
		5968.62	0			0
		5969.28	0			0
		5969.94	0			0
		5970.59	0			0
		5971.25	0			0
		5971.91	0			0
		5972.56	0			0
		5973.22	0			0
		5973.88	0			0
		5974.53	0			0
		5975.19	0			0
		5975.84	0			0
		5976.5	0			0
		5977.16	0			0
		5977.81	0			0
		5978.47	0			0
		5979.12	0			0
		5979.78	0			0
		5980.44	0			0
		5981.09	0			0
		5981.75	0			0
		5982.41	0			0
		5983.06	0			0
		5983.72	0			0
		5984.38	0			0
		5985.03	0			0
		5985.69	0			0
		5986.34	0			0
		5987	0			0
		5987.66	0			0
		5988.31	0			0
		5988.97	0			0
		5989.62	0			0
		5990.28	0			0
		5990.94	0			0
		5991.59	0			0
		5992.25	0			0
		5992.91	0			0
		5993.56	0			0
		5994.22	0			0.00174362
		5994.88	0			0.00174362
		5995.53	0			0.00348724
		5996.19	0			0.00523086
		5996.84	0.000291735			0.00697447
		5997.5	0.000291735			0.00871809
		5998.16	0.000291735			0.0122053
		5998.81	0.000291735			0.0174362
		5999.47	0.000291735			0.0209234
		6000.12	0			0.0191798
		6000.78	0			0.0156926
		6001.44	0			0.0104617
		6002.09	0			0.00523086
		6002.75	0			0.00348724
		6003.41	0			0.00174362
		6004.06	0			0.00174362
		6004.72	0			0.00174362
		6005.38	0.000291735			0.00174362
		6006.03	0.00058347			0.00174362
		6006.69	0.00116694			0.00174362
		6007.34	0.00204214			0.00174362
		6008	0.00320908			0.00348724
		6008.66	0.00408429			0.00523086
		6009.31	0.00437602			0.00871809
		6009.97	0.00379255			0.0156926
		6010.62	0.00291735			0.0244107
		6011.28	0.00233388			0.036616
		6011.94	0.00204214			0.0540522
		6012.59	0.00262561			0.0714884
		6013.25	0.00379255			0.0836937
		6013.91	0.00525123			0.0871809
		6014.56	0.00787684			0.0784628
		6015.22	0.0110859			0.0627703
		6015.88	0.014295			0.0505649
		6016.53	0.0163372			0.0401032
		6017.19	0.0183793			0.036616
		6017.84	0.0210049			0.0383596
		6018.5	0.0221718			0.0488213
		6019.16	0.0204214			0.0680011
		6019.81	0.0172124			0.095899
		6020.47	0.0148785			0.137746
		6021.12	0.0137115			0.214465
		6021.78	0.0122529			0.345236
		6022.44	0.00991899			0.533547
		6023.09	0.00846031			0.782885
		6023.75	0.00816858			1.06186
		6024.41	0.00816858			1.27982
		6025.06	0.00758511			1.33212
		6025.72	0.00612643			1.19612
		6026.38	0.00437602			0.953759
		6027.03	0.00291735			0.707909
		6027.69	0.00175041			0.496931
		6028.34	0.00116694			0.326057
		6029	0.000875205			0.205747
		6029.66	0.00058347			0.129028
		6030.31	0.00058347			0.0889245
		6030.97	0.000291735			0.0749756
		6031.62	0.000291735			0.0784628
		6032.28	0			0.0976426
		6032.94	0			0.136002
		6033.59	0			0.184824
		6034.25	0			0.22667
		6034.91	0			0.247594
		6035.56	0			0.249337
		6036.22	0			0.22667
		6036.88	0			0.186567
		6037.53	0			0.142977
		6038.19	0			0.106361
		6038.84	0			0.073232
		6039.5	0			0.0418468
		6040.16	0			0.0191798
		6040.81	0			0.00697447
		6041.47	0			0.00348724
		6042.12	0			0.00174362
		6042.78	0			0.00174362
		6043.44	0			0.00174362
		6044.09	0			0.00348724
		6044.75	0			0.00348724
		6045.41	0			0.00697447
		6046.06	0			0.00871809
		6046.72	0			0.0104617
		6047.38	0			0.0122053
		6048.03	0			0.0104617
		6048.69	0			0.0104617
		6049.34	0			0.00697447
		6050	0.000291735			0.00348724
		6050.66	0.000291735			0.00174362
		6051.31	0.000291735			0.00174362
		6051.97	0.00058347			0
		6052.62	0.00058347			0
		6053.28	0.000875205			0
		6053.94	0.00116694			0
		6054.59	0.00145867			0.00174362
		6055.25	0.00175041			0.00174362
		6055.91	0.00175041			0.00523086
		6056.56	0.00175041			0.0104617
		6057.22	0.00145867			0.0191798
		6057.88	0.00175041			0.0296415
		6058.53	0.00175041			0.0383596
		6059.19	0.00233388			0.0435905
		6059.84	0.00262561			0.0453341
		6060.5	0.00291735			0.0435905
		6061.16	0.00262561			0.036616
		6061.81	0.00262561			0.0244107
		6062.47	0.00262561			0.0139489
		6063.12	0.00291735			0.00871809
		6063.78	0.00320908			0.00697447
		6064.44	0.00408429			0.00697447
		6065.09	0.00525123			0.0104617
		6065.75	0.00758511			0.0156926
		6066.41	0.0105025			0.0209234
		6067.06	0.0122529			0.0261543
		6067.72	0.0119611			0.0331287
		6068.38	0.00962725			0.0523086
		6069.03	0.0067099			0.0889245
		6069.69	0.00437602			0.146464
		6070.34	0.00262561			0.216209
		6071	0.00145867			0.272004
		6071.66	0.000875205			0.282466
		6072.31	0.00058347			0.235388
		6072.97	0.000291735			0.156926
		6073.62	0.000291735			0.0871809
		6074.28	0			0.0418468
		6074.94	0			0.0209234
		6075.59	0			0.0104617
		6076.25	0			0.00871809
		6076.91	0			0.00697447
		6077.56	0			0.00697447
		6078.22	0			0.00871809
		6078.88	0			0.00871809
		6079.53	0			0.00697447
		6080.19	0			0.00697447
		6080.84	0			0.00697447
		6081.5	0			0.00697447
		6082.16	0			0.00697447
		6082.81	0			0.00697447
		6083.47	0			0.00697447
		6084.12	0			0.00523086
		6084.78	0			0.00348724
		6085.44	0			0.00174362
		6086.09	0			0.00174362
		6086.75	0			0
		6087.41	0			0.00174362
		6088.06	0			0.00174362
		6088.72	0			0.00174362
		6089.38	0			0.00174362
		6090.03	0			0.00348724
		6090.69	0			0.00348724
		6091.34	0			0.00523086
		6092	0			0.00697447
		6092.66	0			0.00697447
		6093.31	0			0.00697447
		6093.97	0			0.00523086
		6094.62	0			0.00348724
		6095.28	0			0.00174362
		6095.94	0			0.00174362
		6096.59	0			0.00348724
		6097.25	0			0.00348724
		6097.91	0			0.00348724
		6098.56	0			0.00348724
		6099.22	0			0.00348724
		6099.88	0			0.00348724
		6100.53	0			0.00174362
		6101.19	0			0.00174362
		6101.84	0			0
		6102.5	0			0
		6103.16	0			0
		6103.81	0			0
		6104.47	0			0
		6105.12	0			0
		6105.78	0			0
		6106.44	0			0
		6107.09	0			0
		6107.75	0			0
		6108.41	0			0
		6109.06	0			0
		6109.72	0			0
		6110.38	0			0.00174362
		6111.03	0			0.00174362
		6111.69	0			0.00174362
		6112.34	0			0.00174362
		6113	0			0
		6113.66	0			0
		6114.31	0			0
		6114.97	0			0
		6115.62	0			0
		6116.28	0			0
		6116.94	0			0
		6117.59	0			0
		6118.25	0			0
		6118.91	0			0.00174362
		6119.56	0			0.00174362
		6120.22	0			0.00348724
		6120.88	0			0.00523086
		6121.53	0			0.00523086
		6122.19	0			0.00523086
		6122.84	0			0.00523086
		6123.5	0			0.00697447
		6124.16	0			0.00697447
		6124.81	0			0.00523086
		6125.47	0			0.00348724
		6126.12	0			0.00174362
		6126.78	0			0.00174362
		6127.44	0			0
		6128.09	0			0
		6128.75	0			0
		6129.41	0			0
		6130.06	0			0
		6130.72	0			0.00174362
		6131.38	0			0.00174362
		6132.03	0			0.00174362
		6132.69	0			0.00174362
		6133.34	0			0.00174362
		6134	0			0.00174362
		6134.66	0			0.00174362
		6135.31	0			0
		6135.97	0			0
		6136.62	0			0
		6137.28	0			0
		6137.94	0			0
		6138.59	0			0
		6139.25	0			0
		6139.91	0			0
		6140.56	0			0
		6141.22	0			0
		6141.88	0			0
		6142.53	0			0
		6143.19	0			0.00174362
		6143.84	0			0.00174362
		6144.5	0			0.00174362
		6145.16	0			0.00174362
		6145.81	0			0
		6146.47	0			0
		6147.12	0			0
		6147.78	0			0
		6148.44	0			0
		6149.09	0			0
		6149.75	0			0
		6150.41	0			0
		6151.06	0			0
		6151.72	0			0
		6152.38	0			0
		6153.03	0			0
		6153.69	0			0
		6154.34	0			0
		6155	0			0
		6155.66	0			0
		6156.31	0			0
		6156.97	0			0
		6157.62	0			0
		6158.28	0			0
		6158.94	0			0
		6159.59	0			0
		6160.25	0			0
		6160.91	0			0
		6161.56	0			0
		6162.22	0			0
		6162.88	0			0
		6163.53	0			0
		6164.19	0			0
		6164.84	0			0
		6165.5	0			0
		6166.16	0			0
		6166.81	0			0
		6167.47	0			0
		6168.12	0			0
		6168.78	0			0
		6169.44	0			0
		6170.09	0			0
		6170.75	0			0
		6171.41	0			0
		6172.06	0			0
		6172.72	0			0
		6173.38	0			0
		6174.03	0			0
		6174.69	0			0
		6175.34	0			0
		6176	0			0
		6176.66	0			0.00174362
		6177.31	0			0.00174362
		6177.97	0			0.00348724
		6178.62	0			0.00348724
		6179.28	0			0.00348724
		6179.94	0			0.00523086
		6180.59	0			0.00871809
		6181.25	0			0.0104617
		6181.91	0			0.0104617
		6182.56	0			0.0122053
		6183.22	0			0.0104617
		6183.88	0			0.0104617
		6184.53	0			0.00871809
		6185.19	0			0.00871809
		6185.84	0			0.00697447
		6186.5	0			0.00697447
		6187.16	0			0.00523086
		6187.81	0			0.00348724
		6188.47	0			0.00348724
		6189.12	0			0.00174362
		6189.78	0			0.00174362
		6190.44	0			0.00174362
		6191.09	0			0
		6191.75	0			0
		6192.41	0			0
		6193.06	0			0
		6193.72	0			0
		6194.38	0			0
		6195.03	0			0
		6195.69	0			0
		6196.34	0			0
		6197	0			0
		6197.66	0			0
		6198.31	0			0.00174362
		6198.97	0			0.00174362
		6199.62	0			0.00174362
		6200.28	0			0.00174362
		6200.94	0			0.00174362
		6201.59	0			0.00174362
		6202.25	0			0.00174362
		6202.91	0			0.00174362
		6203.56	0			0.00348724
		6204.22	0			0.00348724
		6204.88	0			0.00348724
		6205.53	0			0.00348724
		6206.19	0			0.00174362
		6206.84	0			0.00174362
		6207.5	0			0.00174362
		6208.16	0			0.00174362
		6208.81	0			0.00174362
		6209.47	0			0.00174362
		6210.12	0			0.00174362
		6210.78	0			0.00174362
		6211.44	0			0.00174362
		6212.09	0			0.00174362
		6212.75	0			0.00174362
		6213.41	0			0.00174362
		6214.06	0			0.00174362
		6214.72	0			0.00174362
		6215.38	0			0.00174362
		6216.03	0			0.00174362
		6216.69	0			0.00174362
		6217.34	0			0.00174362
		6218	0			0
		6218.66	0			0
		6219.31	0			0
		6219.97	0			0
		6220.62	0			0
		6221.28	0			0
		6221.94	0			0
		6222.59	0			0
		6223.25	0			0.00174362
		6223.91	0			0.00174362
		6224.56	0			0.00174362
		6225.22	0			0.00174362
		6225.88	0			0.00174362
		6226.53	0			0.00174362
		6227.19	0			0.00174362
		6227.84	0			0.00174362
		6228.5	0			0.00174362
		6229.16	0			0.00174362
		6229.81	0			0.00174362
		6230.47	0			0
		6231.12	0			0
		6231.78	0			0
		6232.44	0			0
		6233.09	0			0
		6233.75	0			0
		6234.41	0			0
		6235.06	0			0
		6235.72	0			0
		6236.38	0			0
		6237.03	0			0
		6237.69	0			0
		6238.34	0			0
		6239	0			0
		6239.66	0			0
		6240.31	0			0
		6240.97	0			0
		6241.62	0			0
		6242.28	0			0
		6242.94	0			0
		6243.59	0			0
		6244.25	0			0
		6244.91	0			0
		6245.56	0			0
		6246.22	0			0
		6246.88	0			0
		6247.53	0			0
		6248.19	0			0
		6248.84	0			0
		6249.5	0			0
		6250.16	0			0
		6250.81	0			0
		6251.47	0			0
		6252.12	0			0
		6252.78	0			0
		6253.44	0			0
		6254.09	0			0
		6254.75	0			0
		6255.41	0			0
		6256.06	0			0
		6256.72	0			0.00174362
		6257.38	0			0.00174362
		6258.03	0			0.00174362
		6258.69	0			0.00348724
		6259.34	0			0.00348724
		6260	0			0.00348724
		6260.66	0			0.00523086
		6261.31	0			0.00523086
		6261.97	0			0.00348724
		6262.62	0			0.00348724
		6263.28	0			0.00174362
		6263.94	0			0.00174362
		6264.59	0			0
		6265.25	0			0
		6265.91	0			0
		6266.56	0			0
		6267.22	0			0
		6267.88	0			0
		6268.53	0			0
		6269.19	0			0
		6269.84	0			0
		6270.5	0			0
		6271.16	0			0
		6271.81	0			0
		6272.47	0			0
		6273.12	0			0
		6273.78	0			0
		6274.44	0			0
		6275.09	0			0
		6275.75	0			0
		6276.41	0			0
		6277.06	0			0
		6277.72	0			0
		6278.38	0			0
		6279.03	0			0
		6279.69	0			0
		6280.34	0			0
		6281	0			0
		6281.66	0			0
		6282.31	0			0
		6282.97	0			0
		6283.62	0			0
		6284.28	0			0
		6284.94	0			0
		6285.59	0			0
		6286.25	0			0
		6286.91	0			0
		6287.56	0			0
		6288.22	0.000291735			0
		6288.88	0.000291735			0
		6289.53	0.00058347			0
		6290.19	0.00116694			0
		6290.84	0.00175041			0
		6291.5	0.00233388			0
		6292.16	0.00262561			0
		6292.81	0.00204214			0.00174362
		6293.47	0.00145867			0.00174362
		6294.12	0.00116694			0.00174362
		6294.78	0.000875205			0.00174362
		6295.44	0.000291735			0
		6296.09	0.000291735			0
		6296.75	0			0
		6297.41	0			0
		6298.06	0			0
		6298.72	0			0
		6299.38	0			0
		6300.03	0			0
		6300.69	0			0
		6301.34	0			0
		6302	0			0
		6302.66	0.000291735			0.00174362
		6303.31	0.000291735			0.00174362
		6303.97	0.000291735			0.00174362
		6304.62	0.000291735			0.00348724
		6305.28	0.000291735			0.00348724
		6305.94	0.000291735			0.00174362
		6306.59	0.000291735			0.00174362
		6307.25	0			0.00174362
		6307.91	0			0.00174362
		6308.56	0			0.00174362
		6309.22	0			0.00174362
		6309.88	0			0.00174362
		6310.53	0			0.00174362
[truncated: 142,765 more rows]

## Sheet: 5b
			Normalized intensity (%)
		m/z	roGFP2(C205S) + Tum1			roGFP2(C205S) + Tum1 + 3MP
		5000	0.00107857			0
		5000.66	0.000808931			0
		5001.31	0.000539287			0
		5001.97	0.000539287			0
		5002.62	0.000269644			0
		5003.28	0.000269644			0
		5003.94	0.000269644			0
		5004.59	0			0
		5005.25	0			0
		5005.91	0			0
		5006.56	0			0
		5007.22	0			0
		5007.88	0			0
		5008.53	0			0
		5009.19	0			0
		5009.84	0			0
		5010.5	0			0
		5011.16	0			0
		5011.81	0			0
		5012.47	0			0
		5013.12	0			0
		5013.78	0			0
		5014.44	0			0
		5015.09	0			0
		5015.75	0			0
		5016.41	0			0
		5017.06	0			0
		5017.72	0			0
		5018.38	0			0
		5019.03	0			0
		5019.69	0			0
		5020.34	0			0
		5021	0			0
		5021.66	0			0
		5022.31	0			0
		5022.97	0			0
		5023.62	0			0
		5024.28	0			0
		5024.94	0			0
		5025.59	0			0
		5026.25	0			0
		5026.91	0			0
		5027.56	0			0
		5028.22	0			0
		5028.88	0			0
		5029.53	0			0
		5030.19	0			0
		5030.84	0			0
		5031.5	0			0
		5032.16	0			0
		5032.81	0			0
		5033.47	0			0
		5034.12	0			0
		5034.78	0			0
		5035.44	0			0
		5036.09	0			0
		5036.75	0			0
		5037.41	0			0
		5038.06	0			0
		5038.72	0			0
		5039.38	0			0
		5040.03	0			0
		5040.69	0			0
		5041.34	0			0
		5042	0			0
		5042.66	0			0
		5043.31	0			0
		5043.97	0			0
		5044.62	0			0
		5045.28	0			0
		5045.94	0			0
		5046.59	0			0
		5047.25	0			0
		5047.91	0			0
		5048.56	0			0
		5049.22	0			0
		5049.88	0			0
		5050.53	0			0
		5051.19	0			0
		5051.84	0			0
		5052.5	0			0
		5053.16	0			0
		5053.81	0			0
		5054.47	0			0
		5055.12	0			0
		5055.78	0			0
		5056.44	0			0
		5057.09	0			0
		5057.75	0			0
		5058.41	0			0
		5059.06	0			0
		5059.72	0			0.00129324
		5060.38	0			0.00258649
		5061.03	0			0.00387973
		5061.69	0			0.00775946
		5062.34	0			0.0116392
		5063	0			0.0142257
		5063.66	0			0.0142257
		5064.31	0			0.0116392
		5064.97	0			0.0090527
		5065.62	0			0.00646621
		5066.28	0			0.00517297
		5066.94	0			0.00517297
		5067.59	0			0.00387973
		5068.25	0			0.00517297
		5068.91	0			0.00775946
		5069.56	0			0.0103459
		5070.22	0			0.0129324
		5070.88	0			0.0142257
		5071.53	0			0.0129324
		5072.19	0			0.0129324
		5072.84	0			0.0129324
		5073.5	0			0.0116392
		5074.16	0			0.0090527
		5074.81	0			0.00775946
		5075.47	0			0.00517297
		5076.12	0			0.00387973
		5076.78	0			0.00258649
		5077.44	0			0.00258649
		5078.09	0			0.00258649
		5078.75	0			0.00129324
		5079.41	0			0.00129324
		5080.06	0			0.00258649
		5080.72	0.000269644			0.00258649
		5081.38	0.000269644			0.00387973
		5082.03	0.000269644			0.00646621
		5082.69	0.000269644			0.00775946
		5083.34	0.000269644			0.0103459
		5084	0.000269644			0.0142257
		5084.66	0.000539287			0.0206919
		5085.31	0.00107857			0.0297446
		5085.97	0.00242679			0.042677
		5086.62	0.00404465			0.0581959
		5087.28	0.00539287			0.0763013
		5087.94	0.00566251			0.0931135
		5088.59	0.00485358			0.109926
		5089.25	0.00323572			0.131911
		5089.91	0.00215715			0.164242
		5090.56	0.00134822			0.209505
		5091.22	0.00107857			0.253476
		5091.88	0.00107857			0.27934
		5092.53	0.00107857			0.278047
		5093.19	0.00107857			0.262528
		5093.84	0.00107857			0.248303
		5094.5	0.00107857			0.23537
		5095.16	0.00107857			0.212092
		5095.81	0.000808931			0.173295
		5096.47	0.000808931			0.131911
		5097.12	0.000808931			0.100873
		5097.78	0.000808931			0.0814743
		5098.44	0.000808931			0.0672486
		5099.09	0.000808931			0.053023
		5099.75	0.00107857			0.0387973
		5100.41	0.00107857			0.0258649
		5101.06	0.00161786			0.0168122
		5101.72	0.0018875			0.0103459
		5102.38	0.0018875			0.00646621
		5103.03	0.0018875			0.00387973
		5103.69	0.00215715			0.00258649
		5104.34	0.00242679			0.00129324
		5105	0.00323572			0.00129324
		5105.66	0.00404465			0
		5106.31	0.00485358			0
		5106.97	0.00647144			0
		5107.62	0.00808931			0
		5108.28	0.00970717			0
		5108.94	0.011325			0
		5109.59	0.0134822			0
		5110.25	0.0167179			0
		5110.91	0.0223804			0
		5111.56	0.0288519			0.00129324
		5112.22	0.0342447			0.00129324
		5112.88	0.0390983			0.00258649
		5113.53	0.0474573			0.00258649
		5114.19	0.062018			0.00258649
		5114.84	0.0792752			0.00129324
		5115.5	0.0919484			0.00129324
		5116.16	0.0949145			0.00129324
		5116.81	0.0900609			0.00129324
		5117.47	0.0803538			0
		5118.12	0.0692984			0.00129324
		5118.78	0.0595912			0.00129324
		5119.44	0.0531198			0.00129324
		5120.09	0.0501537			0
		5120.75	0.0509626			0
		5121.41	0.0550073			0
		5122.06	0.0593216			0
		5122.72	0.0622877			0
		5123.38	0.0628269			0
		5124.03	0.0579734			0
		5124.69	0.0466483			0
		5125.34	0.0318179			0
		5126	0.0186054			0
		5126.66	0.00943752			0
		5127.31	0.0043143			0
		5127.97	0.00161786			0
		5128.62	0.000539287			0
		5129.28	0.000269644			0
		5129.94	0			0
		5130.59	0			0
		5131.25	0			0
		5131.91	0			0
		5132.56	0			0
		5133.22	0			0
		5133.88	0			0
		5134.53	0			0
		5135.19	0			0
		5135.84	0			0
		5136.5	0			0
		5137.16	0			0
		5137.81	0			0
		5138.47	0			0
		5139.12	0			0
		5139.78	0			0
		5140.44	0			0
		5141.09	0			0
		5141.75	0			0
		5142.41	0			0
		5143.06	0			0
		5143.72	0			0
		5144.38	0			0
		5145.03	0			0
		5145.69	0			0
		5146.34	0			0
		5147	0			0
		5147.66	0			0
		5148.31	0			0
		5148.97	0			0
		5149.62	0			0
		5150.28	0			0
		5150.94	0			0
		5151.59	0			0
		5152.25	0			0
		5152.91	0			0
		5153.56	0			0
		5154.22	0			0
		5154.88	0			0
		5155.53	0			0
		5156.19	0			0
		5156.84	0			0
		5157.5	0			0
		5158.16	0			0
		5158.81	0			0
		5159.47	0			0
		5160.12	0			0
		5160.78	0			0
		5161.44	0			0
		5162.09	0			0
		5162.75	0			0
		5163.41	0			0
		5164.06	0			0
		5164.72	0			0
		5165.38	0			0
		5166.03	0			0
		5166.69	0			0
		5167.34	0			0
		5168	0			0
		5168.66	0			0
		5169.31	0			0
		5169.97	0			0
		5170.62	0			0
		5171.28	0			0
		5171.94	0			0
		5172.59	0			0
		5173.25	0			0
		5173.91	0			0
		5174.56	0			0
		5175.22	0			0
		5175.88	0			0
		5176.53	0			0
		5177.19	0			0
		5177.84	0			0
		5178.5	0			0
		5179.16	0			0
		5179.81	0			0
		5180.47	0			0
		5181.12	0			0
		5181.78	0			0
		5182.44	0			0
		5183.09	0			0
		5183.75	0			0
		5184.41	0			0
		5185.06	0			0
		5185.72	0			0.00129324
		5186.38	0			0.00129324
		5187.03	0			0.00258649
		5187.69	0			0.00387973
		5188.34	0			0.00646621
		5189	0			0.0103459
		5189.66	0			0.0193986
		5190.31	0			0.0323311
		5190.97	0			0.04785
		5191.62	0			0.0633689
		5192.28	0			0.0737148
		5192.94	0			0.0737148
		5193.59	0			0.0672486
		5194.25	0			0.0581959
		5194.91	0			0.0517297
		5195.56	0			0.04785
		5196.22	0			0.0439703
		5196.88	0			0.0387973
		5197.53	0			0.0336243
		5198.19	0			0.0271581
		5198.84	0			0.0219851
		5199.5	0			0.0206919
		5200.16	0			0.0245716
		5200.81	0			0.0336243
		5201.47	0			0.04785
		5202.12	0			0.0698351
		5202.78	0			0.0995797
		5203.44	0			0.137084
		5204.09	0			0.177174
		5204.75	0			0.206919
		5205.41	0			0.210799
		5206.06	0			0.18752
		5206.72	0			0.157776
		5207.38	0			0.137084
		5208.03	0			0.121565
		5208.69	0			0.100873
		5209.34	0			0.0775946
		5210	0			0.0581959
		5210.66	0			0.0439703
		5211.31	0			0.0362108
		5211.97	0			0.0297446
		5212.62	0			0.0219851
		5213.28	0			0.0155189
		5213.94	0			0.0103459
		5214.59	0			0.00646621
		5215.25	0			0.00517297
		5215.91	0			0.00517297
		5216.56	0			0.00517297
		5217.22	0			0.00775946
		5217.88	0			0.0103459
		5218.53	0			0.0129324
		5219.19	0			0.0142257
		5219.84	0			0.0129324
		5220.5	0			0.0116392
		5221.16	0			0.0103459
		5221.81	0			0.00775946
		5222.47	0			0.00646621
		5223.12	0			0.00387973
		5223.78	0			0.00258649
		5224.44	0			0.00129324
		5225.09	0			0.00129324
		5225.75	0			0
		5226.41	0			0
		5227.06	0			0
		5227.72	0			0
		5228.38	0			0
		5229.03	0			0
		5229.69	0			0
		5230.34	0			0
		5231	0			0
		5231.66	0			0
		5232.31	0			0
		5232.97	0			0
		5233.62	0			0
		5234.28	0			0
		5234.94	0			0
		5235.59	0			0
		5236.25	0			0
		5236.91	0			0
		5237.56	0			0
		5238.22	0			0
		5238.88	0			0
		5239.53	0			0
		5240.19	0			0
		5240.84	0			0
		5241.5	0			0
		5242.16	0			0
		5242.81	0			0
		5243.47	0			0
		5244.12	0			0
		5244.78	0			0
		5245.44	0			0
		5246.09	0			0
		5246.75	0			0
		5247.41	0			0
		5248.06	0			0
		5248.72	0			0
		5249.38	0			0
		5250.03	0			0
		5250.69	0			0
		5251.34	0			0
		5252	0			0
		5252.66	0			0
		5253.31	0			0
		5253.97	0			0
		5254.62	0			0
		5255.28	0			0
		5255.94	0			0
		5256.59	0			0
		5257.25	0			0
		5257.91	0			0
		5258.56	0			0
		5259.22	0			0
		5259.88	0			0
		5260.53	0			0
		5261.19	0			0
		5261.84	0			0
		5262.5	0			0
		5263.16	0			0
		5263.81	0			0
		5264.47	0			0
		5265.12	0			0
		5265.78	0			0
		5266.44	0			0
		5267.09	0			0
		5267.75	0			0
		5268.41	0			0
		5269.06	0			0
		5269.72	0.000269644			0
		5270.38	0.000269644			0
		5271.03	0.000269644			0
		5271.69	0.000269644			0
		5272.34	0.000269644			0
		5273	0.000269644			0
		5273.66	0.000269644			0
		5274.31	0.000269644			0
		5274.97	0.000269644			0
		5275.62	0.000269644			0
		5276.28	0.000269644			0
		5276.94	0.000269644			0
		5277.59	0.000269644			0
		5278.25	0.000269644			0
		5278.91	0.000269644			0
		5279.56	0.000269644			0
		5280.22	0.000269644			0
		5280.88	0.000269644			0
		5281.53	0			0
		5282.19	0			0
		5282.84	0			0.00129324
		5283.5	0			0.00258649
		5284.16	0.000269644			0.00387973
		5284.81	0.000539287			0.00517297
		5285.47	0.000808931			0.00517297
		5286.12	0.00107857			0.00517297
		5286.78	0.00134822			0.00517297
		5287.44	0.00134822			0.00387973
		5288.09	0.00161786			0.00387973
		5288.75	0.0018875			0.00387973
		5289.41	0.0018875			0.00387973
		5290.06	0.00161786			0.00387973
		5290.72	0.00107857			0.00387973
		5291.38	0.000539287			0.00258649
		5292.03	0.000269644			0.00258649
		5292.69	0.000269644			0.00258649
		5293.34	0.000269644			0.00258649
		5294	0.000269644			0.00258649
		5294.66	0.000269644			0.00258649
		5295.31	0			0.00258649
		5295.97	0			0.00387973
		5296.62	0			0.00387973
		5297.28	0			0.00387973
		5297.94	0			0.00517297
		5298.59	0			0.00517297
		5299.25	0			0.00517297
		5299.91	0			0.00646621
		5300.56	0			0.00646621
		5301.22	0			0.00775946
		5301.88	0			0.0090527
		5302.53	0			0.0116392
		5303.19	0			0.0142257
		5303.84	0			0.0155189
		5304.5	0			0.0155189
		5305.16	0			0.0168122
		5305.81	0			0.0181054
		5306.47	0			0.0206919
		5307.12	0			0.0232784
		5307.78	0			0.0258649
		5308.44	0			0.0271581
		5309.09	0			0.0284513
		5309.75	0			0.0284513
		5310.41	0			0.0284513
		5311.06	0			0.0271581
		5311.72	0			0.0258649
		5312.38	0			0.0219851
		5313.03	0			0.0168122
		5313.69	0			0.0142257
		5314.34	0			0.0142257
		5315	0			0.0129324
		5315.66	0			0.0129324
		5316.31	0			0.0116392
		5316.97	0			0.0142257
		5317.62	0			0.0193986
		5318.28	0.000269644			0.0323311
		5318.94	0.000269644			0.0543162
		5319.59	0.000269644			0.0879405
		5320.25	0.000539287			0.126738
		5320.91	0.000539287			0.155189
		5321.56	0.000808931			0.162949
		5322.22	0.000808931			0.160362
		5322.88	0.000539287			0.159069
		5323.53	0.000539287			0.162949
		5324.19	0.000269644			0.164242
		5324.84	0			0.157776
		5325.5	0			0.142257
		5326.16	0			0.124151
		5326.81	0			0.107339
		5327.47	0			0.0866473
		5328.12	0			0.0646621
		5328.78	0			0.0465567
		5329.44	0			0.0349176
		5330.09	0			0.0297446
		5330.75	0			0.0258649
		5331.41	0			0.0206919
		5332.06	0			0.0142257
		5332.72	0			0.0103459
		5333.38	0			0.00646621
		5334.03	0			0.00387973
		5334.69	0			0.00258649
		5335.34	0			0.00258649
		5336	0			0.00258649
		5336.66	0			0.00258649
		5337.31	0			0.00258649
		5337.97	0			0.00129324
		5338.62	0			0.00129324
		5339.28	0			0
		5339.94	0			0
		5340.59	0			0
		5341.25	0			0
		5341.91	0			0
		5342.56	0			0
		5343.22	0			0
		5343.88	0			0
		5344.53	0			0
		5345.19	0			0
		5345.84	0			0
		5346.5	0			0
		5347.16	0			0
		5347.81	0			0
		5348.47	0			0
		5349.12	0			0
		5349.78	0			0
		5350.44	0			0
		5351.09	0			0
		5351.75	0			0
		5352.41	0			0
		5353.06	0			0
		5353.72	0			0
		5354.38	0			0
		5355.03	0			0
		5355.69	0			0
		5356.34	0			0
		5357	0			0
		5357.66	0			0
		5358.31	0			0
		5358.97	0			0
		5359.62	0			0
		5360.28	0			0
		5360.94	0			0
		5361.59	0			0
		5362.25	0			0
		5362.91	0			0
		5363.56	0			0
		5364.22	0			0
		5364.88	0			0
		5365.53	0			0
		5366.19	0			0
		5366.84	0			0
		5367.5	0			0
		5368.16	0			0
		5368.81	0			0
		5369.47	0			0
		5370.12	0			0
		5370.78	0			0
		5371.44	0			0
		5372.09	0			0
		5372.75	0			0
		5373.41	0			0
		5374.06	0			0
		5374.72	0			0
		5375.38	0			0
		5376.03	0			0
		5376.69	0			0
		5377.34	0			0
		5378	0			0
		5378.66	0			0
		5379.31	0			0
		5379.97	0			0
		5380.62	0			0
		5381.28	0			0
		5381.94	0			0
		5382.59	0			0
		5383.25	0			0
		5383.91	0			0
		5384.56	0			0
		5385.22	0			0
		5385.88	0			0
		5386.53	0			0
		5387.19	0			0
		5387.84	0			0
		5388.5	0			0
		5389.16	0			0
		5389.81	0			0
		5390.47	0			0
		5391.12	0			0
		5391.78	0			0
		5392.44	0			0
		5393.09	0			0
		5393.75	0			0
		5394.41	0			0
		5395.06	0			0
		5395.72	0			0
		5396.38	0			0
		5397.03	0			0
		5397.69	0			0
		5398.34	0			0
		5399	0			0
		5399.66	0			0
		5400.31	0			0
		5400.97	0			0
		5401.62	0			0
		5402.28	0			0
		5402.94	0			0
		5403.59	0			0
		5404.25	0			0
		5404.91	0			0
		5405.56	0			0
		5406.22	0			0
		5406.88	0			0
		5407.53	0			0
		5408.19	0			0
		5408.84	0			0
		5409.5	0			0
		5410.16	0			0
		5410.81	0			0
		5411.47	0			0
		5412.12	0			0
		5412.78	0			0.00129324
		5413.44	0			0.00129324
		5414.09	0			0.00129324
		5414.75	0			0.00129324
		5415.41	0			0.00129324
		5416.06	0			0.00129324
		5416.72	0			0.00129324
		5417.38	0			0.00258649
		5418.03	0			0.00517297
		5418.69	0			0.0116392
		5419.34	0			0.0206919
		5420	0			0.0310378
		5420.66	0			0.042677
		5421.31	0			0.0569027
		5421.97	0			0.0750081
		5422.62	0			0.0969932
		5423.28	0			0.117685
		5423.94	0			0.128031
		5424.59	0			0.121565
		5425.25	0			0.102166
		5425.91	0			0.0814743
		5426.56	0			0.0672486
		5427.22	0			0.0594892
		5427.88	0			0.053023
		5428.53	0			0.04785
		5429.19	0.000269644			0.0387973
		5429.84	0.000269644			0.0284513
		5430.5	0.000269644			0.0193986
		5431.16	0.000539287			0.0116392
		5431.81	0.000539287			0.0090527
		5432.47	0.000808931			0.0103459
		5433.12	0.000808931			0.0142257
		5433.78	0.00107857			0.0181054
		5434.44	0.000808931			0.0181054
		5435.09	0.000808931			0.0142257
		5435.75	0.000808931			0.0103459
		5436.41	0.000808931			0.00646621
		5437.06	0.000808931			0.00387973
		5437.72	0.00107857			0.00258649
		5438.38	0.00161786			0.00387973
		5439.03	0.00242679			0.00517297
		5439.69	0.00377501			0.0090527
		5440.34	0.00512323			0.0193986
		5441	0.00728038			0.0387973
		5441.66	0.00970717			0.0724216
		5442.31	0.0124036			0.118978
		5442.97	0.0148304			0.177174
		5443.62	0.0161786			0.256062
		5444.28	0.0172572			0.37504
		5444.94	0.0183358			0.537989
		5445.59	0.018875			0.699644
		5446.25	0.0183358			0.812156
		5446.91	0.0167179			0.878112
		5447.56	0.0140215			0.90139
		5448.22	0.0102465			0.848367
		5448.88	0.00701073			0.702231
		5449.53	0.00458394			0.508244
		5450.19	0.00269644			0.32719
		5450.84	0.00161786			0.1914
		5451.5	0.00107857			0.113805
		5452.16	0.000539287			0.0840608
		5452.81	0.000539287			0.0814743
		5453.47	0.000539287			0.0931135
		5454.12	0.000539287			0.115099
		5454.78	0.000808931			0.153896
		5455.44	0.00107857			0.218558
		5456.09	0.00134822			0.311672
		5456.75	0.00242679			0.420304
		5457.41	0.0043143			0.537989
		5458.06	0.00808931			0.671193
		5458.72	0.0134822			0.827675
		5459.38	0.019684			0.960879
		5460.03	0.0239983			0.980278
		5460.69	0.0231893			0.856127
		5461.34	0.0177965			0.659554
		5462	0.0110554			0.473327
		5462.66	0.00593216			0.33107
		5463.31	0.00296608			0.227611
		5463.97	0.00134822			0.152603
		5464.62	0.000539287			0.0969932
		5465.28	0.000269644			0.0581959
		5465.94	0.000269644			0.0336243
		5466.59	0			0.0219851
		5467.25	0			0.0168122
		5467.91	0			0.0155189
		5468.56	0			0.0155189
		5469.22	0			0.0168122
		5469.88	0			0.0168122
		5470.53	0			0.0168122
		5471.19	0			0.0155189
		5471.84	0			0.0129324
		5472.5	0			0.0116392
		5473.16	0			0.0116392
		5473.81	0			0.0116392
		5474.47	0			0.0116392
		5475.12	0			0.0103459
		5475.78	0			0.0103459
		5476.44	0			0.0090527
		5477.09	0			0.00646621
		5477.75	0			0.00517297
		5478.41	0			0.00258649
		5479.06	0			0.00129324
		5479.72	0			0.00129324
		5480.38	0			0
		5481.03	0			0
		5481.69	0			0
		5482.34	0			0
		5483	0			0
		5483.66	0			0
		5484.31	0			0
		5484.97	0			0
		5485.62	0			0
		5486.28	0			0
		5486.94	0			0
		5487.59	0			0
		5488.25	0			0
		5488.91	0			0
		5489.56	0			0
		5490.22	0			0
		5490.88	0			0
		5491.53	0			0
		5492.19	0			0
		5492.84	0			0
		5493.5	0			0
		5494.16	0			0
		5494.81	0			0
		5495.47	0			0
		5496.12	0			0
		5496.78	0.000269644			0
		5497.44	0.000269644			0
		5498.09	0.000269644			0
		5498.75	0			0
		5499.41	0			0
		5500.06	0			0
		5500.72	0			0
		5501.38	0			0
		5502.03	0			0
		5502.69	0			0
		5503.34	0			0
		5504	0			0
		5504.66	0			0
		5505.31	0			0
		5505.97	0			0
		5506.62	0			0
		5507.28	0			0
		5507.94	0			0
		5508.59	0			0
		5509.25	0			0
		5509.91	0			0
		5510.56	0			0
		5511.22	0			0
		5511.88	0			0
		5512.53	0			0
		5513.19	0			0
		5513.84	0			0
		5514.5	0			0
		5515.16	0			0
		5515.81	0			0
		5516.47	0			0
		5517.12	0			0
		5517.78	0			0
		5518.44	0			0
		5519.09	0			0
		5519.75	0			0
		5520.41	0			0
		5521.06	0			0
		5521.72	0			0
		5522.38	0			0
		5523.03	0			0
		5523.69	0			0
		5524.34	0			0
		5525	0			0
		5525.66	0			0
		5526.31	0			0
		5526.97	0			0
		5527.62	0			0
		5528.28	0			0
		5528.94	0			0
		5529.59	0			0
		5530.25	0			0
		5530.91	0			0
		5531.56	0			0
		5532.22	0			0
		5532.88	0			0
		5533.53	0			0
		5534.19	0			0
		5534.84	0			0
		5535.5	0			0
		5536.16	0			0
		5536.81	0			0
		5537.47	0			0
		5538.12	0			0
		5538.78	0			0
		5539.44	0			0
		5540.09	0			0
		5540.75	0			0
		5541.41	0			0
		5542.06	0			0
		5542.72	0			0
		5543.38	0			0
		5544.03	0			0
		5544.69	0			0
		5545.34	0			0
		5546	0			0
		5546.66	0			0
		5547.31	0			0
		5547.97	0			0
		5548.62	0			0
		5549.28	0			0
		5549.94	0			0
		5550.59	0			0
		5551.25	0			0
		5551.91	0			0
		5552.56	0			0
		5553.22	0			0
		5553.88	0			0
		5554.53	0			0
		5555.19	0			0
		5555.84	0			0
		5556.5	0			0
		5557.16	0			0
		5557.81	0			0
		5558.47	0			0
		5559.12	0			0
		5559.78	0			0
		5560.44	0			0
		5561.09	0			0
		5561.75	0			0
		5562.41	0			0
		5563.06	0			0
		5563.72	0			0
		5564.38	0			0
		5565.03	0			0
		5565.69	0			0
		5566.34	0			0
		5567	0			0
		5567.66	0			0.00129324
		5568.31	0			0.00258649
		5568.97	0			0.00387973
		5569.62	0			0.00646621
		5570.28	0			0.0090527
		5570.94	0			0.0129324
		5571.59	0			0.0168122
		5572.25	0			0.0206919
		5572.91	0			0.0271581
		5573.56	0			0.037504
		5574.22	0			0.0569027
		5574.88	0			0.0995797
		5575.53	0			0.173295
		5576.19	0			0.280634
		5576.84	0			0.419011
		5577.5	0			0.575493
		5578.16	0			0.730682
		5578.81	0			0.889751
		5579.47	0			1.0721
		5580.12	0			1.2622
		5580.78	0			1.40834
		5581.44	0			1.48594
		5582.09	0			1.55965
		5582.75	0			1.70708
		5583.41	0			1.90883
		5584.06	0			2.09117
		5584.72	0			2.24636
		5585.38	0			2.45845
		5586.03	0			2.82444
		5586.69	0			3.30165
		5587.34	0			3.68445
		5588	0			3.80084
		5588.66	0			3.68574
		5589.31	0			3.53055
		5589.97	0			3.47624
		5590.62	0			3.4646
		5591.28	0			3.32234
		5591.94	0			3.00162
		5592.59	0			2.60071
		5593.25	0			2.22179
		5593.91	0			1.89848
		5594.56	0.000539287			1.61397
		5595.22	0.00161786			1.36696
		5595.88	0.00377501			1.20401
		5596.53	0.00701073			1.12383
		5597.19	0.00943752			1.06175
		5597.84	0.0102465			0.963466
		5598.5	0.0102465			0.843194
		5599.16	0.0107857			0.733269
		5599.81	0.0118643			0.647915
		5600.47	0.0140215			0.596185
		5601.12	0.0169875			0.579373
		5601.78	0.0204929			0.603944
		5602.44	0.0248072			0.672486
		5603.09	0.0293911			0.759134
		5603.75	0.0334358			0.797931
		5604.41	0.0364019			0.731975
		5605.06	0.0382894			0.569027
		5605.72	0.0412555			0.385386
		5606.38	0.0458394			0.256062
		5607.03	0.0493448			0.199159
		5607.69	0.0485358			0.205626
		5608.34	0.0439519			0.254769
		5609	0.0366715			0.316844
		5609.66	0.0288519			0.360815
		5610.31	0.0215715			0.358228
		5610.97	0.0156393			0.306499
		5611.62	0.011325			0.230197
		5612.28	0.00781966			0.157776
		5612.94	0.00566251			0.108632
		5613.59	0.00458394			0.0814743
		5614.25	0.0043143			0.0672486
		5614.91	0.00458394			0.0581959
		5615.56	0.00512323			0.0491432
		5616.22	0.00566251			0.0400905
		5616.88	0.0062018			0.0297446
		5617.53	0.00647144			0.0219851
		5618.19	0.00647144			0.0155189
		5618.84	0.00728038			0.0103459
		5619.5	0.00889824			0.0103459
		5620.16	0.0118643			0.0142257
		5620.81	0.0156393			0.0284513
		5621.47	0.0199536			0.0698351
		5622.12	0.0242679			0.165535
		5622.78	0.0283126			0.340123
		5623.44	0.0315483			0.571613
		5624.09	0.0337054			0.769479
		5624.75	0.034784			0.822502
		5625.41	0.0361322			0.724216
		5626.06	0.0388287			0.57032
		5626.72	0.0415251			0.459101
		5627.38	0.0420644			0.42289
		5628.03	0.0404465			0.460394
		5628.69	0.0372108			0.553508
		5629.34	0.0339751			0.659554
		5630	0.0315483			0.70999
		5630.66	0.0299304			0.660847
		5631.31	0.0288519			0.548335
		5631.97	0.0280429			0.442289
		5632.62	0.027234			0.372454
		5633.28	0.0269644			0.329777
		5633.94	0.0277733			0.306499
		5634.59	0.0304697			0.297446
		5635.25	0.0345144			0.303912
		5635.91	0.038559			0.307792
		5636.56	0.0412555			0.29098
		5637.22	0.0417947			0.245716
		5637.88	0.0401769			0.182347
		5638.53	0.0366715			0.117685
		5639.19	0.0331662			0.0711284
		5639.84	0.0304697			0.0465567
		5640.5	0.0280429			0.0349176
		5641.16	0.0248072			0.0271581
		5641.81	0.0207626			0.0181054
		5642.47	0.0167179			0.0090527
		5643.12	0.0137518			0.00387973
		5643.78	0.011325			0.00129324
		5644.44	0.00943752			0
		5645.09	0.00755002			0
		5645.75	0.00593216			0
		5646.41	0.0043143			0
		5647.06	0.00323572			0
		5647.72	0.0018875			0
		5648.38	0.00107857			0
		5649.03	0.000539287			0
		5649.69	0.000269644			0
		5650.34	0.000269644			0
		5651	0			0
		5651.66	0			0
		5652.31	0			0
		5652.97	0			0
		5653.62	0			0
		5654.28	0			0
		5654.94	0			0
		5655.59	0			0
		5656.25	0			0
		5656.91	0			0
		5657.56	0			0
		5658.22	0			0
		5658.88	0			0
		5659.53	0			0
		5660.19	0			0
		5660.84	0			0
		5661.5	0			0
		5662.16	0			0
		5662.81	0			0
		5663.47	0			0
		5664.12	0			0
		5664.78	0			0
		5665.44	0			0
		5666.09	0			0
		5666.75	0			0
		5667.41	0			0
		5668.06	0			0
		5668.72	0			0
		5669.38	0			0
		5670.03	0			0
		5670.69	0			0
		5671.34	0			0
		5672	0			0
		5672.66	0			0
		5673.31	0			0
		5673.97	0			0
		5674.62	0			0
		5675.28	0			0
		5675.94	0			0
		5676.59	0			0
		5677.25	0			0
		5677.91	0			0
		5678.56	0			0
		5679.22	0			0
		5679.88	0			0
		5680.53	0			0
		5681.19	0			0
		5681.84	0			0
		5682.5	0			0
		5683.16	0			0
		5683.81	0			0
		5684.47	0			0
		5685.12	0			0
		5685.78	0			0
		5686.44	0			0
		5687.09	0			0
		5687.75	0			0
		5688.41	0			0
		5689.06	0			0
		5689.72	0			0
		5690.38	0			0
		5691.03	0			0
		5691.69	0			0
		5692.34	0			0
		5693	0			0
		5693.66	0			0
		5694.31	0			0
		5694.97	0			0
		5695.62	0			0
		5696.28	0			0
		5696.94	0			0
		5697.59	0			0
		5698.25	0			0
		5698.91	0			0
		5699.56	0			0
		5700.22	0			0
		5700.88	0			0
		5701.53	0			0
		5702.19	0			0
		5702.84	0			0
		5703.5	0			0
		5704.16	0			0
		5704.81	0			0
		5705.47	0			0
		5706.12	0			0
		5706.78	0			0
		5707.44	0			0
		5708.09	0			0
		5708.75	0			0
		5709.41	0			0
		5710.06	0			0
		5710.72	0			0
		5711.38	0			0
		5712.03	0			0
		5712.69	0			0
		5713.34	0			0
		5714	0			0
		5714.66	0			0
		5715.31	0			0
		5715.97	0			0
		5716.62	0			0
		5717.28	0			0
		5717.94	0			0
		5718.59	0			0
		5719.25	0			0
		5719.91	0			0
		5720.56	0			0
		5721.22	0			0.00258649
		5721.88	0			0.00775946
		5722.53	0			0.0232784
		5723.19	0			0.0543162
		5723.84	0			0.104753
		5724.5	0			0.162949
		5725.16	0			0.204332
		5725.81	0			0.213385
		5726.47	0			0.196573
		5727.12	0			0.174588
		5727.78	0			0.155189
		5728.44	0			0.140963
		5729.09	0			0.129324
		5729.75	0			0.121565
		5730.41	0			0.120272
		5731.06	0			0.125445
		5731.72	0			0.134497
		5732.38	0			0.144843
		5733.03	0			0.157776
		5733.69	0			0.179761
		5734.34	0			0.215972
		5735	0			0.267701
		5735.66	0			0.32719
		5736.31	0			0.38668
		5736.97	0			0.442289
		5737.62	0			0.487553
		5738.28	0			0.506951
		5738.94	0			0.483673
		5739.59	0			0.416424
		5740.25	0			0.337536
		5740.91	0			0.276754
		5741.56	0			0.23149
		5742.22	0			0.188813
		5742.88	0			0.146136
		5743.53	0			0.111219
		5744.19	0			0.0840608
		5744.84	0			0.0607824
		5745.5	0			0.042677
		5746.16	0			0.0284513
		5746.81	0			0.0193986
		5747.47	0			0.0142257
		5748.12	0			0.0103459
		5748.78	0			0.00646621
		5749.44	0			0.00517297
		5750.09	0			0.00258649
		5750.75	0			0.00258649
		5751.41	0			0.00129324
		5752.06	0			0.00129324
		5752.72	0			0.00129324
		5753.38	0			0
		5754.03	0			0
		5754.69	0			0
		5755.34	0			0
		5756	0.000269644			0
		5756.66	0.000808931			0
		5757.31	0.00134822			0
		5757.97	0.00161786			0
		5758.62	0.00161786			0
		5759.28	0.00134822			0
		5759.94	0.00134822			0
		5760.59	0.00161786			0.00129324
		5761.25	0.00242679			0.00129324
		5761.91	0.00323572			0.00387973
		5762.56	0.00377501			0.0090527
		5763.22	0.00377501			0.0155189
		5763.88	0.00350537			0.0206919
		5764.53	0.00269644			0.0245716
		5765.19	0.00161786			0.0258649
		5765.84	0.00107857			0.0297446
		5766.5	0.000539287			0.0349176
		5767.16	0.000269644			0.0439703
		5767.81	0.000269644			0.0569027
		5768.47	0			0.0672486
		5769.12	0			0.0698351
		5769.78	0			0.0659554
		5770.44	0			0.0620757
		5771.09	0			0.0633689
		5771.75	0			0.0711284
		5772.41	0			0.0801811
		5773.06	0			0.0827675
		5773.72	0			0.0711284
		5774.38	0			0.0517297
		5775.03	0			0.0336243
		5775.69	0			0.0245716
		5776.34	0			0.0258649
		5777	0			0.0323311
		5777.66	0			0.0400905
		5778.31	0			0.0465567
		5778.97	0			0.04785
		5779.62	0			0.0452635
		5780.28	0			0.0387973
		5780.94	0			0.0310378
		5781.59	0			0.0219851
		5782.25	0			0.0142257
		5782.91	0			0.0090527
		5783.56	0.000269644			0.00517297
		5784.22	0.000539287			0.00258649
		5784.88	0.0018875			0.00129324
		5785.53	0.00539287			0
		5786.19	0.0151			0
		5786.84	0.0380197			0
		5787.5	0.085477			0
		5788.16	0.165022			0
		5788.81	0.258049			0
		5789.47	0.318179			0.00129324
		5790.12	0.313865			0.00129324
		5790.78	0.258049			0.00129324
		5791.44	0.188481			0.00129324
		5792.09	0.133204			0.00258649
		5792.75	0.097611			0.00258649
		5793.41	0.0768484			0.00258649
		5794.06	0.066602			0.00258649
		5794.72	0.0660627			0.00258649
		5795.38	0.0752305			0.00258649
		5796.03	0.0978806			0.00387973
		5796.69	0.139675			0.00387973
		5797.34	0.200076			0.00387973
		5798	0.268835			0.00387973
		5798.66	0.331931			0.00387973
		5799.31	0.383703			0.00387973
		5799.97	0.421722			0.00387973
		5800.62	0.442755			0.00387973
		5801.28	0.447878			0.00387973
		5801.94	0.444103			0.00387973
		5802.59	0.434935			0.00258649
		5803.25	0.413903			0.00129324
		5803.91	0.376962			0.00129324
		5804.56	0.334628			0
		5805.22	0.303619			0
		5805.88	0.290676			0
		5806.53	0.29499			0
		5807.19	0.311438			0
		5807.84	0.319797			0
		5808.5	0.292563			0
		5809.16	0.225961			0
		5809.81	0.148034			0
		5810.47	0.0865556			0
		5811.12	0.0477269			0
		5811.78	0.0253465			0
		5812.44	0.0132125			0
		5813.09	0.00701073			0
		5813.75	0.00377501			0
		5814.41	0.00215715			0
		5815.06	0.00107857			0
		5815.72	0.000808931			0
		5816.38	0.000539287			0
		5817.03	0.000539287			0
		5817.69	0.00134822			0
		5818.34	0.00269644			0
		5819	0.00674109			0
		5819.66	0.0151			0
		5820.31	0.0299304			0
		5820.97	0.0493448			0
		5821.62	0.0668716			0
		5822.28	0.0757698			0
		5822.94	0.0757698			0
		5823.59	0.0719948			0
		5824.25	0.0687591			0
		5824.91	0.0674109			0
		5825.56	0.0687591			0
		5826.22	0.0714555			0
		5826.88	0.0719948			0
		5827.53	0.0682198			0
		5828.19	0.0622877			0
		5828.84	0.0568948			0
		5829.5	0.0539287			0
		5830.16	0.0552769			0
		5830.81	0.0633662			0
		5831.47	0.0784663			0
		5832.12	0.0957235			0
		5832.78	0.10624			0
		5833.44	0.103004			0
		5834.09	0.0870949			0
		5834.75	0.0660627			0
		5835.41	0.0479965			0
		5836.06	0.0353233			0
		5836.72	0.0261554			0
		5837.38	0.0186054			0
		5838.03	0.0118643			0
		5838.69	0.00674109			0
		5839.34	0.00323572			0
		5840	0.00134822			0
		5840.66	0.000539287			0
		5841.31	0.000269644			0
		5841.97	0			0
		5842.62	0			0
		5843.28	0			0
		5843.94	0			0
		5844.59	0			0
		5845.25	0			0
		5845.91	0			0
		5846.56	0			0
		5847.22	0			0
		5847.88	0			0
		5848.53	0			0
		5849.19	0			0
		5849.84	0			0
		5850.5	0			0
		5851.16	0			0
		5851.81	0			0
		5852.47	0			0
		5853.12	0			0
		5853.78	0			0
		5854.44	0			0
		5855.09	0			0
		5855.75	0			0
		5856.41	0			0
		5857.06	0			0
		5857.72	0			0
		5858.38	0			0
		5859.03	0			0
		5859.69	0			0
		5860.34	0			0
		5861	0			0
		5861.66	0			0
		5862.31	0			0
		5862.97	0			0
		5863.62	0			0
		5864.28	0			0
		5864.94	0			0
		5865.59	0			0
		5866.25	0			0
		5866.91	0			0.00129324
		5867.56	0			0.00129324
		5868.22	0			0.00129324
		5868.88	0			0.00129324
		5869.53	0			0.00258649
		5870.19	0			0.00387973
		5870.84	0			0.00517297
		5871.5	0			0.00646621
		5872.16	0			0.00775946
		5872.81	0			0.0090527
		5873.47	0			0.0090527
		5874.12	0			0.0090527
		5874.78	0			0.0090527
		5875.44	0			0.0090527
		5876.09	0			0.00775946
		5876.75	0			0.00775946
		5877.41	0			0.00775946
		5878.06	0			0.00646621
		5878.72	0			0.00517297
		5879.38	0			0.00517297
		5880.03	0			0.00517297
		5880.69	0			0.00517297
		5881.34	0			0.00517297
		5882	0			0.00387973
		5882.66	0			0.00387973
		5883.31	0			0.00258649
		5883.97	0			0.00258649
		5884.62	0			0.00258649
		5885.28	0			0.00258649
		5885.94	0			0.00258649
		5886.59	0			0.00258649
		5887.25	0			0.00258649
		5887.91	0			0.00258649
		5888.56	0			0.00258649
		5889.22	0			0.00258649
		5889.88	0			0.00258649
		5890.53	0			0.00258649
		5891.19	0			0.00258649
		5891.84	0			0.00258649
		5892.5	0			0.00258649
		5893.16	0			0.00258649
		5893.81	0			0.00129324
		5894.47	0			0.00129324
		5895.12	0			0
		5895.78	0			0
		5896.44	0			0
		5897.09	0			0
		5897.75	0			0
		5898.41	0			0
		5899.06	0			0
		5899.72	0			0
		5900.38	0			0
		5901.03	0			0
		5901.69	0			0
		5902.34	0			0
		5903	0			0
		5903.66	0			0
		5904.31	0			0
		5904.97	0			0
		5905.62	0			0
		5906.28	0			0
		5906.94	0			0
		5907.59	0			0
		5908.25	0			0
		5908.91	0			0
		5909.56	0			0
		5910.22	0			0
		5910.88	0			0
		5911.53	0			0
		5912.19	0			0
		5912.84	0			0
		5913.5	0			0
		5914.16	0			0
		5914.81	0			0
		5915.47	0			0
		5916.12	0			0
		5916.78	0			0
		5917.44	0			0
		5918.09	0			0
		5918.75	0			0
		5919.41	0			0
		5920.06	0			0
		5920.72	0			0
		5921.38	0			0
		5922.03	0.000539287			0
		5922.69	0.00161786			0
		5923.34	0.00485358			0
		5924	0.0115947			0.00129324
		5924.66	0.0218411			0.00129324
		5925.31	0.0315483			0.00129324
		5925.97	0.0355929			0.00258649
		5926.62	0.0328965			0.00258649
		5927.28	0.0264251			0.00258649
		5927.94	0.019684			0.00387973
		5928.59	0.0134822			0.00387973
		5929.25	0.00943752			0.00387973
		5929.91	0.00674109			0.00387973
		5930.56	0.00512323			0.00387973
		5931.22	0.00377501			0.00517297
		5931.88	0.00269644			0.00517297
		5932.53	0.0018875			0.00646621
		5933.19	0.00161786			0.0090527
		5933.84	0.00161786			0.0129324
		5934.5	0.0018875			0.0181054
		5935.16	0.00215715			0.0245716
		5935.81	0.00215715			0.0323311
		5936.47	0.0018875			0.042677
		5937.12	0.00134822			0.0543162
		5937.78	0.00107857			0.0659554
		5938.44	0.000808931			0.0750081
		5939.09	0.000539287			0.0814743
		5939.75	0.000539287			0.0866473
		5940.41	0.000269644			0.0879405
		5941.06	0.000269644			0.0814743
		5941.72	0.000269644			0.0724216
		5942.38	0.000269644			0.0620757
		5943.03	0.000269644			0.0517297
		5943.69	0.000269644			0.0400905
		5944.34	0.000269644			0.0271581
		5945	0.000269644			0.0168122
		5945.66	0			0.0116392
		5946.31	0			0.0103459
		5946.97	0			0.00775946
		5947.62	0			0.00646621
		5948.28	0			0.00517297
		5948.94	0			0.00387973
		5949.59	0			0.00129324
		5950.25	0			0.00129324
		5950.91	0			0
		5951.56	0			0
		5952.22	0			0
		5952.88	0			0
		5953.53	0			0
		5954.19	0.000269644			0
		5954.84	0.000808931			0
		5955.5	0.00161786			0
		5956.16	0.00296608			0
		5956.81	0.0043143			0
		5957.47	0.00647144			0
		5958.12	0.0102465			0
		5958.78	0.0175268			0
		5959.44	0.0318179			0
		5960.09	0.0585126			0
		5960.75	0.108666			0
		5961.41	0.19684			0
		5962.06	0.321415			0
		5962.72	0.444373			0
		5963.38	0.509626			0
		5964.03	0.488324			0
		5964.69	0.404465			0
		5965.34	0.303888			0
		5966	0.213018			0
		5966.66	0.139406			0
		5967.31	0.0873645			0
		5967.97	0.0563555			0
		5968.62	0.0412555			0
		5969.28	0.0350537			0
		5969.94	0.0323572			0
		5970.59	0.0296608			0
		5971.25	0.0256161			0
		5971.91	0.0202233			0.00129324
		5972.56	0.0151			0.00129324
		5973.22	0.011325			0.00258649
		5973.88	0.00862859			0.00387973
		5974.53	0.00728038			0.00517297
		5975.19	0.0062018			0.00646621
		5975.84	0.00539287			0.00517297
		5976.5	0.0043143			0.00387973
		5977.16	0.00323572			0.00258649
		5977.81	0.00215715			0.00129324
		5978.47	0.00161786			0.00129324
		5979.12	0.00107857			0.00129324
		5979.78	0.000539287			0.00129324
		5980.44	0.000269644			0.00129324
		5981.09	0.000269644			0
		5981.75	0			0
		5982.41	0			0
		5983.06	0			0
		5983.72	0			0
		5984.38	0			0
		5985.03	0			0
		5985.69	0			0
		5986.34	0			0
		5987	0			0
		5987.66	0			0
		5988.31	0			0
		5988.97	0			0
		5989.62	0			0
		5990.28	0.000269644			0
		5990.94	0.000269644			0
		5991.59	0.000539287			0
		5992.25	0.00107857			0
		5992.91	0.00134822			0
		5993.56	0.0018875			0
		5994.22	0.00242679			0
		5994.88	0.00269644			0
		5995.53	0.00269644			0
		5996.19	0.00296608			0
		5996.84	0.00323572			0
		5997.5	0.00296608			0
		5998.16	0.00269644			0
		5998.81	0.0018875			0
		5999.47	0.00134822			0
		6000.12	0.000808931			0
		6000.78	0.000539287			0
		6001.44	0.000269644			0
		6002.09	0.000269644			0
		6002.75	0.000269644			0
		6003.41	0			0
		6004.06	0			0
		6004.72	0			0
		6005.38	0.000269644			0
		6006.03	0.000269644			0
		6006.69	0.000269644			0
		6007.34	0.000539287			0
		6008	0.000808931			0
		6008.66	0.000539287			0
		6009.31	0.000539287			0
		6009.97	0.000269644			0
		6010.62	0			0
		6011.28	0			0
		6011.94	0			0
		6012.59	0			0
		6013.25	0			0
		6013.91	0			0
		6014.56	0			0
		6015.22	0			0
		6015.88	0			0
		6016.53	0			0
		6017.19	0			0
		6017.84	0			0
		6018.5	0			0
		6019.16	0			0
		6019.81	0			0
		6020.47	0			0
		6021.12	0			0
		6021.78	0			0
		6022.44	0			0
		6023.09	0			0
		6023.75	0			0
		6024.41	0			0
		6025.06	0			0
		6025.72	0			0
		6026.38	0			0
		6027.03	0			0
		6027.69	0			0
		6028.34	0			0
		6029	0			0
		6029.66	0			0.00129324
		6030.31	0			0.00129324
		6030.97	0			0.00129324
		6031.62	0			0.00129324
		6032.28	0			0.00258649
		6032.94	0			0.00129324
		6033.59	0			0.00129324
		6034.25	0			0.00129324
		6034.91	0			0.00129324
		6035.56	0			0.00129324
		6036.22	0			0.00129324
		6036.88	0			0
		6037.53	0			0
		6038.19	0			0
		6038.84	0			0
		6039.5	0			0
		6040.16	0			0
		6040.81	0			0
		6041.47	0			0
		6042.12	0			0
		6042.78	0			0
		6043.44	0			0
		6044.09	0			0
		6044.75	0			0
		6045.41	0			0
		6046.06	0			0
		6046.72	0			0
		6047.38	0			0
		6048.03	0			0
		6048.69	0			0
		6049.34	0			0
		6050	0			0
		6050.66	0			0
		6051.31	0			0
		6051.97	0			0
		6052.62	0			0
		6053.28	0			0
		6053.94	0			0
		6054.59	0			0
		6055.25	0			0
		6055.91	0			0
		6056.56	0			0
		6057.22	0			0
		6057.88	0			0
		6058.53	0			0
		6059.19	0			0
		6059.84	0			0
		6060.5	0			0
		6061.16	0			0
		6061.81	0			0
		6062.47	0			0
		6063.12	0			0
		6063.78	0			0.00129324
		6064.44	0			0.00129324
		6065.09	0			0.00258649
		6065.75	0			0.00258649
		6066.41	0			0.00387973
		6067.06	0			0.00387973
		6067.72	0			0.00387973
		6068.38	0			0.00258649
		6069.03	0			0.00258649
		6069.69	0			0.00129324
		6070.34	0			0.00129324
		6071	0			0.00129324
		6071.66	0			0.00129324
		6072.31	0			0
		6072.97	0			0
		6073.62	0			0
		6074.28	0			0
		6074.94	0			0
		6075.59	0			0
		6076.25	0			0
		6076.91	0			0.00129324
		6077.56	0			0.00129324
		6078.22	0			0.00129324
		6078.88	0			0.00258649
		6079.53	0.000269644			0.00387973
		6080.19	0.000269644			0.00517297
		6080.84	0.000269644			0.00517297
		6081.5	0.000539287			0.00646621
		6082.16	0.00134822			0.00646621
		6082.81	0.00269644			0.00646621
		6083.47	0.00458394			0.00517297
		6084.12	0.00674109			0.00387973
		6084.78	0.00835895			0.00387973
		6085.44	0.00970717			0.00258649
		6086.09	0.0107857			0.00258649
		6086.75	0.011325			0.00129324
		6087.41	0.0107857			0.00129324
		6088.06	0.00970717			0.00129324
		6088.72	0.00835895			0.00129324
		6089.38	0.0062018			0
		6090.03	0.00404465			0
		6090.69	0.00215715			0
		6091.34	0.00107857			0
		6092	0.000539287			0
		6092.66	0.000269644			0
		6093.31	0			0
		6093.97	0			0
		6094.62	0			0
		6095.28	0			0
		6095.94	0			0
		6096.59	0			0
		6097.25	0			0
		6097.91	0			0
		6098.56	0			0
		6099.22	0			0
		6099.88	0			0
		6100.53	0			0
		6101.19	0			0
		6101.84	0			0
		6102.5	0			0
		6103.16	0			0
		6103.81	0			0
		6104.47	0			0
		6105.12	0			0
		6105.78	0			0
		6106.44	0			0
		6107.09	0			0
		6107.75	0			0
		6108.41	0			0
		6109.06	0			0
		6109.72	0			0
		6110.38	0			0
		6111.03	0			0
		6111.69	0.000269644			0
		6112.34	0.000808931			0
		6113	0.00134822			0
		6113.66	0.00215715			0
		6114.31	0.00269644			0
		6114.97	0.00350537			0
		6115.62	0.00458394			0
		6116.28	0.00566251			0
		6116.94	0.00566251			0
		6117.59	0.00485358			0
		6118.25	0.00350537			0
		6118.91	0.00242679			0
		6119.56	0.00134822			0
		6120.22	0.00107857			0
		6120.88	0.000808931			0
		6121.53	0.00107857			0
		6122.19	0.00134822			0
		6122.84	0.0018875			0
		6123.5	0.00242679			0
		6124.16	0.00323572			0
		6124.81	0.00404465			0
		6125.47	0.00485358			0
		6126.12	0.00539287			0
		6126.78	0.00539287			0
		6127.44	0.00512323			0
		6128.09	0.00512323			0
		6128.75	0.00512323			0
		6129.41	0.00485358			0
		6130.06	0.00377501			0
		6130.72	0.00269644			0
		6131.38	0.00161786			0
		6132.03	0.00107857			0
		6132.69	0.00107857			0
		6133.34	0.00134822			0
		6134	0.00161786			0
		6134.66	0.00242679			0
		6135.31	0.00323572			0
		6135.97	0.00485358			0
		6136.62	0.00674109			0
		6137.28	0.00889824			0
		6137.94	0.00970717			0
		6138.59	0.00943752			0
		6139.25	0.00835895			0
		6139.91	0.00781966			0
		6140.56	0.00808931			0
		6141.22	0.00808931			0
		6141.88	0.00701073			0
		6142.53	0.00539287			0
		6143.19	0.00377501			0
		6143.84	0.00269644			0
		6144.5	0.00215715			0
		6145.16	0.00161786			0
		6145.81	0.00107857			0
		6146.47	0.000808931			0
		6147.12	0.000808931			0
		6147.78	0.00134822			0
		6148.44	0.00215715			0
		6149.09	0.00323572			0
		6149.75	0.0043143			0
		6150.41	0.00512323			0
		6151.06	0.00539287			0
		6151.72	0.00512323			0
		6152.38	0.00485358			0
		6153.03	0.00458394			0
		6153.69	0.0043143			0
		6154.34	0.0043143			0
		6155	0.00404465			0
		6155.66	0.00350537			0
		6156.31	0.00323572			0
		6156.97	0.00296608			0
		6157.62	0.00269644			0
		6158.28	0.0018875			0
		6158.94	0.00107857			0
		6159.59	0.000539287			0
		6160.25	0.000269644			0
		6160.91	0			0
		6161.56	0			0
		6162.22	0			0
		6162.88	0			0
		6163.53	0			0
		6164.19	0			0
		6164.84	0			0
		6165.5	0			0
		6166.16	0			0
		6166.81	0			0
		6167.47	0			0
		6168.12	0.000269644			0
		6168.78	0.000269644			0
		6169.44	0.000539287			0
		6170.09	0.000539287			0
		6170.75	0.000539287			0
		6171.41	0.000539287			0
		6172.06	0.000539287			0
		6172.72	0.000539287			0
		6173.38	0.000269644			0
		6174.03	0.000269644			0
		6174.69	0.000269644			0
		6175.34	0.000269644			0
		6176	0			0
		6176.66	0			0
		6177.31	0			0
		6177.97	0			0
		6178.62	0			0
		6179.28	0			0
		6179.94	0			0
		6180.59	0			0
		6181.25	0			0
		6181.91	0			0
		6182.56	0			0
		6183.22	0			0
		6183.88	0			0
		6184.53	0			0
		6185.19	0			0
		6185.84	0			0
		6186.5	0			0
		6187.16	0			0
		6187.81	0			0
		6188.47	0			0
		6189.12	0			0
		6189.78	0			0
		6190.44	0			0
		6191.09	0			0
		6191.75	0			0
		6192.41	0			0
		6193.06	0			0
		6193.72	0			0
		6194.38	0			0
		6195.03	0			0
		6195.69	0			0
		6196.34	0			0
		6197	0			0
		6197.66	0			0
		6198.31	0			0
		6198.97	0			0.00129324
		6199.62	0			0.00129324
		6200.28	0			0.00129324
		6200.94	0			0.00129324
		6201.59	0			0.00258649
		6202.25	0			0.00258649
		6202.91	0			0.00258649
		6203.56	0			0.00129324
		6204.22	0			0.00129324
		6204.88	0			0.00129324
		6205.53	0			0.00129324
		6206.19	0			0.00129324
		6206.84	0			0.00129324
		6207.5	0			0.00129324
		6208.16	0			0.00129324
		6208.81	0			0.00129324
		6209.47	0			0.00129324
		6210.12	0			0.00129324
		6210.78	0			0.00129324
		6211.44	0			0.00129324
		6212.09	0			0.00258649
		6212.75	0			0.00387973
		6213.41	0			0.00517297
		6214.06	0			0.00775946
		6214.72	0			0.0090527
		6215.38	0			0.0103459
		6216.03	0			0.0103459
		6216.69	0			0.0090527
		6217.34	0			0.0090527
		6218	0			0.00775946
		6218.66	0			0.00646621
		6219.31	0			0.00646621
		6219.97	0			0.00517297
		6220.62	0			0.00517297
		6221.28	0			0.00517297
		6221.94	0			0.00387973
		6222.59	0			0.00258649
		6223.25	0			0.00129324
		6223.91	0			0.00129324
		6224.56	0			0.00129324
		6225.22	0			0
		6225.88	0			0
		6226.53	0			0
		6227.19	0			0
		6227.84	0			0
		6228.5	0			0
		6229.16	0			0
		6229.81	0			0
		6230.47	0			0
		6231.12	0			0
		6231.78	0			0
		6232.44	0			0
		6233.09	0			0
		6233.75	0.000269644			0
		6234.41	0.000539287			0
		6235.06	0.000808931			0
		6235.72	0.00134822			0
		6236.38	0.00161786			0
		6237.03	0.00215715			0
		6237.69	0.00269644			0
		6238.34	0.00404465			0
		6239	0.0062018			0
		6239.66	0.00970717			0
		6240.31	0.0151			0
		6240.97	0.0221108			0
		6241.62	0.0304697			0
		6242.28	0.0407162			0
		6242.94	0.0528501			0
		6243.59	0.0684895			0
		6244.25	0.0897913			0
		6244.91	0.118104			0
		6245.56	0.151			0
		6246.22	0.178504			0
		6246.88	0.187942			0
		6247.53	0.175538			0
		6248.19	0.150461			0
		6248.84	0.125115			0
		6249.5	0.103813			0
		6250.16	0.085477			0
		6250.81	0.0676805			0
		6251.47	0.0496144			0
		6252.12	0.0334358			0
		6252.78	0.0213018			0
		6253.44	0.0140215			0.00129324
		6254.09	0.0105161			0.00129324
		6254.75	0.00943752			0.00129324
		6255.41	0.00916788			0.00258649
		6256.06	0.00862859			0.00258649
		6256.72	0.00728038			0.00258649
		6257.38	0.00539287			0.00387973
		6258.03	0.00323572			0.00258649
		6258.69	0.00161786			0.00258649
		6259.34	0.000808931			0.00129324
		6260	0.000269644			0.00129324
		6260.66	0.000269644			0.00129324
		6261.31	0			0.00129324
		6261.97	0			0.00129324
		6262.62	0			0.00129324
		6263.28	0			0.00129324
		6263.94	0			0.00129324
		6264.59	0			0.00129324
		6265.25	0			0.00129324
		6265.91	0			0.00129324
		6266.56	0			0
		6267.22	0			0
		6267.88	0			0
		6268.53	0			0
		6269.19	0			0
		6269.84	0			0
		6270.5	0			0
		6271.16	0			0
		6271.81	0			0
		6272.47	0			0
		6273.12	0			0
		6273.78	0			0
		6274.44	0			0
		6275.09	0			0
		6275.75	0			0
		6276.41	0			0
		6277.06	0			0
		6277.72	0			0
		6278.38	0			0
		6279.03	0			0
		6279.69	0			0
		6280.34	0			0
		6281	0			0
		6281.66	0			0
		6282.31	0			0
		6282.97	0			0
		6283.62	0			0
		6284.28	0			0
		6284.94	0			0
		6285.59	0			0
		6286.25	0			0
		6286.91	0			0
		6287.56	0			0
		6288.22	0			0
		6288.88	0			0
		6289.53	0			0
		6290.19	0			0
		6290.84	0			0
		6291.5	0			0
		6292.16	0			0
		6292.81	0			0
		6293.47	0			0
		6294.12	0			0
		6294.78	0			0
		6295.44	0			0
		6296.09	0			0
		6296.75	0			0
		6297.41	0			0
		6298.06	0			0
		6298.72	0			0
		6299.38	0			0
		6300.03	0			0
		6300.69	0			0
		6301.34	0			0
		6302	0			0
		6302.66	0			0
		6303.31	0			0
		6303.97	0			0
		6304.62	0			0
		6305.28	0			0
		6305.94	0			0
		6306.59	0			0
		6307.25	0			0
		6307.91	0			0
		6308.56	0			0
		6309.22	0			0
		6309.88	0			0
		6310.53	0			0
[truncated: 142,765 more rows]

## Sheet: 5c
			roGFP2 OxD values
			Supernatant		Beads		Supernatant control		Beads control
		Time, min	Replica 1	Replica 2	Replica 1	Replica 2	Replica 1	Replica 2	Replica 1	Replica 2
		0	0.030907	0.038146	0.084725	0.0411	0.051215	0.033543	0.03617	0.037241
		0.366667	0.050309	0.032449	0.083609	0.049888	0.043907	0.042994	0.033535	0.038718
		0.733333	0.03489	0.036939	0.077216	0.039696	0.05347	0.042135	0.037847	0.034757
		1.86667	0.040561	0.039715	0.01778	0.05462	0.058447	0.048798	0.038805	0.031101
		2.23333	0.045247	0.04656	0.018754	0.054431	0.059692	0.049925	0.036531	0.044099
		2.6	0.041624	0.039388	0.018625	0.051921	0.043303	0.063234	0.046616	0.027818
		2.96667	0.045858	0.042726	0.019362	0.061187	0.057728	0.051564	0.040218	0.029019
		3.35	0.043192	0.041227	0.019169	0.052743	0.055779	0.040937	0.0419	0.035232
		3.71667	0.044101	0.041447	0.019406	0.057236	0.034281	0.040641	0.035263	0.038329
		4.08333	0.04261	0.041847	0.029359	0.058011	0.046534	0.051397	0.037667	0.044221
		4.45	0.048439	0.04048	0.028437	0.06308	0.043629	0.03486	0.051376	0.048627
		4.83333	0.039314	0.039425	0.03113	0.046821	0.067716	0.052362	0.037675	0.043091
		5.2	0.03752	0.035619	0.033341	0.056661	0.062472	0.05308	0.040056	0.036623
		5.56667	0.045558	0.047629	0.033928	0.040874	0.053543	0.04158	0.038079	0.042229
		5.93333	0.042668	0.04238	0.027476	0.049831	0.05173	0.052952	0.045853	0.037028
		6.3	0.0387	0.044284	0.019213	0.048133	0.054462	0.052853	0.047471	0.051297
		6.68333	0.045962	0.036672	0.033186	0.055963	0.052992	0.047892	0.043424	0.035085
		7.05	0.041387	0.040826	0.031337	0.049158	0.059474	0.045999	0.051545	0.040988
		7.41667	0.045163	0.043927	0.021324	0.05438	0.056565	0.058461	0.044236	0.035827
Beads/Supernatant added		7.78333	0.045303	0.044397	0.03085	0.05718	0.05376	0.06688	0.032266	0.024816
		8.16667	0.053912	0.05671	0.433742	0.565826	0.072131	0.049556	0.056526	0.052068
		8.53333	0.060894	0.0659	0.457825	0.458403	0.06033	0.048281	0.0464	0.036183
		8.9	0.051369	0.071896	0.455782	0.471138	0.064026	0.057353	0.06056	0.044886
		9.26667	0.076922	0.110513	0.550763	0.571715	0.067104	0.057842	0.056001	0.06358
		9.65	0.089701	0.095813	0.595713	0.630216	0.058576	0.071103	0.058878	0.055922
		10.0167	0.092997	0.091924	0.650779	0.704331	0.071174	0.069253	0.059526	0.050357
		10.3833	0.109001	0.10482	0.680861	0.75986	0.061473	0.062028	0.055934	0.047139
		10.75	0.110371	0.155649	0.727613	0.786698	0.07465	0.062362	0.058421	0.049659
		11.1167	0.117643	0.172416	0.758152	0.831672	0.058138	0.058898	0.041331	0.056522
		11.5	0.128971	0.225856	0.771944	0.84975	0.05788	0.067772	0.053538	0.041143
		11.8667	0.123117	0.3237	0.782601	0.865944	0.076098	0.06334	0.056973	0.050081
		12.2333	0.137297	0.297927	0.792094	0.873729	0.076594	0.072386	0.065791	0.04689
		12.6	0.137646	0.195895	0.805524	0.883802	0.09011	0.061166	0.056065	0.060225
		12.9833	0.132591	0.173671	0.808392	0.886826	0.061785	0.066996	0.070372	0.075256
		13.35	0.134105	0.160323	0.823813	0.893045	0.077158	0.065911	0.061472	0.056492
		13.7167	0.139053	0.182987	0.839683	0.893437	0.068523	0.081078	0.051101	0.065404
		14.0833	0.140136	0.183965	0.84557	0.898559	0.074297	0.083629	0.065827	0.05343
		14.45	0.154051	0.179903	0.857594	0.891368	0.076301	0.071017	0.073241	0.059517
		14.8333	0.152906	0.170975	0.871485	0.905528	0.069646	0.059276	0.069265	0.053022
		15.2	0.146621	0.174117	0.869029	0.90605	0.074678	0.086096	0.059942	0.065866
		15.5667	0.155409	0.192289	0.881519	0.910633	0.067274	0.080851	0.076835	0.060402
		15.9333	0.156373	0.211516	0.898974	0.93033	0.07463	0.077681	0.060974	0.061728
		16.3167	0.153096	0.220574	0.891523	0.931327	0.090484	0.072955	0.069043	0.060228
		16.6833	0.163482	0.31241	0.903151	0.927275	0.085429	0.089407	0.066746	0.064718
		17.05	0.158084	0.350137	0.914192	0.938861	0.066019	0.064782	0.061635	0.06196
		17.4167	0.162844	0.214694	0.914689	0.939972	0.074894	0.070197	0.064132	0.06626
		19.5333	0.163672	0.177861	0.925006	0.938218	0.080507	0.085133	0.066449	0.072064
		19.9	0.155498	0.183456	0.925284	0.94412	0.078615	0.078996	0.062231	0.069338
		20.2667	0.162912	0.192763	0.915239	0.940189	0.067013	0.07356	0.052996	0.055819
							0.022373	0.037395		0.023283	0.011781
							0.017863	0.027072		0.014509	0.015439
							0.019419	0.023626		0.006314	0.013319
							0.026084	0.019096		0.019864	0.016642

## Sheet: 5d
			roGFP2 OxD values
			GSH-added supernatant		GSH-added beads
		Time, min	Replica 1	Replica 2	Replica 1	Replica 2
		0	0.036209	0.041999	0.042857	0.046279
		0.366667	0.038917	0.041277	0.03305	0.04098
		0.733333	0.034279	0.035397	0.025819	0.04513
		1.86667	0.043441	0.036492	0.042609	0.039656
		2.23333	0.037523	0.041129	0.044439	0.043939
		2.6	0.038899	0.042813	0.035433	0.046669
		2.96667	0.042779	0.03806	0.040174	0.048037
		3.35	0.031921	0.046176	0.035512	0.046166
		3.71667	0.040627	0.037764	0.039952	0.046526
		4.08333	0.043418	0.033961	0.048394	0.048825
		4.45	0.047264	0.040723	0.044819	0.042857
		4.83333	0.049363	0.050108	0.051278	0.049584
		5.2	0.039967	0.04107	0.038185	0.046456
		5.56667	0.031444	0.043979	0.051588	0.042476
		5.93333	0.034378	0.043266	0.045967	0.050473
		6.3	0.043672	0.037951	0.046016	0.057741
		6.68333	0.044481	0.043619	0.05337	0.048366
		7.05	0.039914	0.048541	0.038561	0.045503
		7.41667	0.046512	0.04644	0.043009	0.052707
Beads/Supernatant added		7.78333	0.043042	0.049941	0.044177	0.039715
		8.16667	0.051755	0.052486	0.136429	0.133384
		8.53333	0.059667	0.054163	0.130713	0.157912
		8.9	0.060468	0.060857	0.124173	0.152156
		9.26667	0.06564	0.063638	0.131995	0.16555
		9.65	0.06308	0.07316	0.145329	0.170872
		10.0167	0.076597	0.075116	0.158868	0.18085
		10.3833	0.092518	0.072882	0.163357	0.180724
		10.75	0.087146	0.074863	0.179185	0.190139
		11.1167	0.089725	0.091014	0.179374	0.202748
		11.5	0.095211	0.098009	0.18468	0.206787
		11.8667	0.102338	0.099776	0.196951	0.209315
		12.2333	0.104082	0.092543	0.208954	0.214373
		12.6	0.101772	0.096948	0.202386	0.210463
		12.9833	0.11033	0.097628	0.213611	0.215003
		13.35	0.110761	0.113144	0.20566	0.214836
		13.7167	0.114337	0.106923	0.212093	0.21317
		14.0833	0.119973	0.112081	0.212691	0.228517
		14.45	0.139349	0.125476	0.231389	0.220893
		14.8333	0.139892	0.130693	0.232139	0.224764
		15.2	0.138521	0.130818	0.245255	0.226267
		15.5667	0.142048	0.128924	0.233611	0.239762
		15.9333	0.139687	0.135249	0.235447	0.244781
		16.3167	0.145825	0.134253	0.247248	0.238765
		16.6833	0.151262	0.147368	0.247819	0.250556
		17.05	0.147145	0.139977	0.242368	0.247388
		17.4167	0.153994	0.147038	0.262039	0.248792
		19.5333	0.148637	0.147357	0.253986	0.25764
		19.9	0.154609	0.140863	0.265763	0.252692
		20.2667	0.160998	0.152721	0.263399	0.257835

## Sheet: 5e
			roGFP2 OxD values
			Supernatant		Beads		Supernatant + 420nM GSH (1:1 GSH:roGFP2 ratio)		Beads + 420nM GSH (1:1 GSH:roGFP2 ratio)		Supernatant + 2100nM GSH (5:1 GSH:roGFP2 ratio)		Beads + 2100nM GSH (5:1 GSH:roGFP2 ratio)
		Time, min	Replica 1	Replica 2	Replica 1	Replica 2	Replica 1	Replica 2	Replica 1	Replica 2	Replica 1	Replica 2	Replica 1	Replica 2
		0	0.030907	0.038146	0.084725	0.0411	0.043365	0.046164	0.042921	0.04343	0.03617	0.037241	0.039997	0.052047
		0.366667	0.050309	0.032449	0.083609	0.049888	0.040081	0.042357	0.031314	0.036827	0.033535	0.038718	0.036875	0.056067
		0.733333	0.03489	0.036939	0.077216	0.039696	0.036837	0.04612	0.03993	0.043943	0.037847	0.034757	0.043629	0.053782
		1.86667	0.040561	0.039715	0.01778	0.05462	0.037741	0.042136	0.049648	0.049422	0.038805	0.031101	0.040608	0.047294
		2.23333	0.045247	0.04656	0.018754	0.054431	0.035489	0.043538	0.051013	0.047575	0.036531	0.044099	0.043011	0.046417
		2.6	0.041624	0.039388	0.018625	0.051921	0.03932	0.042475	0.036804	0.052202	0.046616	0.027818	0.046922	0.043946
		2.96667	0.045858	0.042726	0.019362	0.061187	0.03071	0.04472	0.041589	0.047111	0.040218	0.029019	0.04908	0.04845
		3.35	0.043192	0.041227	0.019169	0.052743	0.040837	0.047266	0.040629	0.039762	0.0419	0.035232	0.044381	0.054852
		3.71667	0.044101	0.041447	0.019406	0.057236	0.038868	0.047776	0.048635	0.04592	0.035263	0.038329	0.046817	0.052165
		4.08333	0.04261	0.041847	0.029359	0.058011	0.033889	0.050666	0.038391	0.052417	0.037667	0.044221	0.043306	0.049239
		4.45	0.048439	0.04048	0.028437	0.06308	0.033693	0.054266	0.047984	0.042534	0.051376	0.048627	0.048503	0.049732
		4.83333	0.039314	0.039425	0.03113	0.046821	0.047954	0.048923	0.046291	0.053881	0.037675	0.043091	0.038759	0.051768
		5.2	0.03752	0.035619	0.033341	0.056661	0.043062	0.049236	0.035913	0.048851	0.040056	0.036623	0.049129	0.044541
		5.56667	0.045558	0.047629	0.033928	0.040874	0.040375	0.051412	0.043192	0.051617	0.038079	0.042229	0.046231	0.049853
		5.93333	0.042668	0.04238	0.027476	0.049831	0.039753	0.043246	0.045424	0.046438	0.045853	0.037028	0.045394	0.052769
		6.3	0.0387	0.044284	0.019213	0.048133	0.034084	0.039028	0.047498	0.042931	0.047471	0.051297	0.041332	0.045769
		6.68333	0.045962	0.036672	0.033186	0.055963	0.032832	0.053567	0.046944	0.043102	0.043424	0.035085	0.040067	0.049941
		7.05	0.041387	0.040826	0.031337	0.049158	0.04181	0.049067	0.036481	0.047349	0.051545	0.040988	0.045821	0.051558
		7.41667	0.045163	0.043927	0.021324	0.05438	0.050161	0.045852	0.041713	0.049375	0.044236	0.035827	0.036989	0.055871
Beads/Supernatant added		7.78333	0.045303	0.044397	0.03085	0.05718	0.047022	0.04507	0.041781	0.04128	0.032266	0.024816	0.046781	0.045085
		8.16667	0.053912	0.05671	0.433742	0.565826	0.059497	0.068586	0.716172	0.645563	0.056526	0.052068	0.733016	0.702935
		8.53333	0.060894	0.0659	0.457825	0.458403	0.072823	0.064479	0.731538	0.705973	0.0464	0.036183	0.792579	0.754281
		8.9	0.051369	0.071896	0.455782	0.471138	0.075962	0.073897	0.670602	0.737767	0.06056	0.044886	0.683413	0.587697
		9.26667	0.076922	0.110513	0.550763	0.571715	0.089782	0.084235	0.702276	0.792669	0.056001	0.06358	0.712059	0.600541
		9.65	0.089701	0.095813	0.595713	0.630216	0.097632	0.086918	0.707436	0.766221	0.058878	0.055922	0.69138	0.684403
		10.0167	0.092997	0.091924	0.650779	0.704331	0.131549	0.111253	0.691801	0.744822	0.059526	0.050357	0.733052	0.689405
		10.3833	0.109001	0.10482	0.680861	0.75986	0.118806	0.117165	0.70484	0.748793	0.055934	0.047139	0.710114	0.70143
		10.75	0.110371	0.155649	0.727613	0.786698	0.127965	0.132985	0.749666	0.762016	0.058421	0.049659	0.699416	0.745009
		11.1167	0.117643	0.172416	0.758152	0.831672	0.134335	0.129921	0.758752	0.78156	0.041331	0.056522	0.695859	0.747138
		11.5	0.128971	0.225856	0.771944	0.84975	0.134623	0.126772	0.77937	0.792658	0.053538	0.041143	0.719034	0.752835
		11.8667	0.123117	0.3237	0.782601	0.865944	0.148357	0.134597	0.799784	0.807015	0.056973	0.050081	0.716013	0.772713
		12.2333	0.137297	0.297927	0.792094	0.873729	0.144792	0.13348	0.820725	0.830479	0.065791	0.04689	0.748576	0.786064
		12.6	0.137646	0.195895	0.805524	0.883802	0.141552	0.141458	0.833573	0.836954	0.056065	0.060225	0.744775	0.797192
		12.9833	0.132591	0.173671	0.808392	0.886826	0.144448	0.13192	0.850343	0.867497	0.070372	0.075256	0.760225	0.789887
		13.35	0.134105	0.160323	0.823813	0.893045	0.150633	0.140176	0.867991	0.876162	0.061472	0.056492	0.76265	0.802393
		13.7167	0.139053	0.182987	0.839683	0.893437	0.15347	0.143541	0.868677	0.885918	0.051101	0.065404	0.775812	0.817495
		14.0833	0.140136	0.183965	0.84557	0.898559	0.145226	0.149487	0.880908	0.89746	0.065827	0.05343	0.7724	0.812755
		14.45	0.154051	0.179903	0.857594	0.891368	0.155492	0.15196	0.884578	0.900463	0.073241	0.059517	0.791141	0.830036
		14.8333	0.152906	0.170975	0.871485	0.905528	0.152689	0.147719	0.897098	0.908773	0.069265	0.053022	0.784727	0.824098
		15.2	0.146621	0.174117	0.869029	0.90605	0.163168	0.154633	0.902594	0.918459	0.059942	0.065866	0.797141	0.836306
		15.5667	0.155409	0.192289	0.881519	0.910633	0.172732	0.156552	0.908052	0.922505	0.076835	0.060402	0.791825	0.829673
		15.9333	0.156373	0.211516	0.898974	0.93033	0.169845	0.157603	0.922411	0.921613	0.060974	0.061728	0.782525	0.853291
		16.3167	0.153096	0.220574	0.891523	0.931327	0.169799	0.161813	0.912108	0.920055	0.069043	0.060228	0.800209	0.839777
		16.6833	0.163482	0.31241	0.903151	0.927275	0.161847	0.162519	0.921272	0.937115	0.066746	0.064718	0.802333	0.848733
		17.05	0.158084	0.350137	0.914192	0.938861	0.167191	0.167435	0.917566	0.93438	0.061635	0.06196	0.797147	0.851671
		17.4167	0.162844	0.214694	0.914689	0.939972	0.16608	0.158431	0.934959	0.937334	0.064132	0.06626	0.810843	0.85445
		19.5333	0.163672	0.177861	0.925006	0.938218	0.17842	0.171259	0.931917	0.93735	0.066449	0.072064	0.809623	0.871653
		19.9	0.155498	0.183456	0.925284	0.94412	0.164848	0.162724	0.924261	0.952517	0.062231	0.069338	0.821017	0.866815
		20.2667	0.162912	0.192763	0.915239	0.940189	0.168974	0.169818	0.940229	0.949853	0.052996	0.055819	0.811537	0.867113
							0.022373	0.037395		0.023283	0.023283	0.011781
							0.017863	0.027072		0.014509	0.014509	0.015439
							0.019419	0.023626		0.006314	0.006314	0.013319
							0.026084	0.019096		0.019864	0.019864	0.016642
