# Supplementary material for: 3-Mercaptopyruvate sulfur transferase is a protein persulfidase
Source: Nat Chem Biol. 2023 Feb 2;19(4):507–17. doi: 10.1038/s41589-022-01244-8 (PMC10060159; doi:10.1038/s41589-022-01244-8)
Supplement: Source Data Extended Data Fig. 1 — roGFP2 OxD values (Extended Data Fig. 1a), calculated H2S concentration values (Extended Data Fig. 1b), roGFP2 endpoint OxD values (Extended Data Fig. 1c,e,f) and calculated KCN concentration values (Extended Data Fig. 1d). [file 41589_2022_1244_MOESM9_ESM.xlsx]

## Sheet: 1a
		Tum1-roGFP2 OxD values																					Tum1-roGFP2 OxD values
		Vehicle			0.2μM GSSG			0.4μM GSSG			0.6μM GSSG			0.8μM GSSG			1μM GSSG			2μM GSSG			Vehicle			0.2μM H2O2			0.4μM H2O2			0.6μM H2O2			0.8μM H2O2			1μM H2O2			2μM H2O2
	time (min)	Replica 1	Replica 2	Replica 3	Replica 1	Replica 2	Replica 3	Replica 1	Replica 2	Replica 3	Replica 1	Replica 2	Replica 3	Replica 1	Replica 2	Replica 3	Replica 1	Replica 2	Replica 3	Replica 1	Replica 2	Replica 3	Replica 1	Replica 2	Replica 3	Replica 1	Replica 2	Replica 3	Replica 1	Replica 2	Replica 3	Replica 1	Replica 2	Replica 3	Replica 1	Replica 2	Replica 3	Replica 1	Replica 2	Replica 3	Replica 1	Replica 2	Replica 3
	0	0.0731673	0.116177	0.177535	0.0683753	0.120259	0.160411	0.0729382	0.0942066	0.160857	0.0662198	0.101081	0.15989	0.0669942	0.101303	0.172136	0.0707878	0.0924996	0.181293	0.0684006	0.0964441	0.198553	0.0721454	0.113957	0.197888	0.0624844	0.101366	0.180039	0.0604848	0.0879551	0.175381	0.0519409	0.0810582	0.176393	0.0528228	0.0751791	0.180812	0.0594914	0.0836261	0.179942	0.0654475	0.0844259	0.187392
	0.25	0.0746308	0.121414	0.181357	0.0686672	0.123625	0.16681	0.0716555	0.101836	0.163483	0.0722817	0.107321	0.165827	0.0723241	0.107997	0.178348	0.075243	0.095736	0.184193	0.0760914	0.100341	0.197723	0.0726457	0.122229	0.200858	0.0615177	0.107912	0.185275	0.0626702	0.0937977	0.178125	0.0558935	0.086776	0.175989	0.0545151	0.0759406	0.178509	0.0625308	0.0868035	0.181903	0.0692955	0.0864997	0.189727
	0.5	0.0790617	0.12458	0.188052	0.0726217	0.126891	0.169962	0.0810768	0.105346	0.165749	0.0773707	0.110271	0.168261	0.0734299	0.112345	0.17898	0.08043	0.0985602	0.184101	0.084039	0.105002	0.202919	0.0766588	0.124573	0.20779	0.0685132	0.107278	0.189286	0.0637583	0.0970086	0.183602	0.058459	0.0901619	0.183172	0.060682	0.0822416	0.182762	0.0673264	0.0915221	0.184721	0.0730649	0.08778	0.194934
	0.75	0.0839799	0.130216	0.193378	0.0774505	0.130503	0.176837	0.0838756	0.109817	0.171603	0.0792744	0.119635	0.174961	0.0746153	0.115608	0.187007	0.0836007	0.103223	0.190437	0.0886235	0.108704	0.2048	0.0830031	0.128684	0.209074	0.0694694	0.111805	0.193751	0.0644575	0.101121	0.189023	0.0616122	0.0930602	0.188656	0.063071	0.0890554	0.188144	0.0704549	0.0934558	0.18907	0.0771944	0.0906403	0.198233
	1	0.0890909	0.136636	0.19561	0.0818336	0.138336	0.180599	0.0902756	0.114794	0.17768	0.0829947	0.122458	0.180105	0.0798338	0.122319	0.189085	0.0859271	0.106914	0.1948	0.0934567	0.113643	0.208329	0.0863778	0.136218	0.216524	0.0747831	0.11486	0.197439	0.0717023	0.10551	0.194238	0.067842	0.101266	0.193244	0.0680592	0.0947587	0.193116	0.0739293	0.0958079	0.194835	0.0807181	0.094973	0.201214
	1.25	0.0969583	0.139441	0.200713	0.0895394	0.1408	0.184116	0.0928678	0.116612	0.181534	0.0853321	0.12549	0.183766	0.085608	0.126729	0.195192	0.0904278	0.111536	0.196948	0.0972964	0.120739	0.211268	0.0938187	0.140102	0.221416	0.0825634	0.118858	0.201765	0.0746927	0.1092	0.197179	0.0718934	0.102972	0.197194	0.069903	0.0997179	0.197499	0.0748703	0.0955738	0.198526	0.0838298	0.0974575	0.20501
	1.5	0.100099	0.147734	0.20607	0.0931103	0.147385	0.189174	0.0978419	0.121007	0.186374	0.0876344	0.132594	0.186719	0.0914169	0.131298	0.197383	0.0936929	0.113529	0.201312	0.102722	0.122853	0.217648	0.098954	0.143117	0.224124	0.08556	0.122665	0.204329	0.0778076	0.114735	0.200632	0.0730269	0.108121	0.200198	0.0748952	0.108313	0.200109	0.0813194	0.0976661	0.202966	0.0915904	0.100956	0.210818
	1.75	0.1028	0.149578	0.207702	0.0958525	0.150288	0.19171	0.102897	0.124446	0.188865	0.0935531	0.133152	0.190278	0.096646	0.13624	0.201964	0.0970759	0.119122	0.204627	0.104251	0.124563	0.222918	0.103916	0.150079	0.229258	0.0891479	0.126337	0.208872	0.0853307	0.119763	0.204233	0.0777756	0.11157	0.205614	0.0782978	0.108776	0.20732	0.084174	0.10258	0.205015	0.0928635	0.104535	0.214494
	2	0.109608	0.154814	0.212328	0.100785	0.154709	0.19681	0.10629	0.12729	0.195142	0.0958772	0.138003	0.194071	0.100731	0.141459	0.203911	0.102286	0.123103	0.210195	0.106967	0.131209	0.225481	0.10854	0.154876	0.233117	0.0946674	0.133858	0.2145	0.0859448	0.124974	0.210376	0.0811053	0.11652	0.209827	0.0813862	0.11535	0.208094	0.0875773	0.107143	0.208474	0.0937402	0.108307	0.215283
	2.25	0.113371	0.159585	0.218273	0.105575	0.159978	0.199623	0.111991	0.130805	0.195913	0.0993343	0.140858	0.200398	0.10388	0.142547	0.209056	0.104166	0.127173	0.210929	0.110795	0.135185	0.227321	0.112013	0.158973	0.236879	0.0978387	0.135826	0.215325	0.0899525	0.128073	0.214659	0.0862897	0.117655	0.213148	0.0846404	0.11688	0.209878	0.0928734	0.107411	0.212346	0.098051	0.110674	0.217301
	2.5	0.117868	0.162477	0.220574	0.109337	0.16228	0.2069	0.113367	0.135873	0.200224	0.10694	0.145191	0.201732	0.107249	0.146893	0.212096	0.107259	0.132035	0.214864	0.115118	0.137648	0.23032	0.115032	0.161925	0.239928	0.100296	0.139051	0.217649	0.0943193	0.133365	0.215278	0.0929024	0.123718	0.217281	0.0893998	0.123679	0.214667	0.0973762	0.113333	0.215785	0.0995037	0.116338	0.222682
	2.75	0.123721	0.167069	0.22209	0.114998	0.169011	0.208603	0.114776	0.136984	0.204381	0.108226	0.152305	0.204716	0.110978	0.151503	0.217792	0.11392	0.133831	0.219639	0.119913	0.141587	0.232321	0.122526	0.168888	0.241909	0.106361	0.146124	0.223973	0.0990491	0.136036	0.221952	0.0927674	0.126737	0.220829	0.0935174	0.12702	0.218364	0.0983732	0.115605	0.221682	0.10714	0.120011	0.22657
	3	0.124981	0.170564	0.229368	0.115036	0.172075	0.213305	0.122727	0.143237	0.208779	0.113529	0.153368	0.208936	0.112598	0.154026	0.218682	0.119543	0.137339	0.222138	0.118945	0.144943	0.240305	0.12707	0.169765	0.248733	0.11082	0.149483	0.228233	0.100742	0.141787	0.225764	0.0964588	0.130511	0.225244	0.099198	0.132429	0.223828	0.0990012	0.118694	0.224373	0.108246	0.125633	0.232457
	3.25	0.132225	0.174536	0.234674	0.121234	0.176449	0.216299	0.123388	0.146368	0.212419	0.118075	0.158365	0.21146	0.118992	0.157533	0.224116	0.122757	0.141727	0.230926	0.129022	0.152035	0.240498	0.127745	0.175636	0.252607	0.112208	0.156938	0.231636	0.104506	0.143213	0.22966	0.104026	0.13342	0.229858	0.102666	0.133765	0.2265	0.106728	0.123789	0.226589	0.110512	0.127127	0.235589
	3.5	0.136131	0.179358	0.237738	0.12578	0.180923	0.22205	0.127315	0.1464	0.213675	0.12125	0.160271	0.217261	0.120932	0.161043	0.228243	0.126041	0.148417	0.228901	0.129429	0.154397	0.243255	0.134978	0.180383	0.258182	0.119085	0.162169	0.236578	0.112391	0.147862	0.233933	0.103268	0.139832	0.233164	0.106347	0.13766	0.229763	0.109709	0.12703	0.232615	0.116174	0.13267	0.238333
	3.75	0.140572	0.184474	0.242507	0.130219	0.186338	0.224592	0.131654	0.152116	0.221025	0.124112	0.164237	0.22298	0.125991	0.163433	0.231951	0.130789	0.152989	0.233801	0.134833	0.157998	0.247697	0.141383	0.18521	0.259043	0.123724	0.166035	0.238065	0.112885	0.15287	0.238109	0.10764	0.14219	0.23647	0.107149	0.143595	0.234488	0.113775	0.131321	0.235272	0.116672	0.138175	0.242637
	4	0.144794	0.189499	0.245352	0.133478	0.19039	0.228819	0.136731	0.155745	0.22458	0.127552	0.168105	0.224932	0.129147	0.169811	0.236579	0.133928	0.158544	0.23811	0.135413	0.161347	0.250722	0.144412	0.191081	0.263457	0.128291	0.173349	0.244577	0.119637	0.155601	0.238227	0.11394	0.147371	0.240724	0.113762	0.147734	0.238594	0.117673	0.13756	0.240243	0.119783	0.139408	0.245074
Vehicle/GSSG/H2O2 added	4.25	0.148872	0.193863	0.249005	0.13616	0.193053	0.2335	0.13994	0.162136	0.227518	0.133963	0.171399	0.228124	0.135569	0.173182	0.23869	0.136909	0.162725	0.241091	0.141123	0.165297	0.253779	0.15105	0.196406	0.267735	0.132497	0.177977	0.246897	0.125251	0.160201	0.242454	0.113987	0.155007	0.243835	0.117844	0.151399	0.241722	0.123489	0.14206	0.240876	0.125573	0.142792	0.248732
	4.5	0.166169	0.219719	0.260556	0.196553	0.227062	0.242553	0.144435	0.241118	0.247186	0.141426	0.174108	0.254403	0.159856	0.216368	0.251248	0.158277	0.179474	0.242985	0.144656	0.195465	0.262728	0.17161	0.225655	0.289943	0.129727	0.2016	0.26774	0.12865	0.205103	0.262793	0.110299	0.167298	0.234309	0.142847	0.189158	0.256381	0.134392	0.18673	0.263234	0.14595	0.192762	0.262658
	4.75	0.184583	0.233194	0.274119	0.175121	0.240162	0.254064	0.152677	0.220397	0.242704	0.157302	0.190218	0.243978	0.169841	0.210764	0.267187	0.154453	0.1883	0.253007	0.154665	0.210391	0.273514	0.168771	0.237662	0.287126	0.129284	0.208619	0.259092	0.156512	0.216573	0.26293	0.132269	0.169798	0.264072	0.152117	0.187828	0.26211	0.134769	0.170727	0.263233	0.172422	0.206874	0.269076
	5	0.182289	0.23077	0.275787	0.172736	0.236922	0.261361	0.156264	0.228565	0.256003	0.16265	0.195724	0.256958	0.162931	0.209524	0.267359	0.154503	0.191502	0.268738	0.158204	0.211141	0.281534	0.184521	0.232096	0.295663	0.151263	0.213558	0.27615	0.16243	0.219792	0.271031	0.137479	0.172444	0.279407	0.157023	0.185393	0.267523	0.146498	0.170551	0.268108	0.167999	0.203064	0.273417
	5.25	0.186014	0.236436	0.278369	0.173654	0.24006	0.264168	0.169529	0.230972	0.262615	0.174932	0.201499	0.264508	0.166493	0.215019	0.271532	0.169858	0.200796	0.271625	0.171131	0.217368	0.286318	0.190194	0.238437	0.300064	0.164689	0.221217	0.280526	0.164602	0.221455	0.276479	0.144229	0.17919	0.275688	0.161775	0.186987	0.269941	0.15848	0.176464	0.275189	0.156775	0.204133	0.282976
	5.5	0.195767	0.239796	0.280591	0.182706	0.24206	0.26951	0.179769	0.238492	0.264947	0.1818	0.203777	0.266363	0.161755	0.214489	0.273401	0.17159	0.199009	0.273839	0.175957	0.221258	0.287181	0.193073	0.24491	0.301626	0.169987	0.225625	0.281984	0.168587	0.225437	0.279333	0.154662	0.186078	0.277823	0.160708	0.192248	0.276591	0.159119	0.180672	0.274811	0.163094	0.209263	0.287188
	5.75	0.194523	0.244535	0.282864	0.183636	0.24654	0.268913	0.183158	0.240849	0.267227	0.176471	0.211164	0.267616	0.168739	0.220079	0.275111	0.171692	0.202834	0.276436	0.17998	0.225689	0.288523	0.198425	0.246752	0.304367	0.177296	0.228862	0.286538	0.1723	0.230812	0.280858	0.157043	0.19347	0.281571	0.165095	0.195417	0.277843	0.161821	0.182333	0.280647	0.169701	0.212585	0.28909
	6	0.20177	0.248864	0.289343	0.185825	0.248862	0.271858	0.187566	0.238271	0.267894	0.179928	0.214299	0.269678	0.181675	0.223558	0.27626	0.182815	0.210457	0.277622	0.184366	0.226043	0.293819	0.203954	0.250726	0.30588	0.184031	0.233434	0.286792	0.171976	0.230798	0.284224	0.157497	0.198315	0.28186	0.1683	0.198325	0.281937	0.162749	0.18812	0.283401	0.174754	0.211503	0.294685
	6.25	0.20389	0.250966	0.2911	0.190983	0.252648	0.274493	0.193668	0.242409	0.270039	0.183209	0.217379	0.271085	0.184358	0.229191	0.279406	0.186714	0.216258	0.28476	0.185518	0.233518	0.299308	0.207284	0.252817	0.310699	0.18848	0.234577	0.292144	0.176233	0.232677	0.284767	0.161116	0.201475	0.289021	0.17144	0.202364	0.284167	0.165824	0.189704	0.290382	0.178951	0.213537	0.301719
	6.5	0.20878	0.254294	0.291617	0.195528	0.255339	0.277811	0.196461	0.246759	0.272063	0.19282	0.225365	0.276706	0.187793	0.233225	0.284622	0.188953	0.21845	0.287	0.193218	0.234291	0.300451	0.212398	0.257144	0.312096	0.189117	0.236428	0.294028	0.17816	0.233217	0.29091	0.170338	0.206756	0.292554	0.175787	0.208131	0.290367	0.172673	0.19614	0.291432	0.181211	0.215786	0.305972
	6.75	0.214381	0.256773	0.293651	0.199457	0.258411	0.280248	0.201672	0.247541	0.277266	0.192066	0.229498	0.276336	0.192311	0.235011	0.288681	0.194763	0.225314	0.290924	0.194812	0.236778	0.298607	0.216527	0.261791	0.315632	0.194124	0.240096	0.298351	0.183658	0.241266	0.295789	0.170692	0.214309	0.296308	0.180394	0.217013	0.294932	0.176503	0.200206	0.299078	0.188248	0.216385	0.313845
	7	0.215186	0.260289	0.298323	0.200233	0.256841	0.283511	0.202579	0.25134	0.28081	0.198673	0.233116	0.279959	0.19277	0.238668	0.29043	0.200172	0.228394	0.292357	0.201404	0.241545	0.30533	0.219006	0.261404	0.318716	0.196294	0.239859	0.30278	0.188866	0.240968	0.2985	0.180015	0.218092	0.300203	0.185841	0.220724	0.30104	0.180925	0.203233	0.303121	0.192719	0.223448	0.320231
	7.25	0.220726	0.26235	0.304149	0.205755	0.260375	0.289339	0.206309	0.253345	0.283605	0.201298	0.238038	0.285607	0.202069	0.245723	0.293825	0.202569	0.231245	0.295004	0.201905	0.241469	0.30673	0.221168	0.265605	0.320524	0.199708	0.24337	0.303444	0.192793	0.246177	0.30534	0.180413	0.223782	0.307537	0.191427	0.225537	0.305944	0.185895	0.209172	0.307878	0.198469	0.226499	0.327241
	7.5	0.222063	0.265731	0.304969	0.208382	0.262873	0.291854	0.209004	0.257209	0.287615	0.205006	0.247048	0.286055	0.194746	0.246499	0.29629	0.206316	0.235098	0.295601	0.205898	0.246575	0.311179	0.228185	0.270247	0.323825	0.207341	0.248109	0.31123	0.198653	0.250118	0.307788	0.186603	0.228048	0.308269	0.196726	0.230939	0.311916	0.191211	0.217416	0.313127	0.204458	0.233406	0.334319
	7.75	0.227334	0.26841	0.306273	0.212734	0.265831	0.295015	0.214295	0.258442	0.286551	0.211478	0.247344	0.290961	0.205965	0.252985	0.299861	0.208859	0.240028	0.298581	0.207055	0.250692	0.313609	0.230442	0.272704	0.326657	0.209312	0.252073	0.311675	0.200863	0.25154	0.312715	0.194041	0.23572	0.316286	0.202023	0.234906	0.315932	0.197758	0.224097	0.31707	0.212758	0.240778	0.340787
	8	0.23062	0.274499	0.313401	0.21623	0.271516	0.299169	0.218467	0.259989	0.290741	0.213684	0.25497	0.296422	0.207132	0.25396	0.300189	0.210111	0.243455	0.304907	0.210962	0.255008	0.3151	0.235429	0.277174	0.331516	0.215434	0.255893	0.31882	0.205498	0.258247	0.317189	0.19888	0.24224	0.322115	0.205324	0.241035	0.321877	0.20465	0.22999	0.32391	0.219452	0.247061	0.350328
	8.25	0.235688	0.276552	0.313761	0.219627	0.27064	0.300506	0.222412	0.262311	0.294262	0.222136	0.253708	0.294919	0.213166	0.260606	0.306385	0.215154	0.245686	0.306483	0.212301	0.259	0.319262	0.23801	0.278864	0.332625	0.217872	0.258732	0.320953	0.212436	0.262122	0.324338	0.204422	0.244125	0.325817	0.211377	0.245354	0.326821	0.211055	0.238206	0.333241	0.227282	0.257052	0.358049
	8.5	0.237434	0.279694	0.316146	0.222141	0.27355	0.302183	0.225826	0.266516	0.301712	0.222648	0.25996	0.299627	0.220413	0.264642	0.307347	0.219548	0.249933	0.307697	0.218442	0.260428	0.321639	0.244615	0.282753	0.335469	0.222668	0.26147	0.324209	0.215482	0.263299	0.328417	0.207876	0.25331	0.331978	0.215255	0.251551	0.333	0.21577	0.244488	0.337577	0.234441	0.261733	0.365518
	8.75	0.241548	0.282407	0.320895	0.22818	0.278872	0.305908	0.228797	0.270347	0.301365	0.227071	0.266353	0.303904	0.221862	0.263935	0.309429	0.222715	0.256238	0.312222	0.221244	0.264599	0.325723	0.243078	0.283245	0.337712	0.2228	0.265253	0.331913	0.221805	0.270684	0.333174	0.219228	0.259417	0.339399	0.223414	0.260727	0.339302	0.222755	0.248822	0.343084	0.240318	0.271191	0.372622
	9	0.246728	0.285868	0.322991	0.233822	0.281032	0.30778	0.233525	0.271807	0.305284	0.230865	0.266378	0.30336	0.222544	0.272873	0.313686	0.224571	0.259471	0.314213	0.225191	0.27024	0.328275	0.24989	0.290768	0.341217	0.227938	0.270937	0.334584	0.225314	0.273606	0.339641	0.22249	0.261014	0.345045	0.228933	0.266111	0.345818	0.224623	0.256532	0.353369	0.248034	0.280914	0.383611
	9.25	0.250418	0.28963	0.325059	0.236022	0.283775	0.309618	0.236354	0.273753	0.308427	0.234214	0.273747	0.308827	0.224873	0.272452	0.315561	0.232512	0.265086	0.318962	0.227572	0.273989	0.33114	0.253869	0.295648	0.345423	0.233295	0.275046	0.337572	0.230414	0.278615	0.343373	0.230934	0.268184	0.349329	0.234734	0.271043	0.3541	0.2319	0.263306	0.35736	0.25294	0.285003	0.391867
	9.5	0.252669	0.290459	0.327751	0.237917	0.285991	0.313854	0.241156	0.27508	0.311837	0.238744	0.27674	0.31019	0.231944	0.27869	0.318971	0.234498	0.268465	0.322711	0.231952	0.277618	0.335057	0.25941	0.297757	0.345629	0.239007	0.277461	0.344675	0.234394	0.285751	0.348335	0.234232	0.275749	0.354778	0.242643	0.277664	0.356617	0.242139	0.270073	0.364327	0.263263	0.294445	0.399362
	9.75	0.25827	0.297821	0.331744	0.242983	0.29277	0.316639	0.246969	0.282313	0.314589	0.242909	0.283546	0.313969	0.233151	0.281763	0.323604	0.240539	0.27601	0.325048	0.235165	0.282129	0.337535	0.263355	0.297745	0.350926	0.241396	0.277115	0.34777	0.240178	0.29049	0.354952	0.242791	0.281408	0.361903	0.24705	0.285746	0.366383	0.247115	0.279678	0.372051	0.269361	0.305618	0.408065
	10	0.260236	0.297657	0.337006	0.245925	0.293445	0.322178	0.24569	0.284938	0.317727	0.245733	0.286103	0.315947	0.239102	0.284933	0.326995	0.243041	0.275782	0.324058	0.239409	0.284546	0.341574	0.266941	0.302981	0.352453	0.244445	0.283893	0.352788	0.244983	0.292182	0.360916	0.247536	0.284804	0.366031	0.25608	0.290332	0.371282	0.253489	0.285792	0.381257	0.279268	0.312754	0.419093
	10.25	0.26342	0.304105	0.33814	0.247002	0.299445	0.321228	0.250969	0.289323	0.318414	0.246437	0.285863	0.31776	0.241529	0.288984	0.329087	0.245549	0.282041	0.32836	0.242667	0.286	0.340691	0.270352	0.305286	0.355723	0.247396	0.28506	0.356648	0.249413	0.298403	0.366915	0.252939	0.290634	0.374459	0.260948	0.296463	0.377794	0.25979	0.293656	0.387011	0.287686	0.321062	0.423179
	10.5	0.266597	0.304194	0.340901	0.251235	0.299878	0.324913	0.252509	0.290863	0.323457	0.253459	0.289597	0.321846	0.245357	0.291557	0.328811	0.251877	0.284345	0.331521	0.246351	0.293074	0.345239	0.274944	0.309191	0.357891	0.253996	0.28827	0.361258	0.258179	0.305522	0.373454	0.255787	0.29797	0.379744	0.26779	0.302969	0.387326	0.266261	0.296455	0.392338	0.294347	0.328062	0.435027
	10.75	0.269994	0.309295	0.342463	0.254282	0.303495	0.32873	0.259359	0.292334	0.324424	0.258023	0.292744	0.325454	0.250273	0.294425	0.332916	0.254641	0.287658	0.333838	0.24996	0.294392	0.347308	0.278874	0.314152	0.361533	0.256285	0.29393	0.366338	0.265384	0.309192	0.378577	0.263902	0.303608	0.38739	0.276664	0.315187	0.390683	0.274202	0.306513	0.399601	0.301388	0.337011	0.440469
	11	0.274602	0.309903	0.345084	0.259843	0.306015	0.330246	0.264764	0.297542	0.32777	0.260007	0.295322	0.329022	0.253244	0.296013	0.335807	0.25707	0.290146	0.336681	0.255428	0.29767	0.350463	0.278726	0.313893	0.365315	0.256939	0.296173	0.373261	0.269337	0.316265	0.385275	0.271391	0.309989	0.393847	0.284609	0.31925	0.402785	0.280972	0.313217	0.407253	0.310498	0.346899	0.449667
	11.25	0.274334	0.312894	0.348981	0.25912	0.310042	0.333592	0.267212	0.300439	0.32915	0.262821	0.29943	0.331836	0.261436	0.301423	0.338518	0.259647	0.294261	0.340068	0.257167	0.300631	0.353193	0.283541	0.317894	0.36583	0.263676	0.299534	0.377023	0.274172	0.319332	0.388216	0.279714	0.317308	0.398975	0.289032	0.32666	0.406198	0.289313	0.321217	0.411715	0.31983	0.355104	0.457804
	11.5	0.280352	0.315981	0.350488	0.263149	0.311692	0.335906	0.272328	0.301565	0.332547	0.265736	0.304182	0.331647	0.264145	0.305611	0.341681	0.262339	0.298591	0.342981	0.262405	0.30357	0.356789	0.286949	0.323392	0.368815	0.268714	0.305342	0.379616	0.278275	0.323985	0.39436	0.284811	0.325037	0.402921	0.297805	0.334806	0.412686	0.297421	0.325684	0.420626	0.323375	0.366826	0.463266
	11.75	0.283405	0.317309	0.353458	0.26705	0.315112	0.338583	0.278619	0.304229	0.336281	0.268806	0.305393	0.335851	0.264827	0.309136	0.345163	0.265364	0.301743	0.345795	0.265989	0.308059	0.359794	0.288536	0.3215	0.374216	0.271925	0.30408	0.383385	0.28422	0.329499	0.402021	0.28942	0.329988	0.408646	0.303764	0.337601	0.418456	0.305021	0.333778	0.428108	0.331228	0.372774	0.471143
	12	0.287978	0.320602	0.356951	0.271103	0.317931	0.342052	0.27858	0.306427	0.339426	0.268946	0.308798	0.339142	0.27037	0.312258	0.346917	0.267343	0.300957	0.346311	0.266245	0.310748	0.360268	0.295313	0.327888	0.37566	0.277032	0.310399	0.388665	0.290972	0.335356	0.407326	0.298902	0.33681	0.416879	0.31222	0.348247	0.428	0.308569	0.343442	0.437146	0.343683	0.382503	0.479067
	12.25	0.290519	0.327244	0.359725	0.274069	0.32456	0.343941	0.281818	0.310388	0.34021	0.274156	0.311576	0.341484	0.27544	0.314771	0.351137	0.27321	0.308765	0.350337	0.271326	0.312983	0.363409	0.296904	0.329962	0.379629	0.281418	0.31348	0.393536	0.297542	0.341756	0.411426	0.305361	0.341612	0.422611	0.319902	0.355226	0.431887	0.316926	0.348917	0.441158	0.35305	0.386477	0.488655
	12.5	0.291904	0.32588	0.364511	0.27659	0.324577	0.345204	0.283819	0.312658	0.343174	0.277815	0.312052	0.344961	0.27746	0.313506	0.351039	0.277394	0.311369	0.352262	0.275504	0.317172	0.369005	0.300803	0.333145	0.382385	0.285051	0.316372	0.398252	0.302558	0.344642	0.414818	0.310786	0.347321	0.430298	0.324301	0.362916	0.440024	0.323989	0.355247	0.446992	0.359452	0.398359	0.495464
	12.75	0.292772	0.329214	0.364515	0.279847	0.329272	0.349598	0.286323	0.315173	0.346531	0.281883	0.318129	0.344861	0.279991	0.319961	0.355591	0.280734	0.312648	0.354961	0.27829	0.320483	0.368386	0.303379	0.336786	0.38213	0.289825	0.322942	0.40334	0.307167	0.352296	0.423683	0.316381	0.35475	0.434694	0.332779	0.372034	0.446142	0.332776	0.364677	0.456378	0.368544	0.406784	0.498951
	13	0.297058	0.334486	0.366649	0.284224	0.334896	0.352086	0.290288	0.31693	0.348024	0.283932	0.322945	0.349217	0.280319	0.319609	0.359849	0.284538	0.315947	0.355955	0.280877	0.323289	0.371169	0.306115	0.340368	0.38755	0.292884	0.327011	0.409694	0.314783	0.355526	0.426639	0.322918	0.361421	0.4429	0.340085	0.378618	0.452172	0.339498	0.370469	0.463671	0.377452	0.414405	0.507987
	13.25	0.300566	0.335255	0.3702	0.286702	0.338226	0.353696	0.293934	0.31702	0.3502	0.289038	0.324916	0.349225	0.2852	0.323419	0.361396	0.286758	0.3161	0.360525	0.28248	0.325521	0.374024	0.307809	0.342313	0.388872	0.294998	0.332316	0.409615	0.319383	0.36042	0.431912	0.328123	0.367675	0.447873	0.348145	0.384998	0.460244	0.348085	0.373104	0.468962	0.382609	0.42325	0.513538
	13.5	0.302326	0.336782	0.370455	0.287677	0.342905	0.354738	0.294173	0.318847	0.355145	0.294609	0.325909	0.354722	0.288114	0.327015	0.361903	0.29001	0.32292	0.362148	0.287299	0.328651	0.377271	0.314194	0.343266	0.390571	0.301014	0.331318	0.417622	0.326935	0.366509	0.44105	0.335382	0.374461	0.451035	0.354396	0.388593	0.462952	0.357275	0.384751	0.479465	0.389719	0.430992	0.524288
	13.75	0.306657	0.342022	0.372213	0.292598	0.347529	0.358806	0.297818	0.320305	0.355794	0.295332	0.329156	0.356573	0.289947	0.327181	0.367129	0.296749	0.32362	0.366651	0.29179	0.331819	0.380953	0.315856	0.345525	0.392996	0.304421	0.336492	0.420873	0.333752	0.371306	0.446787	0.341524	0.3792	0.458985	0.360163	0.398466	0.472519	0.365121	0.390478	0.480818	0.398237	0.435154	0.528449
	14	0.310224	0.341603	0.375154	0.294775	0.349372	0.362583	0.303534	0.323091	0.360224	0.297401	0.334121	0.358031	0.292627	0.333133	0.367247	0.298599	0.326179	0.368907	0.292597	0.335226	0.380521	0.319109	0.346594	0.396724	0.306899	0.339913	0.42522	0.335495	0.37645	0.449914	0.348203	0.382974	0.462943	0.367273	0.4035	0.47758	0.373313	0.397166	0.489641	0.40754	0.444953	0.531561
	14.25	0.311879	0.348016	0.380304	0.296337	0.357733	0.36504	0.306229	0.324186	0.362322	0.299866	0.333907	0.360587	0.299864	0.333422	0.370951	0.301648	0.330097	0.370895	0.297254	0.339777	0.385271	0.321615	0.35308	0.399797	0.311984	0.345445	0.429165	0.344154	0.382191	0.455046	0.354307	0.39125	0.471375	0.373801	0.410094	0.483088	0.382169	0.405653	0.496395	0.41154	0.451739	0.539249
	14.5	0.314336	0.348515	0.381359	0.298186	0.357355	0.369131	0.3088	0.323061	0.362299	0.301798	0.335936	0.363776	0.299788	0.335365	0.3706	0.304493	0.333602	0.372856	0.303547	0.34177	0.385034	0.323254	0.356572	0.40383	0.314252	0.352414	0.436116	0.349225	0.386582	0.463786	0.358121	0.396197	0.476707	0.382595	0.415051	0.491389	0.389199	0.412026	0.501328	0.421659	0.458783	0.549903
	14.75	0.318325	0.351625	0.383585	0.301884	0.359608	0.368744	0.31169	0.325364	0.368788	0.305073	0.341842	0.36648	0.305134	0.338708	0.37307	0.307949	0.333769	0.373559	0.306069	0.345071	0.388204	0.327451	0.358149	0.404951	0.318588	0.350996	0.438815	0.354791	0.391449	0.469402	0.366844	0.402136	0.478449	0.389261	0.424026	0.497902	0.392166	0.417503	0.509033	0.42697	0.465718	0.551326
	15	0.320759	0.350466	0.386846	0.306716	0.361407	0.371001	0.315044	0.326674	0.371704	0.310189	0.342275	0.367605	0.306546	0.340239	0.376222	0.30799	0.337672	0.379154	0.308753	0.344458	0.387861	0.329981	0.359734	0.408694	0.319652	0.355056	0.44096	0.363104	0.396279	0.474783	0.370274	0.408818	0.488211	0.395555	0.427903	0.503923	0.400268	0.425917	0.515077	0.435116	0.471361	0.554253
	15.25	0.322127	0.354629	0.391144	0.306075	0.365483	0.374062	0.321244	0.328103	0.369984	0.312466	0.346301	0.37096	0.314037	0.343195	0.379199	0.312555	0.341013	0.380232	0.307663	0.348642	0.392613	0.333637	0.362245	0.406094	0.326318	0.359157	0.445623	0.36764	0.401065	0.479529	0.378502	0.417854	0.493085	0.398782	0.436874	0.506644	0.40906	0.434613	0.520649	0.44281	0.47922	0.559892
	15.5	0.327227	0.355048	0.392044	0.310772	0.367449	0.376243	0.321233	0.333741	0.370984	0.313648	0.349841	0.373132	0.312374	0.342781	0.381846	0.314024	0.343534	0.383389	0.309304	0.351896	0.393808	0.33573	0.363871	0.411496	0.328997	0.36197	0.45332	0.375892	0.407927	0.482738	0.38362	0.422222	0.500723	0.405221	0.440261	0.515633	0.414464	0.441233	0.526225	0.448229	0.485811	0.568666
	15.75	0.329186	0.361483	0.39423	0.314522	0.37266	0.379444	0.326442	0.336818	0.372285	0.318526	0.350488	0.375731	0.318824	0.344998	0.384275	0.316095	0.34712	0.383427	0.316066	0.355129	0.399416	0.339754	0.368047	0.413852	0.332394	0.366948	0.454411	0.375992	0.412515	0.487285	0.391034	0.429386	0.503318	0.413639	0.446528	0.5221	0.421958	0.445989	0.527987	0.459549	0.495665	0.573166
	16	0.331261	0.363172	0.395564	0.31618	0.374729	0.381884	0.327735	0.335215	0.375423	0.320873	0.354836	0.377617	0.319447	0.348377	0.385772	0.318452	0.348722	0.382882	0.318668	0.357544	0.398234	0.338252	0.370018	0.416222	0.333617	0.369878	0.459185	0.383834	0.416245	0.491368	0.400498	0.432069	0.510203	0.416169	0.451625	0.522687	0.42978	0.45329	0.533587	0.462624	0.501642	0.579598
	16.25	0.333256	0.364178	0.399803	0.319608	0.375388	0.384811	0.329489	0.339441	0.379117	0.324534	0.357547	0.381958	0.323794	0.355692	0.387364	0.32243	0.348481	0.388477	0.32029	0.360309	0.401019	0.343913	0.370001	0.41802	0.341418	0.371188	0.461788	0.39277	0.42306	0.500054	0.401983	0.434919	0.514685	0.424292	0.45856	0.531791	0.434627	0.45929	0.538277	0.467673	0.507446	0.582914
	16.5	0.337266	0.365965	0.400102	0.321811	0.378529	0.387629	0.332739	0.341318	0.380906	0.325734	0.359209	0.380561	0.326097	0.356273	0.391275	0.325902	0.352096	0.387455	0.324648	0.363088	0.403631	0.349289	0.370946	0.423038	0.349295	0.3721	0.468629	0.396693	0.425834	0.50356	0.40865	0.443811	0.521661	0.428687	0.467296	0.536757	0.440692	0.468093	0.544434	0.476608	0.513516	0.587449
	16.75	0.336732	0.368961	0.403341	0.321854	0.37749	0.388304	0.338587	0.344609	0.384236	0.327992	0.362076	0.38734	0.327015	0.359413	0.390345	0.33131	0.352839	0.392468	0.327459	0.366577	0.405653	0.349604	0.377262	0.423241	0.350756	0.381847	0.469683	0.401604	0.432301	0.508209	0.415726	0.450587	0.525291	0.435527	0.473087	0.539936	0.450573	0.475331	0.552211	0.483369	0.518738	0.591498
	17	0.339728	0.370605	0.402797	0.325992	0.381252	0.389404	0.338882	0.347561	0.385852	0.329567	0.365963	0.387968	0.328413	0.362652	0.394036	0.330382	0.353396	0.394805	0.329986	0.369101	0.409185	0.352246	0.377775	0.426831	0.35588	0.380253	0.475159	0.406134	0.433518	0.512979	0.427267	0.458249	0.527614	0.441886	0.478658	0.542452	0.453265	0.481078	0.557216	0.490395	0.526269	0.595081
	17.25	0.34179	0.373729	0.407687	0.32986	0.380855	0.393052	0.342386	0.350015	0.390245	0.332484	0.366866	0.387871	0.328649	0.362261	0.394433	0.331601	0.356561	0.396496	0.33026	0.369963	0.411623	0.352426	0.383108	0.42703	0.357784	0.386325	0.477594	0.406875	0.438408	0.515185	0.428549	0.460731	0.536403	0.447181	0.481545	0.550978	0.459359	0.485908	0.559348	0.497348	0.529622	0.60025
	17.5	0.341226	0.37644	0.408686	0.329883	0.384902	0.392281	0.343835	0.352401	0.389514	0.336888	0.369601	0.389565	0.333132	0.368902	0.399989	0.339469	0.362129	0.400198	0.33717	0.372674	0.411395	0.356321	0.383984	0.429274	0.360512	0.388957	0.48093	0.412225	0.444348	0.523278	0.433461	0.467186	0.540803	0.454187	0.489244	0.553271	0.465072	0.494635	0.563797	0.500666	0.538158	0.602392
	17.75	0.350241	0.377296	0.411164	0.338086	0.384828	0.394066	0.347916	0.352102	0.390313	0.339209	0.37236	0.392074	0.335856	0.367888	0.399885	0.341462	0.362573	0.400841	0.338077	0.375299	0.41496	0.361344	0.387427	0.430503	0.36699	0.392892	0.484363	0.41639	0.447696	0.524769	0.440987	0.468966	0.543325	0.458115	0.494913	0.558565	0.473524	0.49677	0.567279	0.506856	0.539949	0.606915
	18	0.3519	0.378404	0.415749	0.338966	0.386015	0.396687	0.350117	0.35625	0.394927	0.341786	0.375591	0.392986	0.340716	0.37032	0.403583	0.342478	0.361336	0.402334	0.339263	0.375803	0.417638	0.363201	0.386858	0.434534	0.368939	0.394105	0.489567	0.423301	0.451607	0.530587	0.44435	0.478595	0.5485	0.461394	0.49745	0.562843	0.479844	0.502913	0.570887	0.511035	0.547898	0.611519
	18.25	0.352941	0.384408	0.416538	0.3413	0.39174	0.39778	0.350705	0.35664	0.395869	0.343692	0.376188	0.396992	0.339826	0.372544	0.40511	0.343643	0.367295	0.406532	0.344082	0.380056	0.419633	0.366387	0.390802	0.4371	0.374984	0.396215	0.492479	0.425323	0.459093	0.531745	0.450123	0.48296	0.553307	0.467926	0.505894	0.566968	0.484033	0.512501	0.57626	0.518465	0.550695	0.616423
	18.5	0.353379	0.38455	0.416795	0.341437	0.390814	0.403898	0.350993	0.357594	0.398396	0.348283	0.379224	0.400703	0.34225	0.376183	0.407703	0.347306	0.369075	0.405485	0.344342	0.382054	0.421409	0.36337	0.393115	0.434969	0.37217	0.401515	0.498463	0.429991	0.463186	0.538184	0.456326	0.489077	0.560006	0.474499	0.508812	0.570141	0.490466	0.513232	0.578434	0.520755	0.559992	0.618347
	18.75	0.357646	0.388038	0.420309	0.346126	0.395211	0.401542	0.355854	0.36224	0.400698	0.348248	0.379493	0.401658	0.346572	0.379135	0.411046	0.35056	0.369599	0.409944	0.348734	0.38572	0.420896	0.368156	0.396154	0.437615	0.376573	0.404447	0.501745	0.435348	0.466498	0.541771	0.46274	0.495598	0.560419	0.483874	0.510471	0.574872	0.49784	0.517034	0.582318	0.527199	0.561743	0.619633
	19	0.361745	0.389681	0.421795	0.348068	0.393874	0.40587	0.355898	0.366475	0.405117	0.351309	0.381983	0.404568	0.349331	0.379544	0.412354	0.355983	0.374559	0.414095	0.352226	0.386551	0.426352	0.369407	0.396758	0.443023	0.37918	0.405692	0.505298	0.436518	0.469524	0.546255	0.467869	0.497011	0.565804	0.486374	0.51734	0.579302	0.498487	0.522241	0.586384	0.530069	0.566016	0.62375
	19.25	0.357506	0.391434	0.421585	0.347048	0.395844	0.406752	0.35711	0.368822	0.406841	0.355435	0.386862	0.40394	0.35044	0.382934	0.416954	0.356139	0.374205	0.414228	0.355434	0.389514	0.427684	0.37254	0.400114	0.442867	0.384501	0.407017	0.507353	0.443775	0.473936	0.547991	0.471487	0.499361	0.571674	0.494559	0.523858	0.580274	0.504323	0.52547	0.591192	0.539048	0.571127	0.626928
	19.5	0.360036	0.391356	0.426017	0.350105	0.395015	0.411145	0.360139	0.368319	0.406288	0.356656	0.386801	0.407674	0.353804	0.386458	0.415159	0.358282	0.379234	0.41514	0.356791	0.390827	0.429726	0.374351	0.399092	0.446032	0.38788	0.408238	0.511486	0.448933	0.476871	0.553767	0.475762	0.509508	0.572587	0.49843	0.529139	0.589753	0.508244	0.535547	0.597118	0.543809	0.577884	0.633037
	19.75	0.363303	0.392854	0.42582	0.351108	0.398069	0.409201	0.364363	0.373033	0.40603	0.359833	0.388925	0.406642	0.35562	0.387513	0.416028	0.362536	0.379378	0.413823	0.356091	0.392305	0.432084	0.377405	0.402737	0.446276	0.391035	0.412953	0.513011	0.450688	0.48415	0.555363	0.483115	0.511427	0.578901	0.501461	0.534312	0.593185	0.515205	0.539239	0.599267	0.545312	0.583039	0.633803
	20	0.366536	0.397193	0.428422	0.35576	0.401718	0.414782	0.362903	0.376445	0.410374	0.360135	0.389269	0.413381	0.359781	0.389508	0.42188	0.361721	0.382512	0.419688	0.361913	0.393502	0.43337	0.379119	0.405248	0.450263	0.391898	0.416259	0.518582	0.455585	0.485505	0.563731	0.487702	0.510027	0.580469	0.510489	0.537919	0.594081	0.51792	0.544928	0.602991	0.551818	0.587679	0.635786
		0.366594	0.399099	0.429974	0.356617	0.401036	0.416704	0.366499	0.376269	0.410046	0.363719	0.395565	0.413504	0.360941	0.394448	0.421268	0.364339	0.382153	0.422422	0.363401	0.395378	0.430429	0.38038	0.406392	0.450876	0.394872	0.416084	0.519136	0.461719	0.491023	0.564709	0.490322	0.519353	0.583458	0.510151	0.543599	0.597597	0.525331	0.549798	0.606649	0.555336	0.589801	0.637354
		0.370348	0.40041	0.435338	0.357733	0.405439	0.415692	0.365156	0.379759	0.414106	0.366988	0.398059	0.416499	0.364797	0.397946	0.422136	0.36553	0.383106	0.424185	0.364649	0.399676	0.435786	0.383415	0.412761	0.454136	0.398105	0.422039	0.522196	0.465326	0.493168	0.564341	0.494369	0.521215	0.586955	0.51869	0.548868	0.600393	0.526839	0.552475	0.607477	0.556753	0.590918	0.641872
		0.371379	0.400996	0.435944	0.361346	0.402147	0.418121	0.370565	0.3816	0.415876	0.368471	0.400566	0.416455	0.370186	0.396798	0.424444	0.368575	0.385786	0.425151	0.364762	0.40165	0.437926	0.384851	0.411906	0.453493	0.400754	0.424033	0.527035	0.4677	0.500482	0.570602	0.499397	0.527599	0.59133	0.520596	0.551306	0.600402	0.534872	0.559158	0.610183	0.567108	0.596803	0.643897
		0.377099	0.402208	0.435533	0.365704	0.402677	0.418166	0.373044	0.383148	0.419559	0.369723	0.403487	0.417184	0.368458	0.403061	0.427694	0.370194	0.391425	0.424817	0.368966	0.404502	0.442839	0.388787	0.412602	0.459227	0.403853	0.423354	0.528427	0.470204	0.501945	0.574282	0.509452	0.530427	0.594784	0.528634	0.558149	0.60687	0.53915	0.563119	0.61344	0.569212	0.602508	0.648673
		0.576687	0.407386	0.439181	0.534102	0.406452	0.424302	0.569939	0.387401	0.420297	0.592506	0.404594	0.420035	0.631383	0.402443	0.428004	0.591119	0.389508	0.428281	0.497332	0.408756	0.441283	0.549575	0.417407	0.460964	0.536553	0.427208	0.534541	0.659136	0.505792	0.57731	0.643487	0.535446	0.595295	0.608961	0.560391	0.612237	0.636912	0.568062	0.618378	0.699053	0.608989	0.647287
		0.629817	0.406666	0.440567	0.57691	0.407069	0.423235	0.6271	0.388729	0.423871	0.639792	0.40272	0.422592	0.649086	0.404826	0.428826	0.64233	0.391612	0.431841	0.602983	0.410349	0.441611	0.610736	0.417808	0.459778	0.590937	0.430821	0.534964	0.633955	0.508595	0.581067	0.654648	0.538704	0.599549	0.672128	0.562584	0.615036	0.721322	0.570488	0.619975	0.734567	0.605548	0.652671
		0.686983	0.407752	0.443559	0.647342	0.410291	0.426878	0.683167	0.391324	0.422992	0.690718	0.408512	0.423601	0.705836	0.406326	0.433938	0.692937	0.391609	0.433349	0.661327	0.410324	0.44651	0.649245	0.419822	0.463081	0.63259	0.431672	0.539985	0.645448	0.509471	0.583032	0.703109	0.542414	0.599827	0.727486	0.570274	0.61842	0.730487	0.575402	0.624291	0.767372	0.611802	0.654686
		0.734892	0.409385	0.445815	0.694086	0.408432	0.426205	0.721414	0.391257	0.426281	0.735859	0.408517	0.426812	0.731892	0.409144	0.432958	0.723537	0.396864	0.434513	0.720402	0.408498	0.447477	0.689797	0.420972	0.467314	0.674707	0.433405	0.539859	0.711976	0.516665	0.586515	0.725008	0.54423	0.604719	0.754729	0.571883	0.619648	0.753045	0.577905	0.62714	0.801714	0.614354	0.654323
		0.772537	0.415388	0.691994	0.731377	0.414337	0.650903	0.759932	0.394895	0.660096	0.767139	0.410672	0.702424	0.77253	0.41215	0.678893	0.758562	0.399227	0.675649	0.7613	0.414802	0.725201	0.732287	0.421758	0.628115	0.727209	0.433112	0.656721	0.748504	0.51705	0.70232	0.740816	0.549832	0.692765	0.779611	0.574439	0.724562	0.787247	0.584822	0.740648	0.824926	0.619483	0.707268
		0.795327	0.413591	0.690654	0.764786	0.411903	0.675033	0.786687	0.396027	0.65599	0.797235	0.411991	0.724758	0.798052	0.411552	0.715781	0.793982	0.401322	0.71243	0.790702	0.413703	0.694555	0.769744	0.424282	0.644699	0.759238	0.436984	0.705149	0.771612	0.524202	0.709504	0.757039	0.553891	0.713254	0.80279	0.574459	0.748122	0.81347	0.587469	0.765062	0.847213	0.620304	0.74677
		0.823381	0.417121	0.719027	0.794909	0.41519	0.698193	0.81018	0.397971	0.659884	0.823217	0.413595	0.748748	0.822668	0.415041	0.751844	0.819989	0.403	0.734045	0.819554	0.417367	0.724906	0.80308	0.424346	0.648441	0.790652	0.437095	0.723228	0.791241	0.528732	0.731352	0.781649	0.559728	0.750725	0.821854	0.580954	0.780537	0.838254	0.59167	0.769401	0.862938	0.624908	0.781556
		0.844277	0.417762	0.739179	0.819118	0.416145	0.726584	0.83097	0.39803	0.685528	0.843407	0.415187	0.771159	0.847713	0.419676	0.776731	0.845763	0.405519	0.753889	0.841739	0.422711	0.760473	0.826979	0.427697	0.67916	0.815053	0.439488	0.742555	0.813628	0.530498	0.752947	0.807835	0.560583	0.77073	0.842626	0.587797	0.799879	0.859164	0.593886	0.794653	0.880432	0.6275	0.801408
		0.85825	0.418886	0.772671	0.837499	0.416997	0.757524	0.85148	0.400158	0.724368	0.862575	0.419038	0.791122	0.864185	0.417507	0.808435	0.8654	0.408277	0.767989	0.860669	0.419145	0.790207	0.846084	0.431328	0.714065	0.832578	0.442186	0.778484	0.83614	0.53084	0.773169	0.830546	0.565674	0.796181	0.859233	0.58777	0.818925	0.870128	0.596388	0.806517	0.895867	0.633337	0.817306
		0.876164	0.662568	0.797836	0.854316	0.690197	0.788873	0.864653	0.633796	0.757781	0.884974	0.660307	0.818287	0.885111	0.661406	0.829047	0.88306	0.663225	0.791254	0.877036	0.703865	0.815274	0.862446	0.570473	0.75785	0.850042	0.580522	0.809893	0.855816	0.637709	0.797284	0.850498	0.710606	0.813483	0.875437	0.651898	0.835837	0.88617	0.732613	0.825778	0.906245	0.714511	0.839558
		0.887211	0.719898	0.828526	0.868109	0.709506	0.818797	0.884352	0.699978	0.789561	0.897779	0.698693	0.8392	0.901034	0.723365	0.850526	0.897758	0.723241	0.821009	0.895554	0.659063	0.842517	0.879488	0.56843	0.789314	0.866781	0.584822	0.82927	0.874783	0.716932	0.814277	0.865064	0.734493	0.827141	0.889749	0.715819	0.84986	0.899053	0.713263	0.842917	0.916239	0.718316	0.854548
		0.901677	0.750892	0.848431	0.880429	0.735227	0.843339	0.901585	0.733443	0.816836	0.910238	0.706268	0.85689	0.911277	0.753906	0.869148	0.912479	0.755433	0.845072	0.907674	0.714862	0.863543	0.891745	0.610792	0.818109	0.880627	0.63132	0.850261	0.887071	0.75724	0.835654	0.876119	0.74976	0.842808	0.906094	0.739123	0.869554	0.90892	0.734896	0.857444	0.924407	0.758356	0.868393
		0.909855	0.779331	0.870411	0.891803	0.757529	0.863485	0.9153	0.759768	0.838404	0.919282	0.715302	0.873814	0.921629	0.757768	0.885656	0.922363	0.782728	0.866724	0.916398	0.755552	0.881696	0.906047	0.658747	0.840037	0.891278	0.682055	0.862326	0.904527	0.762351	0.849189	0.889936	0.781015	0.858186	0.918243	0.780654	0.877943	0.917903	0.766577	0.873036	0.933494	0.803357	0.885193
		0.922249	0.80333	0.88549	0.901748	0.776752	0.882489	0.918123	0.772783	0.860355	0.926173	0.736022	0.888285	0.932288	0.781841	0.89694	0.933541	0.809466	0.886363	0.925102	0.796652	0.900022	0.918467	0.711614	0.857489	0.905542	0.732345	0.8804	0.911201	0.781013	0.864059	0.895633	0.797744	0.874943	0.925879	0.814089	0.888451	0.925551	0.789632	0.884947	0.942522	0.832597	0.893285
		0.929128	0.827794	0.899939	0.911167	0.80129	0.895048	0.928191	0.791921	0.874824	0.935479	0.756041	0.897526	0.942509	0.806267	0.910292	0.941904	0.832993	0.903686	0.934241	0.828908	0.913457	0.921352	0.75407	0.875414	0.906376	0.766667	0.891617	0.921444	0.801684	0.876213	0.904823	0.822688	0.884405	0.9326	0.842573	0.901917	0.932219	0.801248	0.896404	0.945525	0.853146	0.903092
		0.934751	0.853276	0.911664	0.915057	0.830836	0.903946	0.939046	0.811731	0.885175	0.94192	0.779421	0.91406	0.948988	0.834709	0.921255	0.9492	0.854683	0.912513	0.941159	0.854738	0.921794	0.932139	0.796005	0.88445	0.91613	0.800698	0.902883	0.933564	0.825834	0.8896	0.913686	0.833999	0.895701	0.941831	0.865004	0.907653	0.941099	0.818132	0.906743	0.9511	0.865937	0.908993
		0.93994	0.871324	0.922322	0.920838	0.851248	0.913031	0.942796	0.829847	0.897971	0.948077	0.806209	0.918707	0.957101	0.858313	0.929813	0.955714	0.87332	0.922351	0.950059	0.879522	0.933733	0.936513	0.824829	0.900184	0.922041	0.824567	0.908731	0.93672	0.850057	0.899114	0.92119	0.84975	0.903605	0.94813	0.883593	0.916588	0.94518	0.83626	0.913394	0.9563	0.885899	0.915753
		0.948339	0.881329	0.930667	0.928798	0.864876	0.928073	0.951552	0.850168	0.909174	0.957631	0.825225	0.928058	0.958619	0.878251	0.938457	0.957527	0.886312	0.934273	0.953173	0.898775	0.934988	0.945741	0.847363	0.91399	0.928337	0.839092	0.918764	0.947465	0.863584	0.911284	0.92537	0.867804	0.915382	0.954851	0.897229	0.926633	0.953448	0.858801	0.922421	0.962261	0.896594	0.922557
		0.949453	0.895064	0.938369	0.929041	0.881986	0.931959	0.960075	0.868739	0.919898	0.961368	0.848747	0.933953	0.965701	0.898739	0.942264	0.965032	0.904906	0.942355	0.954086	0.913251	0.947267	0.949374	0.867903	0.92214	0.932955	0.85729	0.927715	0.951974	0.8867	0.921149	0.933568	0.881169	0.919028	0.959823	0.904811	0.933691	0.960172	0.876493	0.926808	0.965546	0.910844	0.931951
		0.950654	0.909137	0.948846	0.934464	0.894324	0.940258	0.964447	0.882792	0.92476	0.963971	0.86817	0.938676	0.972216	0.914467	0.947944	0.968265	0.9169	0.942433	0.960019	0.927338	0.95201	0.953298	0.878599	0.931645	0.937091	0.866437	0.934648	0.954126	0.898279	0.927538	0.93576	0.888485	0.929981	0.964476	0.916273	0.938251	0.96094	0.889544	0.937159	0.971662	0.917774	0.937502
		0.958323	0.919053	0.94818	0.939926	0.906911	0.950972	0.967534	0.89498	0.933065	0.965806	0.885985	0.946869	0.977193	0.929945	0.951299	0.972633	0.927994	0.950139	0.962276	0.943636	0.96002	0.95833	0.894321	0.935497	0.945868	0.879757	0.940364	0.965605	0.910263	0.932761	0.940809	0.897425	0.933306	0.970681	0.923583	0.941439	0.966509	0.903451	0.940498	0.974589	0.926103	0.94102
		0.965212	0.928848	0.958414	0.94698	0.919835	0.949078	0.973207	0.909966	0.938882	0.970591	0.899358	0.950629	0.97794	0.938583	0.958059	0.976607	0.934976	0.956737	0.970599	0.948199	0.965351	0.960014	0.905469	0.945196	0.945005	0.892376	0.945401	0.966093	0.92452	0.940519	0.946556	0.906452	0.942396	0.97216	0.930066	0.946357	0.971097	0.912935	0.945056	0.977608	0.936649	0.947834
		0.966464	0.934911	0.961003	0.949665	0.928119	0.957559	0.976734	0.918957	0.945915	0.975345	0.909873	0.958938	0.980103	0.947454	0.960434	0.975844	0.945625	0.959117	0.971591	0.963326	0.968108	0.964095	0.915369	0.950473	0.950237	0.90007	0.952627	0.969415	0.931603	0.946244	0.951322	0.915773	0.944306	0.97555	0.940425	0.951363	0.97785	0.920549	0.949642	0.984181	0.9461	0.952048
		0.967667	0.941089	0.964565	0.951677	0.935452	0.960615	0.980057	0.927895	0.954242	0.972844	0.921576	0.959133	0.985521	0.957166	0.966186	0.977486	0.955529	0.962187	0.973358	0.96734	0.974526	0.968542	0.925686	0.958015	0.955402	0.909249	0.955631	0.971468	0.94148	0.948501	0.95196	0.926322	0.951119	0.975741	0.952752	0.954568	0.978194	0.924951	0.952337	0.983454	0.951557	0.956178
		0.968826	0.943654	0.970156	0.951744	0.940405	0.967045	0.982632	0.932959	0.957904	0.977926	0.932869	0.964038	0.984876	0.964578	0.969091	0.981081	0.957103	0.968729	0.972857	0.973564	0.976181	0.969415	0.933676	0.960393	0.957306	0.914482	0.961503	0.973948	0.945988	0.954041	0.957911	0.926872	0.954627	0.978706	0.959552	0.957717	0.983001	0.929234	0.957922	0.989103	0.957626	0.961369
		0.975353	0.955823	0.973638	0.958731	0.952776	0.967908	0.98614	0.938313	0.963538	0.981792	0.938134	0.96581	0.986955	0.96824	0.969588	0.986958	0.9629	0.971966	0.978611	0.98237	0.977917	0.971041	0.94319	0.967185	0.957286	0.924735	0.962691	0.979136	0.950199	0.956409	0.959381	0.940967	0.95784	0.979706	0.968308	0.958571	0.983969	0.932844	0.961115	0.989493	0.967005	0.963707
		0.973301	0.954461	0.974373	0.955596	0.953686	0.972321	0.98919	0.941261	0.964962	0.983245	0.942249	0.974094	0.989944	0.974942	0.975955	0.984561	0.969864	0.972314	0.978724	0.987047	0.982817	0.973635	0.943248	0.971702	0.961023	0.926394	0.969129	0.981375	0.957569	0.962939	0.962021	0.941587	0.964193	0.981195	0.970409	0.964495	0.989548	0.938039	0.965838	0.995358	0.966648	0.966696
		0.974727	0.960744	0.977924	0.960653	0.960242	0.974414	0.992154	0.949358	0.972352	0.984925	0.95321	0.972775	0.990943	0.981629	0.976242	0.988662	0.973532	0.977043	0.980207	0.987626	0.981755	0.977206	0.947972	0.973792	0.963078	0.933185	0.969149	0.982707	0.963821	0.964981	0.964631	0.947516	0.966686	0.984029	0.98018	0.969373	0.991114	0.942291	0.965167	0.994996	0.973573	0.971008
		0.979173	0.963255	0.981508	0.96563	0.965496	0.980042	0.990728	0.951596	0.970422	0.986139	0.956501	0.975215	0.991591	0.98737	0.978697	0.990097	0.978345	0.980283	0.98095	0.995688	0.984055	0.977136	0.953986	0.975505	0.964237	0.940959	0.974717	0.983864	0.970118	0.963826	0.968657	0.950216	0.970474	0.987672	0.986618	0.97387	0.993044	0.948592	0.969065	0.999045	0.976418	0.971497
		0.978943	0.966019	0.979788	0.963134	0.967337	0.980415	0.993431	0.954121	0.976563	0.990108	0.964009	0.978773	0.990621	0.990916	0.981686	0.996259	0.979312	0.976767	0.98184	0.995797	0.983206	0.975536	0.958699	0.978959	0.965736	0.94061	0.97315	0.987188	0.975039	0.969979	0.969952	0.951864	0.970771	0.987299	0.98865	0.971856	0.996365	0.946711	0.974934	0.999726	0.980444	0.973652
		0.980782	0.973514	0.982987	0.965608	0.97584	0.98322	0.994466	0.956719	0.979108	0.988771	0.967136	0.98185	0.993688	0.991818	0.979578	0.996885	0.983069	0.987807	0.985996	1.00086	0.988276	0.982081	0.966399	0.980042	0.968308	0.950217	0.977541	0.991317	0.978491	0.974403	0.970039	0.960406	0.973738	0.987667	0.99353	0.974013	0.996109	0.953296	0.974289	0.999559	0.983024	0.97634
		0.984752	0.973641	0.983459	0.970611	0.975832	0.984091	1.00056	0.964781	0.981297	0.991188	0.974402	0.98391	0.99733	0.994082	0.982746	0.996841	0.985598	0.983562	0.984822	1.00316	0.989623	0.982695	0.970102	0.979589	0.97126	0.955835	0.978916	0.992952	0.980366	0.972712	0.974448	0.962321	0.978143	0.992814	1.00156	0.978586	1.00067	0.950541	0.979599	1.00371	0.988741	0.978769
		0.985753	0.975207	0.987363	0.972587	0.977391	0.983322	1.0006	0.964177	0.981519	0.990467	0.976884	0.986	0.992758	0.993731	0.984653	1.0005	0.986747	0.985366	0.986728	1.00131	0.98884	0.982588	0.969152	0.986445	0.969886	0.955504	0.979222	0.99237	0.987272	0.979565	0.97542	0.967732	0.980162	0.992881	1.00419	0.983762	1.00061	0.957279	0.981342	1.00457	0.988645	0.979514
		0.981812	0.975417	0.98298	0.969852	0.978544	0.986179	0.998323	0.966937	0.983998	0.994138	0.979646	0.98775	0.995598	0.998258	0.98615	1.00025	0.990135	0.985067	0.990153	1.00832	0.99148	0.982694	0.976355	0.986721	0.970592	0.959493	0.983746	0.998265	0.988242	0.977986	0.981431	0.970869	0.978546	0.993024	1.0075	0.980884	1.00111	0.963475	0.983469	1.00347	0.991172	0.979276
		0.988324	0.979487	0.987814	0.97555	0.982049	0.987354	1.0003	0.975478	0.983684	0.994919	0.983697	0.988249	0.996107	0.998771	0.987406	1.00485	0.993154	0.988782	0.989815	1.00764	0.991138	0.986835	0.97692	0.984907	0.973962	0.96043	0.983267	0.99974	0.990795	0.981519	0.981489	0.973523	0.98259	0.993078	1.0068	0.982224	1.00396	0.964202	0.981657	1.0079	0.988462	0.983395
		0.988378	0.981008	0.987706	0.973866	0.98735	0.988211	1.00228	0.975072	0.986868	0.99439	0.985907	0.990821	0.998744	1.00217	0.990307	1.00541	0.99234	0.99128	0.992937	1.0072	0.990217	0.985962	0.978196	0.989138	0.973583	0.96388	0.984002	0.999786	0.993726	0.985483	0.980204	0.978975	0.981543	0.993484	1.00597	0.982558	1.00192	0.96978	0.983786	1.00636	0.9912	0.985187
		0.988586	0.981402	0.990759	0.977823	0.987797	0.98808	1.00638	0.976855	0.988366	1.00072	0.98882	0.991307	0.994523	1.00153	0.990085	1.00311	0.992061	0.988934	0.99292	1.01196	0.991412	0.990451	0.979855	0.987829	0.979289	0.967092	0.988359	1.00509	0.994657	0.988127	0.985243	0.977724	0.983847	0.99782	1.01289	0.986334	1.0045	0.974859	0.986878	1.00859	0.991313	0.982969
		0.989086	0.984282	0.993189	0.977803	0.991251	0.990703	1.00556	0.981699	0.989628	0.997663	0.989773	0.98987	0.996964	1.00183	0.990759	1.00553	0.994427	0.991793	0.992288	1.01293	0.993567	0.99119	0.986062	0.98925	0.981448	0.971077	0.985505	1.00161	0.998178	0.987575	0.988193	0.980127	0.98643	0.999438	1.01416	0.98598	1.00863	0.9748	0.988985	1.01046	0.996933	0.984142
		0.991186	0.989102	0.994295	0.980131	0.993532	0.991025	1.00483	0.983733	0.99193	0.997499	0.990787	0.995788	1.00016	1.00146	0.990824	1.00482	0.994064	0.991208	0.989528	1.01347	0.995758	0.987345	0.986339	0.988956	0.978579	0.969315	0.990777	1.00639	1.00159	0.987173	0.98938	0.981732	0.989242	0.994205	1.01661	0.989491	1.00772	0.982191	0.988231	1.01359	0.99698	0.991416
		0.989104	0.9865	0.993696	0.977758	0.994303	0.992515	1.00634	0.984328	0.990396	1.00124	0.996852	0.995971	0.997961	1.00114	0.993689	1.00657	0.99794	0.996571	0.993812	1.01385	0.997288	0.989884	0.989576	0.992535	0.981431	0.974691	0.993155	1.01	1.00698	0.987907	0.98817	0.985379	0.988799	1.00065	1.01697	0.99021	1.00554	0.983104	0.987416	1.01485	0.998904	0.988523
		0.99314	0.984048	0.993512	0.979538	0.995365	0.995756	1.00847	0.988796	0.99373	1.00019	1.00005	0.995527	1.00001	1.00414	0.994989	1.00548	0.998984	0.990723	0.994525	1.01719	0.994452	0.986425	0.986916	0.995732	0.980296	0.968546	0.989264	1.00682	1.00609	0.991041	0.989131	0.983144	0.993655	0.999438	1.01855	0.991531	1.01332	0.985623	0.990294	1.01465	1.00102	0.990481
		0.988008	0.98911	0.996309	0.979186	0.99826	0.994159	1.00698	0.988399	0.994551	1.0019	0.999302	0.99546	1.00381	1.0054	0.994578	1.00614	0.997097	0.996979	0.993483	1.01782	0.996284	0.989053	0.987442	0.99513	0.985305	0.969636	0.995202	1.00775	1.00347	0.992103	0.989226	0.984651	0.990661	0.999457	1.02273	0.992441	1.01406	0.989152	0.988869	1.01822	1.00305	0.990131
		0.990905	0.988801	0.997415	0.981852	0.997899	0.994127	1.00543	0.988778	0.993836	1.00423	0.999296	0.997384	0.996654	1.00335	0.993378	1.00863	0.995714	0.996137	0.993137	1.01693	0.997521	0.991598	0.995517	0.997712	0.985658	0.976105	0.993039	1.00828	1.01133	0.994773	0.993438	0.986182	0.99313	1.00015	1.02057	0.990994	1.01147	0.991053	0.995186	1.01812	1.00371	0.995044
		0.9905	0.991031	0.999766	0.981885	1.00048	1.00139	1.00983	0.991476	0.996748	1.00342	1.00146	0.996317	1.00209	1.0043	0.994768	1.01254	0.996842	0.994842	0.994955	1.01675	0.995439	0.99285	0.990277	0.994993	0.992852	0.979067	0.994541	1.01162	1.00905	0.994739	0.991641	0.986983	0.995467	0.99764	1.02908	0.999077	1.01152	0.99468	0.99355	1.02298	1.00106	0.993932
		0.989711	0.989508	0.997862	0.98152	1.00022	0.996289	1.00485	0.99173	0.995246	1.00516	1.00237	0.995925	1.00481	1.00193	0.997508	1.00949	0.998024	0.998209	0.996114	1.02014	0.997904	0.992691	0.991474	0.993745	0.991445	0.976639	0.996316	1.00935	1.01085	0.994738	0.994305	0.995202	0.993209	1.00201	1.02937	0.993326	1.00934	0.994267	0.992759	1.02015	1.001	0.99557
		0.994948	0.997224	0.99912	0.987081	1.00797	0.997845	1.00553	0.996614	0.994246	1.00423	1.00595	0.99743	1.00596	1.00106	0.995941	1.00862	0.996739	0.994895	0.996153	1.0181	0.998714	0.994509	0.995824	0.997882	0.993229	0.977351	0.997204	1.01061	1.01864	0.993956	0.99579	0.98603	0.995309	1.00389	1.02997	0.995805	1.01397	0.994295	0.996744	1.02197	1.00166	0.99858
		0.989834	0.989271	0.997881	0.983483	1.00588	0.999153	1.00646	0.994362	1.00034	1.00587	1.00427	0.998164	1.00268	1.00834	0.995645	1.00752	0.997162	0.997855	0.996794	1.01655	0.993391	0.995103	0.992629	0.997895	0.994713	0.978693	0.997693	1.00939	1.01976	0.997009	0.997989	0.992901	0.99273	1.00167	1.03184	0.99963	1.00774	1.00161	0.996824	1.02086	1.00683	0.995626
		0.995049	0.996214	1.00014	0.987155	1.00931	1.00092	1.00779	0.994563	0.998638	1.00567	1.0098	1.00055	1.00389	1.00621	0.999296	1.00979	0.995434	0.998426	0.997397	1.02007	0.998211	0.993304	0.995619	0.997242	0.995126	0.981306	0.998867	1.01304	1.02055	0.999009	0.998557	0.991049	0.99929	1.00161	1.03259	0.998333	1.01421	1.00372	0.996798	1.02151	1.0068	0.99818
		0.994216	0.996351	0.997619	0.989485	1.00871	0.997751	1.00546	0.994589	0.999567	1.00674	1.01008	0.999816	1.00149	1.0062	0.999932	1.01274	0.993673	1.00114	0.992484	1.02228	0.999253	0.992585	0.995524	0.99938	0.992132	0.980676	1.00143	1.0091	1.01874	0.998729	0.996673	0.991625	0.99705	1.00511	1.03333	0.998214	1.01266	1.00979	0.998956	1.02129	1.00507	0.995501
		0.992378	0.996336	1.00078	0.988867	1.00919	1.00063	1.00732	0.993333	0.998088	1.00797	1.01106	0.998337	1.00434	1.00593	1.00003	1.01331	0.997873	0.998162	0.998677	1.02132	1.00271	0.995421	0.998273	0.998487	0.994694	0.982315	1.00081	1.01004	1.02246	0.996894	0.998294	0.997244	0.997734	1.00706	1.031	0.996613	1.012	1.00776	0.995751	1.02198	1.00606	1.0029
		0.995785	0.999401	0.998513	0.988397	1.01051	0.999444	1.01109	0.994447	1.00069	1.00713	1.01512	0.999214	1.00536	1.0077	1.00047	1.01318	0.997234	1.00154	0.995011	1.02134	0.997586	0.995968	0.998223	0.996586	0.996611	0.98413	0.998277	1.01387	1.02478	1.00219	0.999785	0.992613	0.999172	1.00685	1.03101	0.998752	1.01346	1.01279	1.00195	1.02653	1.00465	0.997178
		0.991679	0.995768	0.998185	0.986462	1.00809	0.999333	1.01047	0.998021	1.0004	1.00165	1.01017	1.00155	1.00504	1.00807	1.00094	1.01089	0.995069	0.999357	0.997765	1.02037	1.00287	0.994753	0.994679	0.997872	0.995075	0.98295	1.0002	1.01343	1.02753	1.00235	1.00312	0.991283	1.00194	1.00716	1.03058	0.999518	1.01483	1.01576	1.00101	1.02679	1.00648	1.00143
		0.995811	0.998694	1.00118	0.990925	1.01109	1.0022	1.00738	0.99465	1.00111	1.00847	1.01235	1.00185	1.00801	1.0118	1.00081	1.01083	0.99523	1.00336	0.998109	1.02204	1.00198	0.99874	0.996557	1.00031	0.997092	0.983256	1.00037	1.01357	1.03174	1.0006	1.00166	0.993622	1.00233	1.01018	1.03033	1.00259	1.01652	1.01842	1.00038	1.02515	1.00992	1.00041
		0.997335	0.99918	0.99957	0.992689	1.01073	1.00187	1.00849	0.993357	1.00122	1.00666	1.01441	1.00339	1.0039	1.00887	1.00119	1.00825	0.994661	1.00141	0.999912	1.02445	1.00098	1.00004	0.998535	1.00096	1.0011	0.986057	0.999646	1.01207	1.02981	1.00217	1.00483	0.993856	1.00164	1.00936	1.03297	1.00243	1.01084	1.01663	1.00194	1.02898	1.00732	1.00117
		0.998499	0.999518	1.00061	0.994577	1.01295	1.00205	1.01017	0.996536	1.00224	1.00882	1.01299	1.00286	1.00962	1.01317	1.00155	1.01227	0.993567	1.00167	0.998087	1.02256	1.00303	0.997969	0.997579	1.00274	0.99905	0.982467	1.00177	1.0176	1.02766	0.999626	1.00471	0.992803	1.0019	1.01074	1.03329	1.00221	1.01122	1.02587	1.00283	1.02675	1.00738	1.00328
		0.994748	0.999366	1.0044	0.989824	1.01005	1.00271	1.00966	0.993742	0.999543	1.00706	1.01234	1.00063	1.00597	1.01316	1.00351	1.01032	0.993785	1.00509	0.996075	1.02175	1.00181	0.998322	0.998232	1.0048	0.997708	0.987311	1.00075	1.01773	1.03424	1.00332	1.00591	0.996995	1.00223	1.01091	1.03265	1.00337	1.0113	1.01949	1.00565	1.0272	1.01397	0.999498
		0.998827	0.997416	1.00181	0.992781	1.0125	1.00096	1.00723	0.994679	1.0021	1.00713	1.01632	0.998126	1.00867	1.01644	0.998839	1.01066	0.989521	0.999789	1.00232	1.02385	1.00097	0.995013	0.99989	1.00326	0.99604	0.98772	1.0044	1.01753	1.03617	1.00271	1.00542	0.997095	1.00493	1.01074	1.03378	1.00385	1.01095	1.02496	1.0037	1.02828	1.01349	1.00377
		0.995577	1.00104	1.00186	0.989125	1.01195	0.997297	1.00461	0.995224	1.0047	1.00963	1.01384	1.00109	1.00772	1.01728	1.00269	1.00854	0.991099	1.00107	1.00189	1.02536	1.00172	0.995259	0.999022	1.00477	0.997968	0.987038	1.0022	1.0159	1.03399	1.00228	1.0092	1.00343	1.00662	1.01277	1.03179	1.00372	1.00986	1.02993	1.00293	1.0338	1.01535	1.00446
		1.00008	0.999954	1.00051	0.994285	1.00748	1.00158	1.00636	0.995912	1.00191	1.00804	1.01458	1.00107	1.01028	1.022	1.00171	1.00863	0.992809	0.998068	1.00103	1.02677	0.998922	0.996989	1.00109	1.00417	0.998944	0.987352	1.0002	1.01749	1.03345	1.00458	1.00758	0.9982	1.00419	1.01212	1.03672	1.00188	1.00969	1.03374	1.00212	1.03265	1.01569	1.00269
		0.9976	1.0001	0.315077	0.994102	1.00916	0.487418	1.00478	0.997176	0.477772	1.00649	1.01794	0.511417	1.0096	1.02311	0.298932	1.00461	0.995228	0.266153	1.00204	1.02029	0.315627	0.999701	0.999644	0.381348	1.00251	0.984625	0.427856	1.01598	1.03448	0.457837	1.01049	1.00142	0.474492	1.01076	1.03317	0.466961	1.01178	1.03156	0.446691	1.03791	1.00976	0.451567
		0.998188	0.999766	0.335924	0.993463	1.00732	0.481646	1.00914	0.995665	0.459694	1.01044	1.0166	0.477994	1.01179	1.02322	0.290929	1.00966	0.99325	0.301478	1.00202	1.02501	0.326827	0.996944	1.00226	0.321621	1.0016	0.995255	0.380354	1.01973	1.03473	0.394338	1.00873	1.00228	0.425381	1.01522	1.03857	0.409334	1.0126	1.02891	0.398863	1.02803	1.01448	0.409363
		0.997673	1.00043	0.34363	0.991472	1.00785	0.471312	1.01029	0.993849	0.449197	1.00899	1.01509	0.461362	1.01038	1.02599	0.272477	1.01013	0.996913	0.294139	0.998295	1.0252	0.27609	0.998279	1.00208	0.271141	1.00341	0.996428	0.325703	1.01467	1.03099	0.359814	1.00719	1.00076	0.393295	1.01334	1.03668	0.377813	1.01241	1.03247	0.349541	1.0268	1.01648	0.378641
		1.00274	1.00517	0.327661	0.996977	1.00959	0.449847	1.00965	0.994213	0.435142	1.00688	1.01527	0.44665	1.01109	1.02251	0.263028	1.01079	0.993984	0.258758	1.00245	1.02686	0.260222	0.999714	1.00163	0.213556	1.00123	0.996621	0.290366	1.01757	1.03227	0.356214	1.0104	1.00246	0.3627	1.01861	1.03918	0.35441	1.01171	1.03109	0.301306	1.03428	1.015	0.355029
		0.999889	1.00159	0.295401	0.996036	1.00497	0.430998	1.01135	0.997051	0.42389	1.01039	1.01851	0.428366	1.01165	1.0227	0.245858	1.01277	0.996543	0.221288	1.00245	1.02856	0.231274	0.998304	1.00657	0.206085	1.00133	0.997408	0.285528	1.02219	1.03236	0.328225	1.00914	1.0019	0.331561	1.0206	1.04133	0.332727	1.01345	1.03089	0.268345	1.03608	1.01708	0.330634
		0.997793	1.00274	0.276394	0.994626	1.00281	0.411691	1.00722	0.997991	0.405569	1.00809	1.01431	0.408654	1.01027	1.02392	0.227451	1.01155	0.998024	0.195895	0.998598	1.02932	0.208357	0.999688	1.00413	0.187521	1.00554	0.994726	0.268814	1.02252	1.0273	0.295924	1.00967	1.00818	0.298206	1.02019	1.03648	0.293879	1.01065	1.02936	0.25355	1.03348	1.01577	0.306668
		1.00112	0.157435	0.259784	0.997543	0.179541	0.390007	1.01145	0.236017	0.383894	1.00956	0.252809	0.385042	1.0127	0.238329	0.202178	1.01021	0.244711	0.174202	1.00228	0.309908	0.178395	1.00126	0.365983	0.162252	1.00957	0.39037	0.246794	1.02267	0.442643	0.267018	1.00811	0.41912	0.267073	1.0155	0.454512	0.26015	1.01187	0.490067	0.227822	1.03317	0.469602	0.287206
		1.00202	0.148213	0.233669	0.998357	0.175515	0.372166	1.01301	0.252703	0.359949	1.00811	0.274782	0.366271	1.01058	0.253973	0.179883	1.01186	0.248231	0.148458	1.0012	0.338221	0.160348	0.99988	0.323259	0.138823	1.00437	0.335086	0.217696	1.01752	0.402854	0.245087	1.01458	0.375625	0.248308	1.01707	0.408929	0.233141	1.01059	0.454572	0.204843	1.03768	0.413659	0.261789
		0.998679	0.145772	0.201144	0.993746	0.172731	0.347604	1.01026	0.255381	0.340963	1.01302	0.28086	0.342513	1.01248	0.26014	0.162738	1.01128	0.243675	0.128211	1.00107	0.32188	0.137639	1.00094	0.300971	0.118865	1.00614	0.311958	0.194616	1.02274	0.365291	0.222501	1.01259	0.354489	0.220901	1.02044	0.373367	0.214763	1.01428	0.428197	0.181837	1.03505	0.384163	0.243343
		1.00084	0.127057	0.178083	0.995632	0.151342	0.325342	1.01176	0.236788	0.319936	1.01173	0.268053	0.317459	1.01468	0.243285	0.141252	1.01114	0.219251	0.113696	1.00463	0.301132	0.119477	1.00213	0.267555	0.101399	1.00801	0.277439	0.17319	1.02432	0.336494	0.201386	1.00865	0.327396	0.200899	1.01924	0.36182	0.189474	1.0123	0.402002	0.158262	1.03744	0.352117	0.221725
		0.999737	0.10529	0.162022	0.995636	0.130234	0.303624	1.00993	0.217503	0.295266	1.01223	0.247847	0.291706	1.01503	0.221978	0.124931	1.00996	0.193542	0.102959	1.00489	0.278156	0.1045	1.002	0.235673	0.0850909	1.00861	0.244069	0.151479	1.02473	0.300071	0.1832	1.0124	0.299176	0.183196	1.02351	0.341756	0.173523	1.01632	0.385444	0.141806	1.03996	0.325897	0.202119
		1.00239	0.0935374	0.147223	0.998787	0.118664	0.280301	1.0146	0.196854	0.273761	1.01048	0.21408	0.269421	1.01467	0.196178	0.112547	1.00903	0.177041	0.0912479	1.00449	0.245787	0.0909345	0.999203	0.211001	0.0746515	1.00584	0.219908	0.135534	1.02067	0.266844	0.162015	1.01316	0.269317	0.164797	1.01731	0.310658	0.15521	1.01255	0.349645	0.126913	1.03646	0.298863	0.180645
		1.00065	0.0795057	0.132708	0.997761	0.101882	0.260598	1.00975	0.175737	0.255197	1.01272	0.185508	0.244957	1.01416	0.166597	0.101971	1.00903	0.156694	0.0821312	1.00214	0.212878	0.0809734	0.999934	0.187026	0.0675895	1.00829	0.191327	0.119533	1.02155	0.234307	0.145503	1.01487	0.238581	0.149522	1.02136	0.279043	0.141436	1.01392	0.318441	0.115578	1.03554	0.27304	0.164426
		1.00064	0.069375	0.119406	0.996399	0.0898956	0.241856	1.01271	0.151682	0.23503	1.01038	0.159969	0.226945	1.01705	0.147748	0.0902962	1.01177	0.142327	0.0719903	1.00153	0.187128	0.0723437	0.998	0.170379	0.0593382	1.00572	0.173979	0.109016	1.02431	0.210087	0.132376	1.01235	0.214573	0.132248	1.02287	0.249108	0.130629	1.01228	0.294925	0.101642	1.03724	0.249462	0.150433
		1.00006	0.0572896	0.105451	0.994982	0.0768376	0.220671	1.00944	0.134672	0.220203	1.01331	0.142073	0.207393	1.01588	0.130189	0.079794	1.01039	0.12601	0.0646685	1.00323	0.16756	0.0633194	1.00404	0.150613	0.0553815	1.01463	0.153959	0.0978251	1.02167	0.188416	0.117245	1.01116	0.192619	0.122644	1.02191	0.226744	0.116181	1.01442	0.274088	0.0914185	1.03612	0.224732	0.133814
40		0.40585	0.0495378	0.0945138	0.466658	0.0669534	0.201912	0.572356	0.116591	0.200713	0.581062	0.127568	0.190392	0.604404	0.112636	0.0731951	0.419936	0.112945	0.0577122	0.650789	0.149875	0.0582001	0.344173	0.131132	0.0495267	0.408386	0.135679	0.0881218	0.54764	0.164937	0.106263	0.51776	0.172551	0.110165	0.552808	0.205417	0.104586	0.511371	0.258057	0.0824553	0.40391	0.203571	0.123382
		0.411695	0.0423275	0.08558	0.463793	0.0582315	0.185719	0.543672	0.103332	0.182832	0.546503	0.112285	0.174408	0.568071	0.101213	0.0675713	0.432198	0.100755	0.0528362	0.63199	0.130374	0.0493214	0.295462	0.116607	0.0445316	0.370601	0.120031	0.0800338	0.495046	0.14738	0.0972987	0.486871	0.154065	0.100783	0.52375	0.185195	0.0977105	0.458795	0.236941	0.0732627	0.324196	0.183802	0.110847
																							0.207285	0.0409815	0.0158711	0.286929	0.119402	0.0302542	0.290477	0.113537	0.0529363	0.252582	0.0929835	0.0418645	0.300702	0.1327	0.0479922	0.275434	0.139883	0.0585029	0.264046	0.231596	0.234175
																							0.168871	0.0288659	0.0122168	0.236505	0.0880694	0.0199138	0.248553	0.0853285	0.0410845	0.217219	0.0713748	0.0335748	0.268992	0.108941	0.0376894	0.241959	0.119183	0.047045	0.232662	0.212288	0.207779
																							0.139441	0.0179018	0.0103475	0.188043	0.0610386	0.0161759	0.203258	0.0651108	0.033746	0.180284	0.0522862	0.0251727	0.230577	0.0918921	0.0301979	0.207626	0.102	0.0380148	0.199422	0.187421	0.18274
																							0.12211	0.0124451	0.00800708	0.14754	0.0441588	0.0106334	0.162001	0.0471749	0.0266519	0.144943	0.0405871	0.019582	0.196009	0.073473	0.0225953	0.175559	0.0821047	0.0294582	0.166827	0.160062	0.160327
																							0.104488	0.0083623	0.00769241	0.118202	0.0321026	0.00744977	0.130385	0.0331132	0.0202675	0.114192	0.0296249	0.0144577	0.159483	0.0559542	0.0175217	0.143722	0.0667302	0.0225437	0.136044	0.136205	0.136203
																							0.0886092	0.00359325	0.00615429	0.0986643	0.0230601	0.00523076	0.105633	0.0247146	0.0145039	0.0904703	0.0225103	0.00918908	0.133499	0.0425073	0.0136396	0.119197	0.053199	0.0170408	0.110605	0.111916	0.116394
																							0.0778961	0.00335301	0.00425295	0.0875198	0.0171411	0.00371872	0.089543	0.0159584	0.0119996	0.0739094	0.0160622	0.0101946	0.109623	0.0342519	0.0116511	0.0979928	0.0413229	0.0149556	0.0880691	0.0924229	0.0976453
																							0.0645103	0.00315181	0.00311118	0.0750476	0.0134228	0.00316574	0.0755674	0.0126196	0.00945797	0.0634723	0.0123126	0.00650467	0.0911842	0.0248759	0.00935434	0.0800884	0.0321507	0.0109832	0.0704351	0.0763781	0.0850687
																							0.0529643	0.00307592	0.00210862	0.0672393	0.00906974	0.00201056	0.0654052	0.00961315	0.0065831	0.0557034	0.0106272	0.00469985	0.0770677	0.0199372	0.0081731	0.0678529	0.0244432	0.00804075	0.0569826	0.0622877	0.0693155
																							0.0417576	0.00324862	0.0006156	0.0550288	0.00651783	0.00188801	0.0545077	0.00659224	0.00625286	0.0459041	0.00704244	0.0051054	0.065736	0.0150232	0.00396859	0.055669	0.0183474	0.00688997	0.0468569	0.0507642	0.0569623
																							0.0355783	0.00025072	-0.0003738	0.0444906	0.00605422	0.00092134	0.0465118	0.00446212	0.00258218	0.0375326	0.00414711	0.00175008	0.0549736	0.0107554	0.00364968	0.0462686	0.0143295	0.00565314	0.0390508	0.042173	0.0461214
																							0.027468	-0.00057379	0.00112587	0.0351719	0.00280792	8.8126e-05	0.0377453	0.00279159	0.00281142	0.0313259	0.00544172	0.00267172	0.0452115	0.00967871	0.0036796	0.0391938	0.0123914	0.00252675	0.0347562	0.0341785	0.0390837
																							0.0213727	0.00144485	-4.1416e-05	0.0293925	0.00253085	0.00173871	0.0311732	0.00309984	0.00048841	0.026955	0.00291031	0.00135782	0.0398169	0.00728866	0.00256122	0.0308404	0.00805491	0.00061511	0.0238835	0.0286076	0.0304989
																							0.0175736	0.0008576	0.0009577	0.0220327	0.0027051	-0.00037178	0.0250225	0.00188925	0.00172857	0.0190977	0.00328417	0.00044564	0.0316536	0.0049017	0.00177033	0.025777	0.00459542	0.00063591	0.0207419	0.0210962	0.0251514
																							0.0126616	0.00232303	0.00080794	0.0168764	0.00186051	-0.00097286	0.019628	0.00070233	-0.00138296	0.0162224	0.00015409	0.00017712	0.0252337	0.00374012	0.00237967	0.0211623	0.00412129	0.00156013	0.0168618	0.0176039	0.0203524
																							0.0110665	0.00093408	-0.00045867	0.0136003	0.0019739	1.8824e-05	0.0156499	0.00032912	0.00034465	0.0127834	0.00190811	0.00054171	0.0216673	0.0020745	0.00355188	0.0151028	0.00238864	0.00139434	0.0126943	0.0152028	0.0185051
																							0.00666054	-0.00037603	-0.00078878	0.0107078	4.7094e-05	-0.00086634	0.0107658	0.00211361	-0.00011133	0.00784191	0.00251379	-0.00052606	0.0155945	0.00126249	0.00028446	0.0135028	0.00352741	-0.00097037	0.00997483	0.0115626	0.014301
																							0.0063901	0.00071414	0.00097305	0.00862909	-0.00018225	-0.00022969	0.00880466	0.00069108	0.00064412	0.00629349	0.00177309	0.00141625	0.0118392	0.00226757	0.00164527	0.00906604	0.0015512	-1.7995e-05	0.00671889	0.0091843	0.0102155
																							0.00455151	0.00017803	-0.00018316	0.00651215	0.00037885	-0.00099701	0.00821139	0.00022988	0.00131438	0.00447074	0.0014056	-0.00061796	0.00962193	0.00157605	0.0024548	0.00686256	0.00297216	-0.00012009	0.00628403	0.00729907	0.00922819
																							0.00311042	0.00135977	-0.00059855	0.00524326	-0.00010431	0.00052725	0.00438935	-0.00162549	0.00038182	0.00403248	0.00118696	-0.00018443	0.00657665	0.0007988	0.00116474	0.00528235	0.00119253	0.00054611	0.00587597	0.0053663	0.00765243
																							0.00181727	0.00185279	-0.00066647	0.00292188	0.00063097	0.00062348	0.00357991	-0.00075984	-0.00180611	0.00244712	0.00134938	0.00060628	0.00713682	4.9025e-06	0.00140755	0.00657646	0.00038854	-0.00044207	0.00599673	0.00494868	0.00599506
																							0.0038555	-3.0212e-05	0.00057989	0.00352793	0.00232729	-0.00019094	0.00395513	-0.00073242	-0.00119841	0.00258528	0.00141364	-0.00138175	0.00526937	-0.00070342	-0.00059309	0.00379504	0.00078952	0.00093496	0.00210563	0.00378843	0.00444933

## Sheet: 1b
Calculated H2S values [μM]
		3MP only	Tum1roGFP2 + 3MP	Tum1(C259S)-roGFP2 + 3MP
	Replica 1	0.630875	4.88299	0.75973
	Replica 2	0.469881	5.47562	1.07517
	Replica 3	0.712377	5.013	0.739696

## Sheet: 1c
		log10[KCN] (M)	Tum1-roGFP2 OxD values (20 min post measurement)
		-7	0.998824	0.995842	0.999553
		-4.90309	1.00615	1.00084	1.00326
		-4.69897	0.899571	0.828641	0.98122
		-4.60206	0.61448	0.573715	0.843602
		-4.52288	0.463515	0.421024	0.558013
		-4.39794	0.334703	0.309927	0.46007
		-4.1549	0.265169	0.241779	0.308856

## Sheet: 1d
Calculated [KCN] (μM)
		TUM1	3MP	TUM1C259S + 3MP	TUM1 + 3MP
	Replica 1	-0.035	0.9	1.9	52.9
	Replica 2	-0.1	0.9	-0.1	49.9
	Replica 3	-0.1	-1.1	-1.1	50.9

## Sheet: 1e
			Tum1-roGFP2 OxD values (20 min post measurement)					Tum1-roGFP2 OxD values (20 min post measurement)					Tum1-roGFP2 OxD values (20 min post measurement)
		log(10) [sulfite] (M)	Replica 1	Replica 2	Replica 3		log(10) [cysteine] (M)	Replica 1	Replica 2	Replica 3		log(10) [glutathione] (M)	Replica 1	Replica 2	Replica 3
		-7	0.998283	0.994133	0.996849		-7	0.994648	0.993896	1.00052		-7	0.991827	0.985746	0.990785
		-6.30103	0.996948	0.999484	0.997076		-5.69897	0.977086	0.985938	0.989161		-5.30103	0.979158	0.985409	0.979603
		-6	0.987808	0.976987	0.997538		-5.39794	0.778098	0.810093	0.80929		-5	0.848461	0.856991	0.868219
		-5.90309	0.821703	0.689652	0.913188		-5.30103	0.62869	0.666728	0.658988		-4.82391	0.728217	0.719551	0.733098
		-5.8617	0.630634	0.606431	0.777025		-5.20412	0.510009	0.480606	0.495304		-4.69897	0.627318	0.625422	0.623806
		-5.82391	0.62894	0.472236	0.587078		-5.12494	0.42446	0.410315	0.418519		-4.60206	0.554275	0.542665	0.530342
		-5.75696	0.449089	0.379016	0.412675		-5	0.326263	0.30466	0.285844		-4.39794	0.417319	0.392207	0.397361
		-5.69897	0.363471	0.305506	0.361889		-4.82391	0.258226	0.225448	0.190826		-4.1549	0.330295	0.26283	0.289899
		-5.60206	0.341659	0.270787	0.274316		-4.69897	0.246484	0.214161	0.192014		-4	0.263808	0.219574	0.254573
		-5.30103	0.328278	0.270997	0.267507							-3.82391	0.22484	0.183667	0.227627

## Sheet: 1f
		Tum1-roGFP2 OxD values (20 min post measurement)					Tum1-roGFP2 OxD values (20 min post measurement)						Tum1-roGFP2 OxD values (20 min post measurement)
	log(10) [Uba4] (M)	Replica 1	Replica 2	Replica 3		log(10) [Trx1] (M)	Replica 1	Replica 2	Replica 3			log(10) [bovine serum albumin] (M)	Replica 1	Replica 2	Replica 3
	-8	0.99619	0.998385	0.996526		-7	0.999733	1.00166	1			-7	0.988832	1.00008	1.0005
	-7	0.998271	1.0023	0.985076		-6.39794	1.00516	1.00342	1.00146			-6.30103	0.998149	0.9958	0.997127
	-6.69897	0.935786	0.990241	0.975977		-6.22185	1.00192	1.00105	0.99966			-6.04576	0.986204	0.991786	0.995426
	-6.52288	0.767901	0.887883	0.824223		-6.1549	0.999141	1.00065	0.994568			-5.92082	0.934176	0.956438	0.96454
	-6.39794	0.573891	0.745648	0.698559		-6.12494	1.00058	0.999023	0.999797			-5.82391	0.846541	0.874923	0.940428
	-6.30103	0.480715	0.651192	0.601982		-6.09691	0.999487	0.995478	0.925725			-5.74473	0.734046	0.812267	0.805542
	-6.22185	0.409717	0.571916	0.54593		-6.07058	0.991509	0.985735	0.916249			-5.67778	0.614602	0.691047	0.715654
	-6.09691	0.333622	0.51422	0.477128		-6.04576	0.986882	0.932656	0.96846			-5.52288	0.388479	0.44633	0.456545
	-5.92082	0.293874	0.454419	0.428882		-6.02228	0.955662	0.848039	0.855708			-5.30103	0.251945	0.282342	0.270709
	-5.60206	0.251087	0.411294	0.385336		-6	0.77471	0.718028	0.777871			-5	0.208319	0.211324	0.221027
						-5.97881	0.803937	0.664135	0.668401
						-5.95861	0.520328	0.375209	0.422679
						-5.9393	0.335273	0.262766	0.257529
						-5.92082	0.285795	0.280929	0.255258
						-5.90309	0.245949	0.295622	0.198954
						-5.88606	0.22552	0.192786	0.191695
						-5.85387	0.172231	0.171735	0.170607
						-5.82391	0.148445	0.142961	0.150714
						-5.69897	0.115388	0.106404	0.118124
