# Supplementary material for: 3-Mercaptopyruvate sulfur transferase is a protein persulfidase
Source: Nat Chem Biol. 2023 Feb 2;19(4):507–17. doi: 10.1038/s41589-022-01244-8 (PMC10060159; doi:10.1038/s41589-022-01244-8)
Supplement: Source Data Extended Data Fig. 2 — roGFP2 OxD values (Extended Data Fig. 2a–h). [file 41589_2022_1244_MOESM10_ESM.xlsx]

## Sheet: 2a
		Tum1roGFP2 OxD values
	time (min)	Vehicle				1µM 3MP + Vehicle				1µM 3MP + 12.5µM KCN				1µM 3MP + 20µM KCN				1µM 3MP + 25µM KCN				1µM 3MP + 30µM KCN				1µM 3MP + 40µM KCN				1µM 3MP + 70µM KCN
		Replica 1	Replica 2	Replica 3	Replica 4	Replica 1	Replica 2	Replica 3	Replica 4	Replica 1	Replica 2	Replica 3	Replica 4	Replica 1	Replica 2	Replica 3	Replica 4	Replica 1	Replica 2	Replica 3	Replica 4	Replica 1	Replica 2	Replica 3	Replica 4	Replica 1	Replica 2	Replica 3	Replica 4	Replica 1	Replica 2	Replica 3	Replica 4
	0	0.0571691	0.0497486	0.0877163	0.0727415	0.0574956	0.0515841	0.084446	0.0776761	0.0483995	0.0461867	0.0920959	0.0809273	0.0518454	0.0522412	0.0903967	0.0727067	0.053262	0.0540031	0.081716	0.0724921	0.0569864	0.051541	0.0814152	0.0648544	0.058288	0.0520009	0.0841741	0.0709836	0.0545252	0.0495486	0.0789475	0.0644683
	0.25	0.0609641	0.0546939	0.0878094	0.0767036	0.0652115	0.0525126	0.0890005	0.0844252	0.0538503	0.0492173	0.096609	0.0819705	0.0547816	0.0560566	0.0961513	0.0766951	0.0535629	0.0539015	0.0872884	0.0742645	0.065577	0.0535453	0.083367	0.0651517	0.0595435	0.0545656	0.0840863	0.0702157	0.0573238	0.0508023	0.079223	0.0661588
	0.5	0.0667957	0.0617902	0.0894412	0.0812983	0.0704207	0.0581073	0.0919075	0.08974	0.0591477	0.0552654	0.0960832	0.0828053	0.0614556	0.0556321	0.0998149	0.0813236	0.0661369	0.059588	0.094582	0.0775479	0.0640007	0.0557113	0.0839731	0.0702573	0.0652929	0.0559845	0.0880173	0.0734946	0.0594914	0.0535155	0.0795564	0.0680578
	0.75	0.0714796	0.061662	0.0946654	0.086287	0.0758098	0.061999	0.095841	0.0929865	0.0625937	0.0524175	0.102226	0.0894995	0.0613454	0.0588562	0.102891	0.0854943	0.062094	0.0619091	0.0968836	0.08223	0.0640375	0.0586908	0.0918551	0.0734155	0.0657322	0.0574059	0.0913489	0.0791839	0.0626306	0.0560918	0.0870716	0.0735823
	1	0.0721689	0.0657833	0.0966147	0.0893977	0.0794967	0.0664985	0.0972664	0.0967822	0.0645569	0.0586567	0.105424	0.0915828	0.0664477	0.0618461	0.106485	0.0894168	0.0772823	0.0631943	0.101131	0.0851068	0.0665582	0.0611734	0.100239	0.0786446	0.0693067	0.0598195	0.0948238	0.0833438	0.0645354	0.0576418	0.0888597	0.0776734
	1.25	0.0779934	0.0715554	0.101214	0.0942078	0.082409	0.0699904	0.102545	0.0985741	0.0679414	0.0609705	0.110992	0.0950526	0.0620229	0.0675236	0.108566	0.0924061	0.0671597	0.0690503	0.101045	0.0907796	0.0749393	0.0651385	0.10524	0.0823095	0.0732218	0.0609904	0.0989004	0.0865605	0.0690178	0.0624272	0.0916635	0.082514
	1.5	0.0781648	0.0734152	0.103474	0.0979674	0.0854106	0.0713357	0.105703	0.105445	0.0729726	0.0635375	0.112358	0.098085	0.0690278	0.0669049	0.110581	0.0967654	0.0723517	0.0679822	0.104879	0.0940226	0.0770157	0.0661471	0.110211	0.0860359	0.0760952	0.0654521	0.101899	0.0910077	0.0722515	0.0627856	0.0982266	0.0838547
	1.75	0.0807004	0.077843	0.107799	0.100858	0.0886389	0.0781146	0.106502	0.109796	0.0751777	0.067955	0.116044	0.10358	0.078743	0.073141	0.114665	0.101278	0.0725165	0.0748041	0.109916	0.0970656	0.0770352	0.0685329	0.112992	0.0888981	0.0776798	0.0697757	0.10321	0.0914966	0.0735637	0.066115	0.0986664	0.0883669
	2	0.0797808	0.0833479	0.110371	0.103945	0.0906659	0.0831386	0.110728	0.11246	0.0762735	0.0722123	0.118352	0.106958	0.0793269	0.0743418	0.118181	0.104339	0.0759598	0.0748162	0.109585	0.100606	0.0795031	0.0724414	0.114494	0.0923278	0.0796764	0.0708791	0.107855	0.0969078	0.0780691	0.0706447	0.102261	0.0934868
	2.25	0.0883242	0.0879501	0.112746	0.105452	0.0959829	0.0839721	0.112371	0.115431	0.080233	0.0741425	0.122102	0.109384	0.0761866	0.0762364	0.119379	0.105649	0.0781646	0.0787998	0.115179	0.102159	0.082915	0.0754612	0.115187	0.0930693	0.0818639	0.0743175	0.109554	0.100194	0.079967	0.0719962	0.104107	0.094093
	2.5	0.0893195	0.0887539	0.116678	0.109712	0.0976921	0.0890688	0.116843	0.119235	0.0840125	0.0761006	0.123332	0.113496	0.0793344	0.0825182	0.124018	0.107146	0.0765858	0.0820515	0.120883	0.104698	0.0842336	0.0774011	0.113996	0.0967676	0.0846028	0.0793743	0.11336	0.102104	0.0783169	0.0765385	0.105625	0.0981348
	2.75	0.094707	0.0923944	0.118651	0.111308	0.101672	0.089588	0.123364	0.123363	0.0808272	0.0784388	0.126365	0.115741	0.0848629	0.083074	0.126617	0.108841	0.0803242	0.0826258	0.123439	0.107115	0.0906722	0.0817612	0.111011	0.100051	0.0876103	0.0799842	0.114722	0.104555	0.0843964	0.0808678	0.10921	0.101641
	3	0.0958331	0.0922023	0.116345	0.115316	0.103056	0.0942819	0.122273	0.125219	0.0902802	0.083604	0.130696	0.11993	0.0850132	0.0873383	0.127174	0.112439	0.0879695	0.0853238	0.117353	0.110828	0.0875265	0.0835159	0.111739	0.100994	0.0912399	0.0830386	0.116585	0.107579	0.0868454	0.0812548	0.109367	0.102808
	3.25	0.0998129	0.0958098	0.126044	0.119248	0.105881	0.0971778	0.125844	0.129033	0.0905544	0.0849646	0.132087	0.122068	0.0896002	0.0889865	0.13021	0.117928	0.0887181	0.0873043	0.123998	0.114315	0.0922548	0.0849523	0.113999	0.103411	0.0928199	0.0855042	0.119313	0.108843	0.0890731	0.0850927	0.116223	0.105652
	3.5	0.0965492	0.0994935	0.126226	0.120928	0.108961	0.100004	0.12534	0.130939	0.0961982	0.0872768	0.133881	0.124022	0.0931207	0.0895146	0.13335	0.117783	0.0975073	0.0920309	0.123909	0.116416	0.0961171	0.087798	0.116678	0.106075	0.0917133	0.0883353	0.120009	0.112013	0.0931436	0.0877181	0.117479	0.107954
	3.75	0.106851	0.102735	0.125408	0.122634	0.111155	0.102363	0.123757	0.133237	0.0967206	0.0876473	0.134908	0.126626	0.0912243	0.0919507	0.13462	0.123016	0.0962243	0.0912073	0.136022	0.119633	0.0965549	0.0907155	0.124207	0.10809	0.0979324	0.0906219	0.123124	0.114137	0.0959854	0.0884158	0.120696	0.109693
	4	0.10562	0.104751	0.137391	0.126704	0.115353	0.103369	0.132594	0.138349	0.0982304	0.092737	0.138567	0.127846	0.091981	0.0932862	0.138304	0.122588	0.098113	0.0935676	0.130395	0.120864	0.0976885	0.0917691	0.125172	0.111179	0.0993613	0.0938627	0.12629	0.118238	0.0897261	0.0927924	0.123866	0.113118
	4.25	0.110826	0.105902	0.131981	0.127776	0.11741	0.106504	0.133199	0.138673	0.0998419	0.0942721	0.143464	0.131615	0.0956308	0.0977196	0.137234	0.128058	0.0957221	0.0970516	0.130406	0.125098	0.0955268	0.0929875	0.123731	0.114017	0.103383	0.100424	0.12882	0.12081	0.104354	0.0940681	0.123434	0.114536
Add 1μM 3MP	4.5	0.104712	0.0889265	0.128406	0.144266	0.134212	0.110554	0.162717	0.140104	0.120218	0.0890268	0.162396	0.144598	0.123602	0.100989	0.161024	0.145982	0.107072	0.0937594	0.126442	0.094185	0.0910426	0.0824316	0.155647	0.116925	0.1125	0.106529	0.128489	0.159662	0.104522	0.0924962	0.119768	0.122635
	4.75	0.116824	0.112106	0.141799	0.137441	0.15005	0.121036	0.191063	0.166947	0.122859	0.107821	0.177277	0.139631	0.110776	0.116381	0.179736	0.141397	0.106647	0.107821	0.175497	0.140924	0.107707	0.106541	0.147243	0.128669	0.122154	0.0979921	0.157273	0.136865	0.10224	0.102379	0.144135	0.128301
	5	0.114834	0.111228	0.140545	0.144326	0.179496	0.144087	0.227725	0.178678	0.141864	0.131132	0.210956	0.155808	0.135198	0.120819	0.20959	0.153146	0.127418	0.11824	0.187988	0.148184	0.125937	0.109292	0.16935	0.139948	0.128045	0.111391	0.169739	0.143323	0.110385	0.103563	0.152093	0.134667
	5.25	0.118159	0.111591	0.146107	0.146446	0.229965	0.178009	0.274283	0.214122	0.180062	0.152267	0.245634	0.172073	0.160882	0.140149	0.236428	0.171339	0.150456	0.134784	0.221787	0.16391	0.143041	0.123691	0.187424	0.150451	0.139932	0.12135	0.185961	0.155467	0.119846	0.107404	0.155658	0.139868
	5.5	0.123736	0.119372	0.153858	0.150004	0.291506	0.227249	0.322998	0.253022	0.221094	0.184789	0.288777	0.196803	0.194039	0.164368	0.268482	0.193107	0.176482	0.155614	0.248926	0.181209	0.162569	0.139714	0.210262	0.166037	0.155529	0.129588	0.20569	0.171422	0.126524	0.113025	0.166174	0.144415
	5.75	0.127477	0.121454	0.158503	0.155538	0.361095	0.289591	0.38066	0.299767	0.266856	0.225106	0.332592	0.221731	0.227356	0.191827	0.307366	0.219689	0.199091	0.178926	0.286115	0.207915	0.183726	0.15608	0.233111	0.185082	0.171023	0.141332	0.225583	0.186001	0.134503	0.114224	0.169898	0.148214
	6	0.129472	0.126807	0.163436	0.160132	0.438734	0.359381	0.443806	0.363893	0.318779	0.272825	0.382022	0.260403	0.272434	0.224161	0.349825	0.25368	0.227217	0.204675	0.321761	0.23511	0.208834	0.17788	0.254018	0.207124	0.186026	0.153182	0.24717	0.200476	0.142546	0.11874	0.176291	0.152203
	6.25	0.135839	0.130002	0.163592	0.162783	0.511226	0.434928	0.512766	0.424753	0.37816	0.325923	0.433483	0.305412	0.315204	0.262399	0.388642	0.286497	0.255314	0.231607	0.359548	0.264825	0.234947	0.1962	0.27715	0.228259	0.199764	0.163567	0.263923	0.216739	0.147406	0.121864	0.180848	0.156876
	6.5	0.137313	0.135256	0.168152	0.166875	0.583769	0.512476	0.58079	0.489888	0.432289	0.3827	0.484151	0.360567	0.361815	0.301136	0.431021	0.319195	0.283985	0.260432	0.397662	0.296888	0.257886	0.21733	0.299593	0.249753	0.212424	0.173978	0.283743	0.230017	0.149276	0.124036	0.187201	0.161578
	6.75	0.142768	0.139082	0.168134	0.170833	0.653325	0.585715	0.640152	0.554676	0.48933	0.43791	0.534514	0.417336	0.407725	0.340415	0.471478	0.357524	0.317493	0.291003	0.429747	0.324622	0.281456	0.237365	0.320195	0.272358	0.222796	0.181413	0.298458	0.24746	0.153546	0.129974	0.19128	0.165942
	7	0.145143	0.142857	0.17429	0.172924	0.711882	0.657258	0.698993	0.616631	0.544592	0.495686	0.58992	0.478236	0.447933	0.381074	0.511775	0.395243	0.345071	0.320607	0.470084	0.356754	0.305207	0.256383	0.33967	0.29251	0.232061	0.188465	0.314532	0.259328	0.161451	0.131166	0.194245	0.169791
	7.25	0.149155	0.145159	0.176627	0.176548	0.76934	0.714874	0.748674	0.68005	0.593503	0.549688	0.63822	0.533827	0.489916	0.421184	0.550852	0.427674	0.373823	0.345286	0.498295	0.386146	0.320473	0.274074	0.358884	0.315358	0.235484	0.195969	0.328348	0.273334	0.163401	0.133924	0.198604	0.171585
	7.5	0.153567	0.148466	0.178664	0.178772	0.811707	0.767183	0.796856	0.728841	0.641994	0.597801	0.678524	0.586018	0.526904	0.459897	0.591077	0.465487	0.396379	0.368669	0.530393	0.418921	0.339783	0.287038	0.374101	0.33127	0.240257	0.203107	0.338507	0.281502	0.167113	0.133709	0.199807	0.176776
	7.75	0.154144	0.148773	0.180875	0.180985	0.850804	0.813683	0.829536	0.778498	0.688644	0.646977	0.717164	0.635729	0.562336	0.494729	0.623008	0.500334	0.423005	0.393176	0.55686	0.446452	0.351954	0.302808	0.391027	0.350717	0.24259	0.207814	0.346489	0.2886	0.171092	0.140026	0.204405	0.178945
	8	0.15785	0.15563	0.183478	0.18329	0.883005	0.853937	0.861102	0.819736	0.729746	0.692274	0.755635	0.681438	0.598398	0.526453	0.649975	0.534184	0.445293	0.416787	0.583788	0.477895	0.36329	0.315888	0.406496	0.3678	0.246855	0.209229	0.352327	0.294329	0.172527	0.144364	0.207194	0.181357
	8.25	0.162712	0.156667	0.185474	0.186274	0.90661	0.881758	0.884805	0.854964	0.768581	0.732042	0.783709	0.726051	0.626941	0.557049	0.679351	0.5687	0.455536	0.433326	0.605914	0.504309	0.375278	0.321661	0.419467	0.381327	0.247796	0.212756	0.358775	0.302983	0.174004	0.14644	0.206961	0.185125
	8.5	0.162243	0.159896	0.184075	0.190663	0.926606	0.905214	0.902263	0.884143	0.795182	0.76612	0.818972	0.762384	0.655694	0.585662	0.70632	0.605426	0.473794	0.449168	0.627768	0.526123	0.377807	0.328029	0.461078	0.392794	0.252397	0.215518	0.362329	0.301522	0.175505	0.148571	0.211696	0.185288
	8.75	0.167554	0.15995	0.194959	0.188149	0.938778	0.924017	0.921461	0.90661	0.823195	0.797688	0.842199	0.796178	0.680143	0.608157	0.73428	0.639837	0.488754	0.462746	0.650343	0.550171	0.386123	0.334438	0.442327	0.402056	0.252584	0.220142	0.365291	0.305005	0.17992	0.153678	0.212611	0.189503
	9	0.170279	0.16567	0.190484	0.193199	0.95415	0.941192	0.936702	0.926308	0.853229	0.828163	0.865757	0.820027	0.700274	0.629112	0.754433	0.66823	0.500287	0.474301	0.668253	0.568362	0.388535	0.337871	0.462997	0.410408	0.2557	0.221705	0.368094	0.310743	0.182558	0.153726	0.212078	0.19024
	9.25	0.170047	0.166894	0.194768	0.198467	0.960858	0.95413	0.946539	0.939055	0.875414	0.8527	0.887615	0.851687	0.724119	0.650138	0.776636	0.698001	0.510076	0.484971	0.686567	0.585609	0.390306	0.342669	0.470009	0.417603	0.258171	0.223358	0.372908	0.312551	0.181967	0.15539	0.217915	0.193638
	9.5	0.174463	0.171473	0.20068	0.198976	0.964406	0.962584	0.951402	0.951388	0.893158	0.872511	0.899253	0.870056	0.740895	0.667654	0.794795	0.719446	0.520079	0.487362	0.69712	0.603738	0.389826	0.341666	0.473941	0.425629	0.257809	0.226624	0.376715	0.313569	0.184809	0.158637	0.218025	0.197997
	9.75	0.174262	0.171618	0.202922	0.201856	0.973334	0.970305	0.963642	0.957775	0.911283	0.892425	0.918152	0.890517	0.759227	0.690582	0.814207	0.743331	0.525847	0.497244	0.712959	0.616864	0.393857	0.346315	0.47428	0.427488	0.261006	0.230304	0.376126	0.318046	0.182043	0.163354	0.221812	0.197564
	10	0.176429	0.175229	0.204699	0.204846	0.973223	0.975075	0.965826	0.966033	0.925771	0.90573	0.927092	0.9075	0.771957	0.703081	0.828922	0.76217	0.533065	0.500259	0.722653	0.63326	0.397597	0.349359	0.479236	0.433713	0.259805	0.233177	0.378865	0.319733	0.187527	0.163944	0.225509	0.201718
	10.25	0.180128	0.175971	0.206026	0.207735	0.976006	0.979646	0.972583	0.97322	0.936946	0.92179	0.939261	0.922044	0.785886	0.71209	0.842735	0.782911	0.537431	0.504363	0.732161	0.64358	0.399284	0.354249	0.484866	0.435718	0.264329	0.233934	0.379981	0.319586	0.1909	0.166492	0.227175	0.201803
	10.5	0.181692	0.180023	0.209709	0.208649	0.981785	0.981834	0.977743	0.973798	0.947506	0.932096	0.950903	0.936038	0.794893	0.725763	0.854384	0.79959	0.542223	0.509826	0.741472	0.653737	0.402194	0.35218	0.492466	0.437888	0.267283	0.233216	0.383511	0.319594	0.192192	0.171932	0.228388	0.20547
	10.75	0.186506	0.181856	0.212573	0.212233	0.982527	0.982438	0.978247	0.977856	0.956326	0.946233	0.956938	0.942203	0.805096	0.737079	0.866867	0.813216	0.545773	0.511661	0.747065	0.659546	0.402971	0.35209	0.495676	0.442884	0.266603	0.23916	0.384028	0.325867	0.191913	0.171358	0.229685	0.209212
	11	0.187419	0.184711	0.213362	0.216088	0.982213	0.984228	0.98154	0.982863	0.96555	0.949049	0.964485	0.955796	0.813372	0.742528	0.875213	0.832485	0.547876	0.511755	0.755093	0.668486	0.402761	0.358415	0.494977	0.449504	0.269267	0.23806	0.390338	0.325061	0.198363	0.1728	0.23112	0.209894
	11.25	0.189263	0.185826	0.216543	0.218196	0.98488	0.987686	0.986619	0.987893	0.974016	0.959194	0.9718	0.962528	0.820839	0.749523	0.88771	0.844447	0.551707	0.515638	0.76159	0.678726	0.404838	0.3573	0.494241	0.451359	0.270609	0.240958	0.389734	0.327866	0.198347	0.175034	0.233954	0.213546
	11.5	0.194775	0.187151	0.218412	0.219658	0.987286	0.989182	0.987567	0.988196	0.973693	0.965312	0.975822	0.966774	0.828963	0.752995	0.893529	0.854647	0.553609	0.515958	0.769297	0.681291	0.408843	0.360839	0.50181	0.452239	0.274203	0.244817	0.394594	0.328898	0.199034	0.17665	0.237899	0.215781
	11.75	0.195081	0.190926	0.220093	0.221341	0.988221	0.988708	0.985507	0.987553	0.980687	0.974127	0.977555	0.96874	0.831446	0.759159	0.901563	0.865986	0.55519	0.519064	0.774459	0.687384	0.411418	0.365024	0.501355	0.449977	0.275502	0.248069	0.397354	0.332896	0.202189	0.176332	0.239418	0.218243
	12	0.196762	0.195024	0.221802	0.224271	0.986621	0.990192	0.98973	0.98635	0.986257	0.972509	0.981939	0.976449	0.835245	0.769557	0.908763	0.87684	0.557015	0.523038	0.778126	0.691845	0.40611	0.364044	0.50026	0.45448	0.276858	0.248105	0.39528	0.334414	0.205799	0.180877	0.241392	0.218172
	12.25	0.196912	0.195405	0.227945	0.22703	0.989169	0.989583	0.989391	0.992629	0.988757	0.979211	0.98298	0.976441	0.84234	0.770958	0.91506	0.878989	0.557994	0.523069	0.783588	0.700138	0.412602	0.365864	0.499619	0.455736	0.27751	0.251077	0.400685	0.336494	0.204744	0.185216	0.241716	0.222278
	12.5	0.199583	0.196843	0.228765	0.230049	0.990399	0.987594	0.990892	0.992894	0.989393	0.982291	0.990378	0.982315	0.846208	0.77488	0.92037	0.887208	0.56306	0.523769	0.784136	0.703728	0.414542	0.368106	0.513654	0.45608	0.279775	0.253307	0.400047	0.336355	0.207651	0.18675	0.245488	0.223928
	12.75	0.203046	0.198808	0.232897	0.230776	0.988819	0.988485	0.99039	0.990333	0.993759	0.986427	0.985849	0.986107	0.85007	0.778875	0.927883	0.895545	0.566497	0.528763	0.792939	0.707217	0.412728	0.371145	0.513467	0.465422	0.280814	0.255163	0.401494	0.340549	0.209845	0.188859	0.247533	0.227764
	13	0.206873	0.204478	0.235313	0.233935	0.9875	0.994129	0.993319	0.9903	0.996391	0.985593	0.99041	0.988214	0.849898	0.781061	0.930636	0.900061	0.565494	0.529378	0.795183	0.709472	0.417639	0.371244	0.51459	0.46668	0.281073	0.256823	0.402707	0.340909	0.212364	0.190132	0.250337	0.229782
	13.25	0.208559	0.205442	0.234339	0.23416	0.986057	0.993449	0.990031	0.993753	0.995324	0.989942	0.992426	0.991006	0.854998	0.782147	0.931422	0.907401	0.565686	0.530958	0.797084	0.71586	0.415685	0.373769	0.520141	0.468451	0.286075	0.256141	0.406803	0.346668	0.213981	0.19277	0.250662	0.230954
	13.5	0.210246	0.209137	0.236099	0.236896	0.987553	0.993171	0.993522	0.99013	0.998643	0.992416	0.995819	0.99198	0.858141	0.78661	0.937493	0.908846	0.56977	0.534728	0.801557	0.714187	0.422393	0.375645	0.519197	0.46876	0.28565	0.25862	0.407921	0.346669	0.213619	0.194203	0.252295	0.23247
	13.75	0.211346	0.20966	0.240508	0.242155	0.987578	0.992244	0.990642	0.993381	1.00341	0.992116	0.996776	0.992034	0.860911	0.790117	0.943701	0.917243	0.575102	0.535698	0.805641	0.721863	0.421739	0.376023	0.5162	0.475873	0.288286	0.263152	0.410058	0.349687	0.218572	0.193621	0.25633	0.23655
	14	0.214241	0.211564	0.241893	0.240436	0.992525	0.993149	0.991948	0.994654	0.998428	0.99553	0.994077	0.994077	0.867081	0.797076	0.944262	0.917393	0.573533	0.537975	0.806094	0.721881	0.425052	0.377755	0.512071	0.470732	0.292182	0.262409	0.411206	0.349682	0.219893	0.197795	0.258373	0.238638
	14.25	0.216175	0.211976	0.243934	0.247153	0.994728	0.990868	0.991344	0.996207	0.99938	0.99788	0.998685	0.998684	0.867183	0.792591	0.948515	0.92077	0.577858	0.536289	0.809682	0.724312	0.425947	0.380164	0.514263	0.472954	0.294803	0.265002	0.414313	0.351987	0.22163	0.197997	0.259837	0.240053
	14.5	0.218475	0.216913	0.248788	0.247706	0.988295	0.993869	0.993173	0.995752	1.00083	1.00025	1.00079	0.994839	0.869371	0.797275	0.949142	0.922899	0.576641	0.540695	0.809962	0.728715	0.427546	0.382553	0.523841	0.477061	0.296001	0.267267	0.416515	0.354864	0.221945	0.202449	0.262689	0.242701
	14.75	0.219652	0.216178	0.250349	0.250516	0.992993	0.994362	0.992507	0.993018	1.00342	0.999276	0.999416	0.999052	0.86968	0.802646	0.954092	0.927132	0.580696	0.542934	0.816572	0.730938	0.427679	0.385205	0.529677	0.479247	0.298131	0.26981	0.417154	0.356201	0.224032	0.202753	0.265917	0.244684
	15	0.222967	0.22089	0.251216	0.252778	0.993187	0.992992	0.996091	0.997183	1.00723	1.00091	1.00102	1.00256	0.871478	0.80409	0.954216	0.929514	0.579437	0.539667	0.815631	0.732833	0.430168	0.387444	0.533677	0.479667	0.29857	0.273651	0.420503	0.36001	0.227329	0.208096	0.267547	0.247064
	15.25	0.226251	0.223422	0.253561	0.253353	0.988691	0.991353	0.996875	0.996615	1.00392	1.0001	1.00093	0.997829	0.876221	0.803733	0.95725	0.934762	0.582481	0.54414	0.819231	0.734415	0.430011	0.38533	0.535865	0.48377	0.30064	0.273905	0.422552	0.360079	0.22826	0.209342	0.268593	0.247809
	15.5	0.226505	0.223848	0.257971	0.257737	0.991216	0.992637	0.995078	0.994403	1.00128	1.00004	1.00066	0.999869	0.877388	0.806725	0.957002	0.934256	0.583803	0.546339	0.824425	0.735471	0.432912	0.38837	0.531539	0.484116	0.298893	0.277184	0.42377	0.360074	0.23032	0.209802	0.272326	0.251318
	15.75	0.229871	0.225298	0.259963	0.257575	0.993961	0.993972	0.995305	0.997257	1.00501	1.00135	0.998575	1.00191	0.879534	0.810905	0.959391	0.937477	0.588389	0.546735	0.821837	0.738791	0.435377	0.391608	0.528876	0.487442	0.303989	0.277045	0.424325	0.362209	0.234821	0.210699	0.273641	0.252858
	16	0.231435	0.229637	0.260791	0.259299	0.991407	0.996565	0.997993	0.999534	1.00586	1.00214	1.0021	1.00499	0.878222	0.810189	0.963737	0.942586	0.587144	0.54722	0.824249	0.740582	0.439872	0.394811	0.525357	0.488041	0.304669	0.28068	0.426822	0.36828	0.234885	0.213489	0.274928	0.25508
	16.25	0.233207	0.231124	0.261891	0.263115	0.992573	0.995542	0.997883	0.999553	1.00358	1.00235	1.00393	1.00407	0.881336	0.812032	0.96348	0.940595	0.592601	0.548363	0.825307	0.742288	0.438154	0.392936	0.527128	0.492891	0.308184	0.281244	0.429388	0.371465	0.237046	0.214624	0.278588	0.259302
	16.5	0.23443	0.232305	0.267597	0.264069	0.992396	0.993201	0.995139	0.996336	1.00816	1.00381	1.00237	1.00272	0.880399	0.815314	0.961873	0.941318	0.592039	0.551701	0.827126	0.742988	0.443363	0.396998	0.53313	0.493363	0.310996	0.283137	0.431391	0.373058	0.236677	0.219317	0.283449	0.260424
	16.75	0.238269	0.235155	0.267045	0.266365	0.995158	0.99336	0.998149	1.0012	1.00209	1.00273	1.00232	1.00573	0.890363	0.813902	0.965447	0.944639	0.595687	0.552274	0.831234	0.747562	0.444419	0.399914	0.535948	0.494444	0.313167	0.283019	0.431319	0.373377	0.240425	0.220844	0.282791	0.259771
	17	0.237519	0.235013	0.268869	0.268274	0.993547	0.994032	0.996458	0.997122	1.00692	1.00446	1.00191	1.00824	0.886365	0.818173	0.96888	0.944376	0.596821	0.556098	0.830252	0.746385	0.442646	0.398981	0.5442	0.49638	0.315178	0.286154	0.432683	0.374861	0.24364	0.221218	0.285353	0.264346
	17.25	0.239729	0.238727	0.274902	0.272362	0.993507	0.993687	0.995159	0.99999	1.00742	1.00289	1.003	1.00741	0.888903	0.816179	0.967971	0.947256	0.598296	0.554962	0.829959	0.75166	0.44948	0.40436	0.538499	0.498325	0.31539	0.287832	0.439579	0.376804	0.245078	0.222419	0.286749	0.266358
	17.5	0.244414	0.239921	0.273929	0.274568	0.993439	0.994593	0.99326	0.998481	1.00722	0.998768	1.00227	1.00428	0.891135	0.820224	0.9717	0.949074	0.601041	0.559082	0.831338	0.751875	0.447398	0.401203	0.539322	0.502242	0.315542	0.289865	0.438866	0.380893	0.247339	0.224561	0.288017	0.268342
	17.75	0.245869	0.241363	0.275472	0.276434	0.994861	0.999273	0.99496	1.00121	1.00264	1.00449	1.00266	1.00387	0.893062	0.821569	0.970588	0.949942	0.601583	0.557645	0.835443	0.754317	0.449381	0.405675	0.540196	0.503796	0.318034	0.292973	0.437263	0.383265	0.247354	0.227003	0.290947	0.273154
	18	0.245994	0.244809	0.278897	0.277126	0.994672	0.995818	0.998678	0.99883	1.00439	1.0001	1.00176	1.00691	0.891343	0.822075	0.968851	0.951247	0.603148	0.561759	0.837532	0.753805	0.452131	0.409206	0.5438	0.505059	0.320927	0.294208	0.439507	0.382053	0.251429	0.227674	0.292167	0.273705
	18.25	0.248674	0.24784	0.280772	0.280471	0.996654	0.997613	0.997572	0.99933	1.00427	1.00569	1.00083	1.00767	0.88856	0.822339	0.974473	0.951755	0.603441	0.561593	0.838283	0.754694	0.454251	0.409848	0.544753	0.506671	0.322361	0.295386	0.444324	0.386156	0.251976	0.233197	0.292285	0.27557
	18.5	0.251735	0.247322	0.285907	0.279816	0.992933	0.997011	0.997797	1.00134	1.00461	1.00024	1.00702	1.00705	0.893623	0.822237	0.972943	0.953624	0.601987	0.564571	0.841576	0.759218	0.454211	0.411307	0.547076	0.508771	0.323856	0.298825	0.446537	0.387476	0.254713	0.23177	0.294724	0.276661
	18.75	0.25661	0.250091	0.285203	0.28416	0.995138	0.999112	0.998635	1.0002	1.00591	1.00566	1.00214	1.00519	0.893355	0.826211	0.975543	0.957125	0.60408	0.56656	0.840274	0.758853	0.456457	0.413297	0.553648	0.511235	0.32823	0.298778	0.447878	0.39051	0.256956	0.233548	0.302197	0.278597
	19	0.253082	0.255704	0.284785	0.287763	0.996179	0.998151	0.995599	0.999533	1.00428	1.00304	1.00104	1.00615	0.893514	0.828201	0.975494	0.959058	0.608961	0.567358	0.841986	0.76135	0.457953	0.415212	0.551691	0.513774	0.329423	0.301366	0.45162	0.394012	0.255554	0.237087	0.300236	0.281688
	19.25	0.258202	0.252255	0.287301	0.284474	0.991625	0.995595	0.999095	0.998768	1.00389	1.0006	1.00179	1.00379	0.895109	0.826558	0.976215	0.954095	0.617373	0.567812	0.84053	0.758386	0.462401	0.418428	0.553093	0.516504	0.328651	0.302715	0.451383	0.395351	0.261009	0.238565	0.303516	0.284507
	19.5	0.259461	0.25525	0.290464	0.289678	0.992808	0.997642	0.998965	1.00302	1.00663	0.99984	1.00294	1.00508	0.89732	0.828551	0.976193	0.957961	0.609443	0.568463	0.845131	0.764989	0.463316	0.418136	0.555735	0.517336	0.330349	0.304504	0.456281	0.395707	0.260276	0.241216	0.304966	0.286025
	19.75	0.260465	0.257603	0.289425	0.293722	0.995704	0.999225	0.996826	1.00066	1.00528	1.00455	1.00274	1.00693	0.89918	0.82988	0.976557	0.95897	0.612493	0.571022	0.846171	0.766298	0.461105	0.418202	0.554655	0.518856	0.334904	0.306498	0.457858	0.39902	0.263339	0.241474	0.307219	0.287731
	20	0.264315	0.260439	0.294776	0.294944	0.998824	0.995842	0.999553	1.00384	1.00615	1.00084	1.00326	1.00442	0.899571	0.828641	0.98122	0.963213	0.61448	0.573715	0.843602	0.767515	0.463515	0.421024	0.558013	0.521022	0.334703	0.309927	0.46007	0.401567	0.265169	0.241779	0.308856	0.290146

## Sheet: 2b
		Tum1roGFP2 OxD values
		Vehicle			1µM 3MP + vehicle			1µM 3MP + 0.5µM sulfite			1µM 3MP + 1µM sulfite			1µM 3MP + 1.25µM sulfite			1µM 3MP + 1.375µM sulfite			1µM 3MP + 1.5µM sulfite			1µM 3MP + 1.75µM sulfite			1µM 3MP + 2µM sulfite			1µM 3MP + 2.5µM sulfite			1µM 3MP + 5µM sulfite
	time (min)	Replica 1	Replica 2	Replica 3	Replica 1	Replica 2	Replica 3	Replica 1	Replica 2	Replica 3	Replica 1	Replica 2	Replica 3	Replica 1	Replica 2	Replica 3	Replica 1	Replica 2	Replica 3	Replica 1	Replica 2	Replica 3	Replica 1	Replica 2	Replica 3	Replica 1	Replica 2	Replica 3	Replica 1	Replica 2	Replica 3	Replica 1	Replica 2	Replica 3
	0	0.153425	0.106059	0.0667449	0.142028	0.0978366	0.0869493	0.207692	0.114794	0.0983178	0.215745	0.108502	0.104086	0.215138	0.110857	0.111458	0.20483	0.115254	0.10913	0.209085	0.103083	0.088085	0.203911	0.105267	0.0935515	0.20387	0.105641	0.0869451	0.210312	0.0890551	0.0868335	0.212948	0.115741	0.102144
	0.25	0.15428	0.109677	0.0655502	0.143851	0.103128	0.0894676	0.229134	0.117424	0.103844	0.215816	0.116648	0.100133	0.220156	0.112996	0.120183	0.202237	0.10663	0.108303	0.209639	0.104443	0.0908743	0.20669	0.108127	0.0959895	0.209203	0.101419	0.0874233	0.211978	0.0863655	0.0881627	0.212016	0.116101	0.106899
	0.5	0.155765	0.111627	0.0692513	0.142442	0.106943	0.089394	0.207524	0.119685	0.10763	0.216024	0.116215	0.108712	0.217209	0.113361	0.115815	0.204191	0.116262	0.111177	0.211203	0.110754	0.0940346	0.207752	0.109062	0.100005	0.205526	0.104061	0.0901668	0.213377	0.0922146	0.0918758	0.213134	0.118155	0.111363
	0.75	0.15749	0.115885	0.0714798	0.143933	0.107737	0.0952524	0.212711	0.123498	0.108779	0.220555	0.116852	0.112957	0.219397	0.116667	0.119978	0.203369	0.11896	0.115053	0.20818	0.10708	0.0988394	0.207644	0.112968	0.101378	0.209244	0.116388	0.0937137	0.212598	0.0913638	0.0955522	0.21403	0.121196	0.114999
	1	0.158193	0.118701	0.0714745	0.145933	0.112576	0.0967151	0.212617	0.128936	0.111764	0.217265	0.121119	0.113407	0.219011	0.120802	0.124723	0.207421	0.122062	0.119282	0.211709	0.112224	0.101248	0.209327	0.119565	0.104968	0.212306	0.112158	0.0943746	0.21676	0.093914	0.0961131	0.216829	0.123349	0.117539
	1.25	0.158637	0.119437	0.0725889	0.147115	0.115519	0.0991233	0.215035	0.13036	0.114651	0.221239	0.119903	0.113633	0.222999	0.146612	0.12733	0.20673	0.122525	0.121729	0.214228	0.114779	0.103859	0.216446	0.121093	0.106713	0.211299	0.11419	0.0978765	0.218839	0.0964177	0.0993545	0.217719	0.12392	0.11858
	1.5	0.161407	0.124882	0.0740957	0.147164	0.12016	0.100874	0.216634	0.135672	0.116173	0.224535	0.128765	0.118848	0.21514	0.125895	0.130291	0.209926	0.125638	0.123769	0.218596	0.120693	0.104129	0.214592	0.123487	0.110104	0.214242	0.115161	0.103384	0.217039	0.0996324	0.101273	0.218246	0.129363	0.124813
	1.75	0.164731	0.130879	0.0777309	0.15232	0.119653	0.106913	0.218235	0.135031	0.117418	0.224641	0.135895	0.122224	0.227037	0.129154	0.131917	0.211048	0.128382	0.125265	0.217688	0.115704	0.10807	0.216593	0.124472	0.111025	0.216765	0.117639	0.104304	0.222371	0.101356	0.103376	0.22097	0.129978	0.124453
	2	0.165044	0.127366	0.0783124	0.154864	0.120998	0.10646	0.216134	0.127225	0.119671	0.222913	0.135308	0.121731	0.22691	0.132478	0.134596	0.212954	0.127697	0.127941	0.219556	0.125025	0.107987	0.216683	0.124294	0.113711	0.214559	0.120861	0.105912	0.222598	0.103763	0.106024	0.224141	0.132273	0.127839
	2.25	0.165293	0.13005	0.080829	0.154302	0.123248	0.102465	0.21717	0.137782	0.12283	0.233649	0.135415	0.125727	0.23142	0.12932	0.136467	0.212153	0.132831	0.128632	0.219262	0.124438	0.10962	0.219278	0.124958	0.114977	0.215832	0.127021	0.106764	0.223914	0.10562	0.107545	0.22472	0.1343	0.12948
	2.5	0.166036	0.136363	0.079909	0.153642	0.127263	0.108285	0.218916	0.141195	0.126591	0.228296	0.133705	0.127856	0.228509	0.133004	0.137346	0.215804	0.134063	0.133163	0.223533	0.123078	0.113342	0.2189	0.128067	0.118743	0.217268	0.126736	0.10788	0.224487	0.107791	0.109679	0.224938	0.136975	0.131489
	2.75	0.168749	0.132909	0.0841854	0.154879	0.128326	0.11186	0.221162	0.144696	0.127112	0.231733	0.144332	0.127925	0.232497	0.137248	0.139765	0.215802	0.135011	0.133017	0.222397	0.127461	0.115303	0.217345	0.132514	0.119573	0.220536	0.128144	0.110108	0.225692	0.109522	0.109456	0.228265	0.14195	0.134604
	3	0.170754	0.137292	0.0830943	0.158744	0.131793	0.111577	0.222847	0.147206	0.128888	0.230935	0.141975	0.130674	0.227979	0.138407	0.143448	0.217725	0.135696	0.136207	0.223947	0.132175	0.117548	0.224221	0.133787	0.122283	0.221287	0.129027	0.111461	0.229118	0.112541	0.112591	0.226634	0.140081	0.136113
	3.25	0.170372	0.138022	0.084185	0.158184	0.13032	0.116221	0.222603	0.148831	0.133298	0.223996	0.135708	0.131452	0.233141	0.141456	0.145359	0.219348	0.138325	0.13959	0.22397	0.131724	0.119656	0.224948	0.134602	0.123534	0.22226	0.131041	0.112087	0.227524	0.113405	0.113221	0.231723	0.141669	0.136086
	3.5	0.172411	0.137403	0.0833786	0.15822	0.138114	0.118089	0.223852	0.143396	0.132941	0.237096	0.140435	0.136017	0.236413	0.142239	0.14572	0.221615	0.141675	0.14048	0.230106	0.133552	0.120879	0.225433	0.136543	0.122229	0.224524	0.131123	0.114768	0.230611	0.114649	0.116803	0.231108	0.145588	0.138369
	3.75	0.173688	0.141061	0.0855862	0.159315	0.137165	0.119928	0.225487	0.152023	0.136947	0.231371	0.15064	0.136269	0.235648	0.144801	0.147772	0.218015	0.142744	0.142693	0.226462	0.135165	0.122482	0.221893	0.140573	0.125599	0.227546	0.132967	0.117353	0.229935	0.117445	0.118713	0.233581	0.145654	0.141395
	4	0.173954	0.14509	0.0889562	0.161937	0.138965	0.121026	0.225754	0.152816	0.140059	0.224938	0.147658	0.138286	0.236845	0.145435	0.152109	0.222767	0.144418	0.144879	0.228788	0.13993	0.12608	0.229394	0.140161	0.128861	0.225257	0.137042	0.117324	0.232907	0.118677	0.122672	0.232424	0.149732	0.144282
	4.25	0.177275	0.149155	0.0913367	0.162818	0.140932	0.125356	0.225797	0.15969	0.139514	0.233992	0.153623	0.142449	0.235698	0.146788	0.154306	0.222324	0.148265	0.146529	0.227835	0.139241	0.126022	0.228175	0.14221	0.130563	0.227604	0.135088	0.123614	0.23446	0.12144	0.121553	0.23437	0.148702	0.144817
Add 1μM 3MP	4.5	0.175665	0.15733	0.0835872	0.205876	0.167432	0.132358	0.222512	0.18123	0.145327	0.258596	0.17083	0.156807	0.262755	0.159859	0.152113	0.250821	0.170873	0.139226	0.257803	0.165047	0.148	0.26177	0.160942	0.145769	0.235865	0.153517	0.121016	0.248902	0.12773	0.152535	0.265384	0.160746	0.13299
	4.75	0.172269	0.149404	0.0822344	0.241403	0.189211	0.166941	0.265662	0.189333	0.151587	0.279398	0.172502	0.167361	0.270823	0.171446	0.170818	0.261664	0.164189	0.165619	0.262549	0.15242	0.142323	0.283974	0.153908	0.144711	0.241402	0.143432	0.130073	0.254495	0.13267	0.136108	0.236648	0.151699	0.147785
	5	0.173069	0.146727	0.0848248	0.302214	0.243364	0.197487	0.317244	0.218332	0.191756	0.298598	0.193105	0.178868	0.287165	0.19676	0.173358	0.280743	0.184343	0.183995	0.288938	0.17142	0.156627	0.308533	0.168386	0.156148	0.266744	0.158115	0.142537	0.261433	0.135923	0.148079	0.252173	0.159948	0.15521
	5.25	0.17473	0.150381	0.085333	0.371517	0.316393	0.243364	0.371192	0.262159	0.214714	0.329427	0.231431	0.197038	0.318356	0.22243	0.197942	0.302457	0.209914	0.197947	0.311762	0.191053	0.174059	0.336434	0.18278	0.170879	0.274881	0.170036	0.158961	0.268529	0.147238	0.15722	0.253391	0.158569	0.160414
	5.5	0.177536	0.153507	0.0876706	0.455251	0.391007	0.297573	0.422211	0.316068	0.255362	0.360595	0.272176	0.22293	0.343057	0.253573	0.219029	0.328064	0.236555	0.221299	0.339699	0.215075	0.189837	0.362145	0.205429	0.18755	0.284767	0.184574	0.171904	0.269175	0.158694	0.167045	0.25141	0.165044	0.166531
	5.75	0.179664	0.1573	0.0919987	0.535781	0.473779	0.359957	0.477396	0.377067	0.303776	0.400957	0.313226	0.257343	0.373594	0.284411	0.246328	0.354214	0.270316	0.242372	0.368156	0.23506	0.206751	0.383243	0.224858	0.197341	0.294663	0.195853	0.187136	0.272765	0.169191	0.174136	0.256512	0.169611	0.1727
	6	0.184865	0.161712	0.0950914	0.608564	0.556185	0.428725	0.539965	0.442377	0.356739	0.443701	0.361946	0.290687	0.402464	0.316322	0.273515	0.377427	0.301045	0.264293	0.398067	0.259738	0.224387	0.393683	0.245587	0.212958	0.300232	0.204667	0.20235	0.277875	0.175132	0.182866	0.259258	0.17493	0.174995
	6.25	0.188089	0.168323	0.0980713	0.680856	0.63028	0.496855	0.599101	0.511006	0.406851	0.488847	0.403698	0.330788	0.439163	0.344351	0.30631	0.400086	0.329415	0.290048	0.421051	0.2816	0.245298	0.408774	0.259314	0.230462	0.307824	0.214805	0.217896	0.28211	0.183029	0.185098	0.260599	0.178798	0.177029
	6.5	0.188517	0.168586	0.0986058	0.746336	0.697942	0.562078	0.654208	0.570572	0.466108	0.532584	0.443442	0.364276	0.463955	0.375041	0.336351	0.420635	0.356444	0.315603	0.444232	0.304857	0.267089	0.419771	0.267554	0.245905	0.312865	0.225855	0.2294	0.284091	0.185197	0.194822	0.260307	0.181103	0.180706
	6.75	0.188123	0.171025	0.102971	0.800689	0.756831	0.623652	0.702145	0.628079	0.520345	0.57636	0.481981	0.404096	0.491612	0.406051	0.367416	0.445276	0.381463	0.339555	0.468568	0.322742	0.287985	0.428687	0.278535	0.260646	0.316109	0.230517	0.244697	0.284709	0.190602	0.198998	0.261021	0.183821	0.180891
	7	0.191395	0.174955	0.105526	0.843212	0.80695	0.681715	0.747481	0.684289	0.572397	0.621194	0.524997	0.439626	0.517714	0.428571	0.397806	0.469068	0.406272	0.368091	0.48908	0.336682	0.30947	0.434564	0.286746	0.27688	0.316892	0.235124	0.256976	0.287024	0.195174	0.20324	0.263111	0.184693	0.18638
	7.25	0.193762	0.17606	0.105567	0.880836	0.848492	0.731901	0.789523	0.734471	0.621916	0.658156	0.562697	0.480101	0.544127	0.455314	0.431387	0.486702	0.423932	0.390909	0.512023	0.350127	0.332258	0.44056	0.294912	0.286496	0.318837	0.239334	0.26993	0.28671	0.19525	0.206882	0.26515	0.188292	0.186213
	7.5	0.191897	0.180001	0.109003	0.907795	0.880642	0.779722	0.824362	0.776636	0.668655	0.690382	0.60188	0.517887	0.572429	0.481144	0.459575	0.505522	0.445479	0.416455	0.529808	0.364615	0.351535	0.452285	0.300746	0.301386	0.321483	0.241564	0.276713	0.289973	0.199226	0.211722	0.267177	0.190186	0.187501
	7.75	0.194486	0.180943	0.109781	0.930269	0.9076	0.81442	0.858708	0.814754	0.712453	0.716081	0.636435	0.55101	0.59702	0.500195	0.493222	0.523995	0.462567	0.443743	0.544074	0.377694	0.374048	0.451915	0.306357	0.315553	0.322301	0.244564	0.282655	0.287951	0.19921	0.21305	0.268749	0.191041	0.189849
	8	0.194056	0.182513	0.111222	0.949612	0.928101	0.850176	0.879654	0.847185	0.751876	0.742759	0.668618	0.58781	0.616099	0.521642	0.5225	0.535623	0.482439	0.468408	0.56352	0.38637	0.39435	0.459619	0.308427	0.327189	0.324036	0.244299	0.287858	0.293881	0.200319	0.215947	0.268952	0.191042	0.191789
	8.25	0.193049	0.185989	0.11358	0.95985	0.943913	0.878793	0.902992	0.871646	0.787401	0.769654	0.696736	0.624257	0.636546	0.540473	0.550479	0.548929	0.495733	0.494936	0.575202	0.39589	0.413183	0.458113	0.314866	0.33464	0.325927	0.247536	0.295243	0.291928	0.201541	0.214703	0.271423	0.19584	0.192748
	8.5	0.196663	0.187367	0.115525	0.969237	0.954226	0.901829	0.927532	0.895377	0.817606	0.787751	0.726966	0.656406	0.654363	0.558207	0.57713	0.561281	0.510316	0.516631	0.583035	0.403024	0.431851	0.463015	0.317049	0.342061	0.327429	0.249942	0.299767	0.29281	0.204988	0.219274	0.273007	0.19587	0.197989
	8.75	0.197465	0.190244	0.114909	0.975981	0.961291	0.919732	0.934932	0.914571	0.847982	0.813829	0.754362	0.687386	0.670574	0.573902	0.604187	0.571621	0.51873	0.537372	0.589842	0.40615	0.450046	0.45655	0.316732	0.350779	0.32853	0.253232	0.303364	0.291877	0.205849	0.221161	0.274545	0.196824	0.198539
	9	0.198381	0.192949	0.117533	0.977665	0.966184	0.933495	0.946006	0.93162	0.867445	0.831559	0.774893	0.715883	0.687776	0.587777	0.624928	0.57835	0.531382	0.556461	0.59538	0.41291	0.461069	0.464422	0.320209	0.356569	0.328358	0.252982	0.308617	0.295826	0.209157	0.223522	0.27352	0.198544	0.199031
	9.25	0.199912	0.193841	0.118827	0.983016	0.969218	0.946346	0.953088	0.944863	0.888507	0.848147	0.795703	0.741583	0.702002	0.601242	0.651235	0.585443	0.53825	0.574971	0.59799	0.41416	0.475537	0.46125	0.323603	0.360127	0.327332	0.255154	0.311654	0.293151	0.211432	0.223839	0.276259	0.200003	0.200132
	9.5	0.199522	0.19705	0.118575	0.986995	0.977238	0.954958	0.962019	0.951784	0.906628	0.855706	0.812462	0.76702	0.714685	0.612935	0.670921	0.592229	0.544933	0.596758	0.603197	0.418357	0.488104	0.460046	0.325019	0.367066	0.32747	0.257194	0.315992	0.298347	0.211641	0.223609	0.274971	0.201516	0.199886
	9.75	0.19881	0.199132	0.119868	0.988221	0.979479	0.964592	0.961453	0.959455	0.920738	0.871308	0.830032	0.785572	0.724018	0.618661	0.687874	0.593331	0.546414	0.609735	0.604246	0.422175	0.500943	0.46635	0.326819	0.370377	0.331659	0.257925	0.318191	0.300305	0.214378	0.229959	0.275991	0.203329	0.204272
	10	0.2016	0.199625	0.122274	0.987572	0.980439	0.968183	0.97011	0.966697	0.934272	0.880903	0.846702	0.808141	0.736644	0.628449	0.70762	0.593621	0.553673	0.628378	0.609377	0.425141	0.510614	0.46732	0.328245	0.369966	0.327728	0.260924	0.31946	0.297804	0.215128	0.229037	0.280635	0.204853	0.204251
	10.25	0.202623	0.202296	0.121614	0.99424	0.983006	0.970187	0.974696	0.970255	0.942541	0.891966	0.862518	0.827814	0.743525	0.635794	0.725356	0.602953	0.55675	0.640654	0.610221	0.427372	0.519665	0.468415	0.329521	0.374323	0.33311	0.261889	0.322491	0.299084	0.219023	0.229516	0.279812	0.20764	0.204587
	10.5	0.202144	0.205238	0.123736	0.99249	0.980928	0.975938	0.97792	0.977063	0.955056	0.901402	0.874686	0.845903	0.749429	0.634644	0.745046	0.598605	0.561945	0.653122	0.614218	0.426803	0.526682	0.464334	0.332986	0.377667	0.329353	0.261312	0.326017	0.299001	0.218041	0.232576	0.280921	0.206345	0.205768
	10.75	0.20425	0.207921	0.124547	0.993048	0.984804	0.978116	1.00222	0.981467	0.95808	0.906762	0.881095	0.860268	0.757091	0.642246	0.758174	0.600629	0.564443	0.666095	0.613354	0.432317	0.530841	0.455306	0.332953	0.377899	0.334812	0.26376	0.327019	0.299957	0.219747	0.231457	0.281551	0.209706	0.208919
	11	0.206966	0.20943	0.126632	0.994979	0.983112	0.981703	0.984695	0.981677	0.964551	0.915336	0.893527	0.872174	0.759743	0.647017	0.772789	0.604401	0.56791	0.677935	0.614606	0.430422	0.535956	0.449492	0.336137	0.379433	0.332196	0.263193	0.32848	0.301679	0.220841	0.234184	0.28276	0.209848	0.212754
	11.25	0.206636	0.209454	0.12719	0.99323	0.987141	0.982246	0.984846	0.986054	0.968534	0.924654	0.903197	0.88236	0.767067	0.647848	0.78256	0.603108	0.564532	0.687754	0.613546	0.43085	0.544466	0.446148	0.338507	0.382245	0.33542	0.263794	0.329419	0.301627	0.222476	0.232988	0.28337	0.212419	0.210755
	11.5	0.206369	0.212108	0.128385	0.995055	0.987793	0.980951	0.985064	0.985797	0.972655	0.92921	0.909977	0.893783	0.767568	0.652005	0.791907	0.605624	0.569832	0.69684	0.61649	0.437218	0.548983	0.445553	0.339616	0.379253	0.333101	0.265282	0.328134	0.303509	0.225327	0.237295	0.286038	0.213094	0.212793
	11.75	0.206888	0.214016	0.129078	0.994299	0.987191	0.982896	0.98557	0.984861	0.974795	0.937535	0.91514	0.902698	0.773688	0.654059	0.80718	0.61003	0.569659	0.703359	0.616162	0.435255	0.548457	0.453174	0.337853	0.383035	0.337202	0.267207	0.331452	0.30372	0.223198	0.232726	0.287053	0.216141	0.213828
	12	0.209268	0.215854	0.133052	0.993476	0.988118	0.985072	0.986765	0.989601	0.97736	0.940645	0.921123	0.913506	0.776766	0.655842	0.814616	0.613073	0.573272	0.708813	0.618735	0.437086	0.551305	0.457589	0.343122	0.383743	0.340306	0.268458	0.331912	0.305514	0.223577	0.23747	0.284804	0.216927	0.218569
	12.25	0.20854	0.216152	0.133472	0.99481	0.986523	0.988252	0.986855	0.988256	0.980517	0.946621	0.924089	0.919373	0.781494	0.657816	0.82086	0.609676	0.574679	0.72085	0.617274	0.437851	0.552091	0.468331	0.340312	0.387938	0.340011	0.268442	0.334139	0.307644	0.225864	0.237465	0.290491	0.21717	0.217743
	12.5	0.212101	0.219957	0.132846	0.997095	0.988903	0.987156	0.990566	0.987754	0.986361	0.951999	0.930676	0.928833	0.782799	0.659269	0.828046	0.611331	0.576024	0.721577	0.618849	0.441375	0.554659	0.470288	0.34097	0.385917	0.34158	0.271195	0.335113	0.308143	0.227108	0.237889	0.291891	0.222662	0.21887
	12.75	0.211059	0.22152	0.132338	0.993929	0.988105	0.986222	0.989501	0.991063	0.984885	0.949552	0.934745	0.933348	0.787719	0.659991	0.836122	0.608064	0.57668	0.727417	0.618705	0.438777	0.555868	0.474877	0.344067	0.387864	0.338078	0.272004	0.335299	0.305832	0.227528	0.240023	0.290153	0.221451	0.217836
	13	0.213071	0.224616	0.135077	0.996638	0.983864	0.990258	1.01421	0.9913	0.985855	0.956966	0.936098	0.941536	0.787414	0.66434	0.839465	0.61201	0.579002	0.730647	0.619642	0.441125	0.558607	0.468467	0.344459	0.390067	0.33786	0.27485	0.339812	0.308809	0.23062	0.242463	0.291708	0.224687	0.221641
	13.25	0.214089	0.22596	0.137822	0.997048	0.987933	0.992053	0.993469	0.992332	0.989075	0.958454	0.940455	0.94451	0.792276	0.66413	0.848633	0.60886	0.578479	0.733034	0.620249	0.44749	0.559309	0.472828	0.345627	0.390254	0.342291	0.27374	0.339758	0.311283	0.231597	0.24244	0.293828	0.226027	0.221797
	13.5	0.213911	0.226793	0.138386	0.997234	0.98924	0.991555	0.993268	0.989403	0.988357	0.964521	0.943127	0.947388	0.79035	0.666224	0.851768	0.610476	0.58094	0.733303	0.620604	0.447695	0.56244	0.479206	0.345963	0.390974	0.343667	0.275677	0.340564	0.311236	0.23261	0.244246	0.293879	0.225399	0.226952
	13.75	0.213722	0.229024	0.138553	0.995538	0.99096	0.99023	0.990682	0.993758	0.990047	0.962081	0.946271	0.956306	0.795823	0.666507	0.858838	0.614736	0.580712	0.736255	0.620473	0.445039	0.562708	0.469034	0.348226	0.390875	0.342012	0.275797	0.341248	0.311373	0.232504	0.243475	0.297812	0.228492	0.226761
	14	0.215133	0.232618	0.138861	0.996177	0.989986	0.989505	0.991919	0.995256	0.991936	0.968596	0.949152	0.958428	0.795467	0.664807	0.858986	0.612667	0.582784	0.738467	0.619046	0.449715	0.563241	0.465899	0.349342	0.392812	0.343257	0.276264	0.342325	0.312595	0.235073	0.243623	0.295672	0.230422	0.22909
	14.25	0.214891	0.231318	0.140794	0.998288	0.989727	0.991112	0.993639	0.992141	0.991881	0.967717	0.952271	0.967394	0.796629	0.669679	0.861515	0.616208	0.584633	0.741808	0.619635	0.446832	0.56385	0.457923	0.349719	0.395532	0.344029	0.27901	0.343839	0.312663	0.237929	0.245815	0.297794	0.232241	0.230317
	14.5	0.219305	0.235581	0.142005	0.997051	0.990033	0.991644	0.990494	0.996425	0.991981	0.970142	0.954374	0.966407	0.796398	0.671313	0.865968	0.617604	0.58332	0.742575	0.623643	0.45292	0.563757	0.453131	0.352622	0.39384	0.344675	0.280441	0.341544	0.315894	0.235316	0.246403	0.300543	0.233755	0.230588
	14.75	0.218121	0.236228	0.144127	0.99411	0.991972	0.993708	0.993735	0.999018	0.993563	0.968859	0.953137	0.966186	0.801194	0.671925	0.8703	0.618366	0.586271	0.743952	0.622543	0.449478	0.566201	0.453753	0.350401	0.395594	0.346638	0.279354	0.34449	0.316667	0.239029	0.249418	0.298236	0.234244	0.234046
	15	0.2195	0.241298	0.144755	0.997812	0.992974	0.991326	0.995657	0.993137	0.993266	0.9708	0.961745	0.973591	0.804443	0.676971	0.875724	0.616175	0.588125	0.747427	0.623194	0.452651	0.566747	0.4456	0.353919	0.396906	0.346856	0.281352	0.343105	0.31615	0.240998	0.249242	0.301597	0.238918	0.233849
	15.25	0.218684	0.242541	0.145751	0.998307	0.993072	0.99277	0.995966	0.996028	0.993506	0.976502	0.960144	0.972256	0.805204	0.675502	0.877014	0.622117	0.588737	0.75193	0.623689	0.453388	0.569228	0.443193	0.357294	0.397954	0.346707	0.282747	0.347637	0.317756	0.243757	0.250339	0.302448	0.237454	0.236317
	15.5	0.221012	0.243103	0.145175	0.997955	0.992173	0.991059	0.993086	0.997058	0.994566	0.975462	0.963563	0.977767	0.807764	0.675011	0.879241	0.619758	0.589027	0.747965	0.626291	0.453037	0.569007	0.438622	0.359543	0.398388	0.34723	0.285725	0.344551	0.319988	0.243154	0.249262	0.304512	0.24041	0.236439
	15.75	0.220768	0.246741	0.147295	1.00018	0.992026	0.992081	0.997192	0.995305	0.991811	0.977386	0.960908	0.977836	0.807627	0.673478	0.879065	0.619729	0.592249	0.752331	0.627679	0.452943	0.57173	0.441791	0.360623	0.399231	0.350064	0.283049	0.346569	0.31929	0.246352	0.252283	0.306348	0.241772	0.238018
	16	0.222649	0.244873	0.148792	0.998066	0.991397	0.992206	0.995622	0.994485	0.992686	0.978615	0.963361	0.985336	0.808012	0.67892	0.883664	0.61931	0.594688	0.753666	0.626896	0.455341	0.568529	0.437422	0.360829	0.400459	0.350879	0.286083	0.351237	0.322424	0.246024	0.253062	0.309606	0.243499	0.240131
	16.25	0.224403	0.248917	0.148984	0.997407	0.990119	0.994598	0.996373	0.997156	0.99326	0.978424	0.968161	0.98331	0.808327	0.679205	0.887717	0.621778	0.594423	0.754122	0.627529	0.457651	0.572662	0.443087	0.360289	0.400363	0.350651	0.288489	0.349402	0.323651	0.24635	0.252971	0.30833	0.246431	0.241944
	16.5	0.224718	0.248912	0.148445	0.995678	0.990627	0.991504	0.997739	0.995268	0.996197	0.978975	0.965461	0.987188	0.812383	0.679324	0.889358	0.62306	0.592487	0.756797	0.628232	0.45821	0.575245	0.447032	0.360885	0.401701	0.350922	0.287655	0.350661	0.322019	0.248323	0.256044	0.3083	0.246515	0.246195
	16.75	0.224883	0.253937	0.14825	0.997606	0.989515	0.993991	0.994021	0.995827	0.997844	0.981373	0.964891	0.986099	0.813226	0.681643	0.891444	0.622361	0.593954	0.757222	0.626569	0.460423	0.572665	0.450007	0.361104	0.4036	0.351958	0.289223	0.354034	0.321862	0.249743	0.256089	0.257385	0.248613	0.246909
	17	0.225228	0.254082	0.152925	0.997139	0.990911	0.993339	0.998381	0.995306	0.997467	0.984307	0.968902	0.986843	0.811956	0.682514	0.894265	0.621825	0.596922	0.759785	0.62926	0.460376	0.57525	0.448292	0.36468	0.40624	0.353698	0.288559	0.350734	0.326527	0.251836	0.257497	0.314409	0.248853	0.248698
	17.25	0.222904	0.257841	0.151777	0.998622	0.991401	0.994469	0.99664	0.997621	0.998088	0.97929	0.969374	0.985981	0.814798	0.681475	0.894981	0.623526	0.594108	0.760759	0.628494	0.461892	0.573942	0.44471	0.363642	0.406688	0.352578	0.291782	0.352831	0.327271	0.253261	0.257107	0.31561	0.252504	0.249264
	17.5	0.227671	0.257603	0.153389	0.998002	0.990028	0.996178	0.995574	0.997807	0.99426	0.983439	0.968301	0.990328	0.814577	0.681876	0.895808	0.628118	0.596947	0.765987	0.627698	0.463196	0.580424	0.444262	0.36586	0.407214	0.357111	0.292535	0.355074	0.328756	0.250208	0.261859	0.316733	0.251958	0.250056
	17.75	0.22675	0.260414	0.156017	1.00116	0.989253	0.996534	0.99506	0.997535	0.998889	0.982355	0.970548	0.994474	0.814577	0.685163	0.898586	0.622626	0.599332	0.764124	0.629807	0.460584	0.578887	0.442105	0.365937	0.406702	0.355418	0.290058	0.355048	0.328724	0.255489	0.261264	0.316593	0.252379	0.251312
	18	0.22776	0.26279	0.154839	0.996293	0.991864	0.994504	0.992273	0.996257	0.997197	0.983135	0.97406	0.992246	0.814343	0.684147	0.901059	0.626794	0.599389	0.765267	0.628977	0.461373	0.577445	0.443124	0.36785	0.405966	0.359846	0.296428	0.355061	0.332322	0.256803	0.263751	0.319525	0.255369	0.251934
	18.25	0.229292	0.263966	0.156556	1.00027	0.990587	0.993793	0.996163	0.996248	0.99647	0.9839	0.974799	0.991085	0.815709	0.683425	0.900064	0.626973	0.60014	0.764911	0.629053	0.464435	0.578062	0.445785	0.369819	0.409832	0.359061	0.294134	0.356591	0.334854	0.257213	0.264421	0.317973	0.256538	0.254407
	18.5	0.228359	0.263124	0.157514	0.99948	0.995149	0.996613	0.997684	0.997966	0.995054	0.984019	0.974929	0.991654	0.819036	0.684951	0.904448	0.62563	0.602165	0.766547	0.629334	0.467291	0.581659	0.443574	0.368383	0.407719	0.359684	0.296761	0.357753	0.331348	0.260673	0.264691	0.321265	0.258979	0.257526
	18.75	0.231337	0.266516	0.157961	0.996072	0.989033	0.997785	0.996333	0.998302	0.997889	0.987168	0.973688	0.992533	0.818137	0.685701	0.905179	0.629086	0.602909	0.768711	0.630565	0.46743	0.579403	0.444072	0.372535	0.409306	0.362288	0.301388	0.360695	0.334519	0.260595	0.26705	0.32173	0.261686	0.258613
	19	0.229376	0.268384	0.160178	0.99867	0.991217	0.995749	0.996847	0.996209	0.994979	0.98358	0.975511	0.995921	0.819128	0.688932	0.905845	0.626669	0.602085	0.767934	0.632658	0.467743	0.582474	0.445082	0.371971	0.408392	0.360369	0.301198	0.360308	0.334204	0.265931	0.268557	0.322629	0.263068	0.260055
	19.25	0.229211	0.269384	0.160928	0.999895	0.989161	0.999324	0.996476	1.00031	0.996872	0.985227	0.975346	0.995584	0.822004	0.688055	0.905733	0.632391	0.603557	0.76983	0.629579	0.466982	0.582009	0.447944	0.372318	0.412852	0.361785	0.301569	0.362076	0.337333	0.265125	0.268564	0.324623	0.263812	0.262269
	19.5	0.230658	0.273219	0.161824	0.997636	0.992884	0.997631	0.997188	0.99825	0.99917	0.985246	0.974908	0.998092	0.822793	0.690884	0.908675	0.629937	0.605208	0.767108	0.633458	0.468621	0.584566	0.445206	0.375811	0.410463	0.363549	0.304468	0.361468	0.339078	0.2694	0.270496	0.32567	0.265622	0.265258
	19.75	0.233456	0.272788	0.164807	0.997666	0.991932	0.998833	0.995935	0.997705	0.999339	0.985768	0.976738	0.996327	0.82169	0.690367	0.910334	0.63358	0.604623	0.773428	0.632413	0.471717	0.581472	0.446014	0.37702	0.413093	0.363677	0.303818	0.362363	0.337398	0.266956	0.27375	0.325751	0.268106	0.265433
	20	0.23183	0.276743	0.162594	0.998283	0.994133	0.996849	0.996948	0.999484	0.997076	0.987808	0.976987	0.997538	0.821703	0.689652	0.913188	0.630634	0.606431	0.777025	0.62894	0.472236	0.587078	0.449089	0.379016	0.412675	0.363471	0.305506	0.361889	0.341659	0.270787	0.274316	0.328278	0.270997	0.267507

## Sheet: 2c
		Tum1roGFP2 OxD values
		Vehicle			1µM 3MP + vehicle			1µM 3MP + 2µM L-Cysteine			1µM 3MP + 4µM L-Cysteine			1µM 3MP + 5µM L-Cysteine			1µM 3MP + 6.25µM L-Cysteine			1µM 3MP + 7.5µM L-Cysteine			1µM 3MP + 10µM L-Cysteine			1µM 3MP + 15µM L-Cysteine			1µM 3MP + 20µM L-Cysteine
	time (min)	Replica 1	Replica 2	Replica 3	Replica 1	Replica 2	Replica 3	Replica 1	Replica 2	Replica 3	Replica 1	Replica 2	Replica 3	Replica 1	Replica 2	Replica 3	Replica 1	Replica 2	Replica 3	Replica 1	Replica 2	Replica 3	Replica 1	Replica 2	Replica 3	Replica 1	Replica 2	Replica 3	Replica 1	Replica 2	Replica 3
	0	0.0732856	0.0681835	0.0599006	0.0807192	0.0656927	0.0563497	0.0897083	0.0827574	0.0641137	0.101774	0.0894542	0.0674037	0.0949287	0.0922396	0.0719507	0.101516	0.0759275	0.0602081	0.109859	0.0830859	0.0742867	0.102486	0.0858823	0.0713944	0.112893	0.0727129	0.0581068	0.115691	0.0845501	0.0687465
	0.25	0.0722126	0.0690504	0.0686738	0.0804092	0.072076	0.0603255	0.0950531	0.0812675	0.0650937	0.103919	0.090566	0.0714109	0.0945716	0.0900712	0.077251	0.104263	0.077164	0.0651751	0.106861	0.0857754	0.077932	0.107732	0.0899639	0.0750626	0.115644	0.0797679	0.0612666	0.119874	0.0856031	0.0728536
	0.5	0.0729509	0.0724679	0.0672574	0.0791665	0.0775783	0.0616636	0.0972505	0.0817419	0.0705464	0.101824	0.0921448	0.0720569	0.0960571	0.0934691	0.0787258	0.107335	0.0755189	0.0669452	0.112854	0.0890735	0.080197	0.107906	0.0903613	0.0783087	0.117441	0.0825286	0.0624473	0.120375	0.0890321	0.0788566
	0.75	0.0719118	0.10055	0.0694475	0.0807697	0.0763817	0.0627915	0.0983307	0.082948	0.0710262	0.103826	0.0953331	0.0736488	0.0975482	0.0940094	0.0814447	0.108364	0.081166	0.0682427	0.116676	0.0895566	0.0799827	0.110876	0.0923873	0.079927	0.119101	0.0845178	0.06557	0.122157	0.0935258	0.0800465
	1	0.0755301	0.0758095	0.0702055	0.0831323	0.0783015	0.0647705	0.101734	0.0919195	0.0726794	0.108264	0.0969834	0.0784475	0.103496	0.0991897	0.0837804	0.110835	0.0803417	0.0700103	0.116378	0.0942742	0.0840784	0.107002	0.096999	0.0811261	0.124442	0.0878539	0.0653785	0.126929	0.0923133	0.0816859
	1.25	0.079248	0.0799517	0.0747484	0.0828259	0.0788572	0.0666429	0.100969	0.0943644	0.0753917	0.108608	0.098862	0.0776114	0.10206	0.100674	0.0842471	0.113129	0.0840271	0.0735982	0.113789	0.0959535	0.0840965	0.1151	0.0984877	0.0825131	0.124747	0.0876088	0.0688865	0.125749	0.0975692	0.0838916
	1.5	0.0772817	0.0842691	0.0761563	0.0836424	0.0853667	0.0674668	0.103837	0.0962264	0.07838	0.111135	0.100839	0.0802974	0.102794	0.102352	0.0865376	0.112689	0.0882187	0.0737863	0.119708	0.0969538	0.0887958	0.191604	0.0997981	0.0835337	0.126611	0.0924805	0.0711882	0.131948	0.0989735	0.0863086
	1.75	0.0816121	0.0791534	0.07767	0.0861031	0.0859624	0.0697782	0.105636	0.0982559	0.0798088	0.114565	0.102788	0.0816679	0.105824	0.107251	0.0879022	0.116488	0.0852635	0.0755381	0.122867	0.101332	0.0910594	0.118305	0.103124	0.0867985	0.131439	0.0936705	0.074915	0.132782	0.103727	0.0878581
	2	0.0813403	0.0847245	0.0800579	0.0839736	0.0904891	0.0715518	0.105831	0.0990662	0.080976	0.114826	0.105994	0.085548	0.105235	0.10584	0.0917719	0.115484	0.0896967	0.0787181	0.124163	0.102183	0.092577	0.118746	0.105532	0.0887167	0.13128	0.097606	0.0764023	0.135805	0.105908	0.0895473
	2.25	0.078683	0.0865309	0.0808054	0.0884804	0.0910726	0.0730755	0.107966	0.102224	0.0830617	0.114855	0.106221	0.0842069	0.106896	0.110149	0.0907181	0.1164	0.0917902	0.0809342	0.125996	0.103849	0.0922373	0.121562	0.109517	0.0918789	0.133543	0.0990502	0.0745723	0.136279	0.106493	0.0908116
	2.5	0.0783389	0.0847437	0.085968	0.0885984	0.0886531	0.0753371	0.108341	0.104389	0.0853632	0.117208	0.10716	0.0896808	0.107161	0.112103	0.0959982	0.11854	0.0954408	0.0827078	0.127202	0.108848	0.0961669	0.126857	0.110085	0.0926568	0.13643	0.100383	0.0797377	0.141819	0.109792	0.094745
	2.75	0.0797299	0.0878223	0.0859926	0.0881832	0.0915878	0.0760438	0.109801	0.103968	0.0858133	0.118244	0.112165	0.0901311	0.110848	0.114356	0.0959552	0.12238	0.0955789	0.0849017	0.129122	0.108882	0.0984519	0.124632	0.111541	0.0954325	0.139752	0.102229	0.0807886	0.143516	0.112667	0.0968264
	3	0.0825841	0.0836259	0.0885778	0.0893667	0.0953986	0.0791178	0.108556	0.103709	0.0901403	0.120209	0.112667	0.0926038	0.108587	0.114188	0.0985624	0.119204	0.100865	0.0854119	0.129282	0.109477	0.100524	0.12761	0.11085	0.0953604	0.139051	0.106158	0.0842603	0.140639	0.11602	0.0992123
	3.25	0.0791036	0.0902036	0.0901027	0.0844417	0.0999675	0.0802471	0.107412	0.110033	0.0919671	0.12083	0.113062	0.0923081	0.109824	0.118038	0.0994768	0.122902	0.100361	0.0875835	0.127998	0.111602	0.102939	0.129442	0.115424	0.098869	0.138741	0.107739	0.0842852	0.144042	0.117309	0.100938
	3.5	0.0767564	0.0897685	0.0917339	0.0907649	0.103936	0.0815123	0.110513	0.109963	0.0929861	0.123436	0.118147	0.0948605	0.111515	0.120508	0.104503	0.129349	0.100545	0.0886859	0.132325	0.116347	0.101658	0.134823	0.118299	0.0975747	0.142849	0.107974	0.0870531	0.147668	0.117673	0.104167
	3.75	0.0893406	0.0972	0.0917409	0.0915636	0.100622	0.0853097	0.114111	0.114368	0.0931232	0.126059	0.118928	0.0970755	0.116685	0.123321	0.102267	0.129282	0.103364	0.0917076	0.134062	0.113507	0.10403	0.135605	0.119602	0.10229	0.144794	0.1103	0.08636	0.149708	0.123649	0.106644
	4	0.0799556	0.096606	0.0936332	0.0924024	0.1023	0.0854182	0.114148	0.116459	0.098323	0.123798	0.117108	0.0982679	0.115547	0.123399	0.105133	0.126808	0.107082	0.0937395	0.133851	0.120857	0.105342	0.137389	0.12078	0.10488	0.147502	0.111991	0.089574	0.150016	0.12352	0.105046
	4.25	0.0859493	0.0989018	0.0958317	0.0926703	0.105529	0.0876564	0.119181	0.115288	0.0988419	0.127406	0.120829	0.102105	0.118027	0.125322	0.107312	0.131713	0.106085	0.0928394	0.139953	0.116986	0.10717	0.139353	0.123603	0.105144	0.150725	0.113737	0.0911465	0.154826	0.126088	0.108084
Add 1μM 3MP	4.5	0.0791826	0.0975127	0.0830775	0.106868	0.111632	0.0999551	0.128362	0.140225	0.0932223	0.159242	0.147396	0.101996	0.139769	0.145774	0.116909	0.123163	0.119816	0.0942164	0.162374	0.127751	0.121607	0.161235	0.122062	0.112649	0.186516	0.129368	0.0901259	0.184196	0.133173	0.114972
	4.75	0.0899386	0.108175	0.091461	0.113259	0.148381	0.118009	0.154619	0.158915	0.118306	0.151221	0.162468	0.121294	0.141554	0.157601	0.127919	0.151897	0.131924	0.117319	0.157488	0.14368	0.121377	0.151679	0.140549	0.122474	0.151816	0.129394	0.100235	0.164813	0.14265	0.120682
	5	0.0898978	0.112589	0.0922894	0.153443	0.18835	0.143582	0.18522	0.192543	0.141636	0.174991	0.185613	0.14037	0.156893	0.184244	0.15244	0.172257	0.149692	0.131124	0.171268	0.161781	0.132675	0.167028	0.154701	0.131639	0.166322	0.134815	0.111505	0.17102	0.144706	0.123245
	5.25	0.093159	0.134375	0.100035	0.199592	0.242876	0.186822	0.215478	0.231135	0.177579	0.194177	0.21602	0.163608	0.182705	0.216714	0.172749	0.189127	0.170292	0.152258	0.189794	0.18375	0.151032	0.183109	0.176067	0.146163	0.174777	0.146535	0.114871	0.179971	0.15079	0.126573
	5.5	0.0928122	0.119718	0.104193	0.250046	0.309674	0.236663	0.258772	0.282962	0.22029	0.227372	0.253197	0.194379	0.210145	0.25137	0.197849	0.213312	0.191474	0.176798	0.208138	0.200175	0.168288	0.199313	0.189175	0.156544	0.18345	0.155232	0.124863	0.184042	0.153995	0.132917
	5.75	0.0956505	0.120578	0.108815	0.314184	0.387343	0.299404	0.307996	0.338214	0.267865	0.261775	0.293774	0.228872	0.241915	0.286618	0.230774	0.237005	0.216617	0.199326	0.2283	0.223283	0.187146	0.214826	0.203581	0.170013	0.191275	0.162715	0.13023	0.190292	0.158823	0.135759
	6	0.0925821	0.119896	0.112008	0.380628	0.46327	0.367698	0.35747	0.398793	0.317149	0.301367	0.339924	0.266619	0.275473	0.319579	0.261436	0.257874	0.240456	0.225873	0.248374	0.244275	0.203429	0.226752	0.214038	0.185607	0.196145	0.170806	0.135192	0.192802	0.161741	0.139148
	6.25	0.0937959	0.122336	0.114929	0.451617	0.541849	0.440579	0.416299	0.458129	0.370756	0.338665	0.383361	0.308617	0.304698	0.353723	0.294761	0.282142	0.264906	0.25224	0.264501	0.267376	0.2269	0.238813	0.226132	0.198545	0.200171	0.173597	0.138641	0.197359	0.165123	0.139608
	6.5	0.0938424	0.129922	0.116167	0.523666	0.608175	0.509382	0.471799	0.515609	0.424711	0.377165	0.422698	0.353272	0.337027	0.388467	0.328083	0.305679	0.291986	0.27707	0.284771	0.285138	0.241423	0.252424	0.236253	0.206763	0.204883	0.176311	0.142907	0.196672	0.165952	0.14099
	6.75	0.0976633	0.127651	0.118921	0.587864	0.674171	0.575726	0.521445	0.572219	0.480418	0.414065	0.464353	0.392478	0.364123	0.420518	0.35966	0.328875	0.311775	0.301652	0.301716	0.300947	0.260845	0.256153	0.244425	0.216456	0.207031	0.178711	0.143787	0.20042	0.165122	0.145362
	7	0.0963204	0.129379	0.119468	0.653194	0.735948	0.639988	0.574937	0.624056	0.534131	0.451252	0.501775	0.430092	0.392025	0.446903	0.388675	0.349306	0.330689	0.324752	0.317017	0.313753	0.281003	0.265483	0.248891	0.225441	0.211434	0.178515	0.144522	0.200488	0.167803	0.145613
	7.25	0.0956061	0.131641	0.120753	0.708317	0.784708	0.703644	0.62321	0.670806	0.585853	0.479279	0.536759	0.465845	0.414722	0.468991	0.418897	0.370841	0.352957	0.343372	0.329541	0.326082	0.295794	0.270559	0.254939	0.232139	0.213758	0.182424	0.146877	0.20385	0.168064	0.147523
	7.5	0.0980339	0.133838	0.122658	0.760271	0.829578	0.753327	0.665235	0.713595	0.632725	0.507411	0.565446	0.499513	0.437812	0.497502	0.447726	0.388696	0.366228	0.361078	0.341729	0.335463	0.309365	0.278748	0.260689	0.239573	0.214666	0.18498	0.146611	0.20436	0.172074	0.149058
	7.75	0.0998177	0.135344	0.125908	0.80784	0.865418	0.799145	0.705171	0.752983	0.677599	0.536692	0.594281	0.53484	0.466256	0.519607	0.471531	0.403109	0.382288	0.379818	0.351507	0.34614	0.323018	0.27996	0.261863	0.240036	0.217392	0.180859	0.14976	0.207742	0.172391	0.14969
	8	0.100048	0.135877	0.126629	0.844509	0.893835	0.839563	0.73815	0.782818	0.71921	0.570218	0.62383	0.56328	0.486533	0.533641	0.49415	0.413557	0.393834	0.394968	0.363372	0.352308	0.332557	0.281124	0.26416	0.245938	0.222737	0.182329	0.149789	0.206235	0.172719	0.149891
	8.25	0.0997413	0.139484	0.131052	0.876547	0.913706	0.873515	0.769994	0.814928	0.75494	0.59967	0.639812	0.593985	0.503806	0.552925	0.511281	0.427921	0.406775	0.409533	0.369173	0.357969	0.343544	0.284327	0.26904	0.248829	0.221882	0.183249	0.151658	0.210508	0.174809	0.151716
	8.5	0.101202	0.140741	0.132181	0.89968	0.928733	0.897356	0.794445	0.838363	0.784471	0.620394	0.664425	0.62147	0.525742	0.570045	0.532481	0.441082	0.414455	0.4205	0.374157	0.36618	0.348995	0.287461	0.266127	0.251451	0.220492	0.186588	0.151508	0.21211	0.173097	0.149671
	8.75	0.100395	0.139887	0.134258	0.920905	0.946002	0.916843	0.822038	0.859031	0.811387	0.637113	0.679112	0.645269	0.537431	0.581093	0.549481	0.445617	0.423063	0.430444	0.379819	0.368776	0.357776	0.287721	0.267685	0.254678	0.223057	0.187417	0.151949	0.211594	0.177727	0.152642
	9	0.103486	0.145943	0.13661	0.934573	0.953686	0.934896	0.842963	0.875215	0.835793	0.65864	0.698391	0.661947	0.551577	0.59309	0.566398	0.456097	0.426398	0.435891	0.383031	0.373905	0.364096	0.288447	0.2703	0.254483	0.221641	0.187141	0.155536	0.213031	0.177106	0.155542
	9.25	0.103322	0.147792	0.137466	0.949534	0.962833	0.948345	0.860124	0.894134	0.856081	0.672948	0.712768	0.679085	0.563119	0.600814	0.577009	0.459967	0.433975	0.448025	0.387012	0.376672	0.369027	0.290096	0.268199	0.256337	0.223542	0.190021	0.153987	0.212422	0.179994	0.155964
	9.5	0.104429	0.145878	0.139209	0.956778	0.969481	0.961284	0.873869	0.905459	0.874268	0.688951	0.724394	0.693839	0.572655	0.612242	0.587437	0.464964	0.438876	0.452847	0.388949	0.376202	0.371476	0.290646	0.271001	0.254403	0.224903	0.188767	0.157656	0.21124	0.179723	0.157308
	9.75	0.107217	0.147322	0.141856	0.962671	0.973883	0.96875	0.887868	0.916296	0.888941	0.697906	0.738782	0.706723	0.582063	0.618756	0.598616	0.471166	0.440203	0.45835	0.390949	0.376288	0.371187	0.291251	0.271569	0.258161	0.227861	0.192126	0.158886	0.215218	0.178717	0.156786
	10	0.105678	0.150091	0.144499	0.971684	0.976677	0.972378	0.90008	0.926877	0.903622	0.709387	0.74889	0.717364	0.588524	0.622935	0.607897	0.472666	0.444142	0.457981	0.391581	0.382219	0.377115	0.291968	0.273647	0.257391	0.227034	0.194588	0.159473	0.21582	0.182376	0.156828
	10.25	0.106107	0.152249	0.144666	0.974072	0.978266	0.979694	0.908447	0.933245	0.912232	0.725511	0.754004	0.726015	0.590194	0.631446	0.611747	0.47773	0.444169	0.462457	0.390287	0.382535	0.377763	0.295267	0.27607	0.26091	0.22835	0.192448	0.15965	0.215941	0.182918	0.160112
	10.5	0.107019	0.152181	0.149404	0.977407	0.979205	0.984287	0.917671	0.939175	0.92276	0.730337	0.766256	0.737019	0.598563	0.630607	0.617545	0.479243	0.444484	0.46586	0.393818	0.383859	0.379421	0.296303	0.277692	0.258404	0.23053	0.194085	0.160387	0.217676	0.184085	0.157723
	10.75	0.106589	0.154708	0.148431	0.978616	0.979686	0.982736	0.922113	0.946998	0.932625	0.737982	0.770252	0.743971	0.599358	0.634782	0.621931	0.481486	0.448924	0.46686	0.396362	0.384395	0.384939	0.298133	0.276567	0.259956	0.230096	0.195507	0.162973	0.218407	0.185453	0.161443
	11	0.107099	0.157142	0.151741	0.985494	0.985246	0.9886	0.930609	0.951778	0.938514	0.746957	0.775519	0.749334	0.603611	0.639539	0.626384	0.481423	0.449968	0.467761	0.395771	0.385103	0.384014	0.296685	0.276099	0.257568	0.230441	0.193383	0.161805	0.220769	0.18477	0.164614
	11.25	0.111006	0.157326	0.154713	0.983392	0.984548	0.98719	0.934807	0.956381	0.943978	0.752602	0.779978	0.747347	0.608704	0.640726	0.631079	0.482148	0.450026	0.472133	0.395594	0.388109	0.388653	0.298371	0.279198	0.259753	0.235241	0.196598	0.164574	0.218526	0.187039	0.163439
	11.5	0.108709	0.158746	0.155593	0.985077	0.988034	0.988403	0.946288	0.958017	0.951482	0.755585	0.781442	0.754208	0.608888	0.64083	0.632969	0.483829	0.449293	0.472849	0.398407	0.387295	0.388635	0.300173	0.28051	0.263893	0.23389	0.197423	0.164204	0.225388	0.190022	0.163886
	11.75	0.109049	0.160889	0.159535	0.988355	0.98812	0.993452	0.94823	0.961735	0.955612	0.759246	0.78631	0.759621	0.608751	0.642058	0.631612	0.485521	0.449683	0.474099	0.399176	0.385261	0.392062	0.300585	0.278513	0.262863	0.235089	0.198675	0.165639	0.222812	0.186335	0.164509
	12	0.107201	0.16312	0.161402	0.985527	0.985793	0.990927	0.944783	0.966011	0.955482	0.758176	0.786335	0.761896	0.612795	0.645683	0.635652	0.485238	0.454825	0.475237	0.398525	0.388292	0.390802	0.300895	0.279949	0.262789	0.235887	0.199058	0.164683	0.224413	0.189375	0.165956
	12.25	0.113091	0.16515	0.16119	0.988567	0.985328	0.99312	0.953303	0.968845	0.962081	0.767853	0.78968	0.766066	0.614952	0.644505	0.638362	0.487912	0.451601	0.474635	0.402323	0.385429	0.392916	0.300481	0.28168	0.264757	0.237531	0.201158	0.166459	0.223525	0.190303	0.167451
	12.5	0.110444	0.167451	0.165914	0.987269	0.98606	0.994548	0.954967	0.969367	0.964251	0.766507	0.792718	0.772662	0.614073	0.645589	0.639363	0.487691	0.456554	0.473978	0.400803	0.390874	0.39696	0.302266	0.283751	0.267619	0.237229	0.199489	0.165488	0.223304	0.189396	0.167198
	12.75	0.116708	0.166513	0.167317	0.988272	0.98733	0.993516	0.956518	0.970512	0.965685	0.769918	0.795144	0.769902	0.617755	0.64899	0.640217	0.487604	0.454821	0.47621	0.399406	0.390957	0.398541	0.304458	0.28394	0.264626	0.236968	0.20277	0.168432	0.224596	0.192189	0.169543
	13	0.112693	0.179069	0.168947	0.987941	0.987029	0.994495	0.959547	0.973549	0.970124	0.770846	0.794937	0.771682	0.615796	0.650861	0.639443	0.488988	0.458627	0.479366	0.401862	0.392768	0.395686	0.305035	0.283141	0.266859	0.23952	0.202338	0.168673	0.22832	0.19211	0.169664
	13.25	0.114671	0.170454	0.170312	0.989158	0.982415	0.991872	0.960199	0.971798	0.970045	0.770809	0.79683	0.777635	0.619582	0.647871	0.642692	0.491808	0.455911	0.481015	0.404862	0.39136	0.397747	0.304347	0.284973	0.267364	0.239961	0.201148	0.170566	0.226392	0.193836	0.171046
	13.5	0.115957	0.171182	0.172838	0.991941	0.988637	0.994152	0.962104	0.971236	0.97164	0.773417	0.798565	0.779462	0.617658	0.650753	0.641265	0.494503	0.458645	0.481276	0.404879	0.393319	0.399556	0.306221	0.287557	0.26798	0.239071	0.202675	0.171074	0.227426	0.195992	0.170329
	13.75	0.123462	0.173437	0.176675	0.990154	0.990473	0.995319	0.96654	0.974091	0.972891	0.773068	0.796241	0.777792	0.617268	0.649283	0.642315	0.493211	0.45739	0.482394	0.404853	0.394783	0.400979	0.308995	0.287722	0.267659	0.241107	0.204031	0.173239	0.225455	0.195217	0.174009
	14	0.117801	0.173228	0.17797	0.992106	0.988777	0.996889	0.964687	0.974854	0.977088	0.777654	0.798593	0.779243	0.620947	0.649447	0.64675	0.492525	0.460586	0.482647	0.406024	0.395302	0.402648	0.30882	0.286689	0.268897	0.2422	0.202426	0.171532	0.228837	0.194662	0.174056
	14.25	0.122517	0.180634	0.178267	0.990933	0.987283	0.995724	0.965684	0.980371	0.974809	0.778489	0.799174	0.782266	0.625025	0.648968	0.645106	0.495469	0.463287	0.479001	0.406425	0.398685	0.403482	0.309093	0.286956	0.2698	0.242013	0.207349	0.172541	0.230185	0.196511	0.174068
	14.5	0.123691	0.175232	0.182511	0.99332	0.987442	0.996619	0.965371	0.975659	0.976395	0.778746	0.800862	0.780725	0.623786	0.653525	0.646802	0.494054	0.465741	0.483493	0.408094	0.396256	0.405192	0.308497	0.291196	0.271064	0.243534	0.20612	0.175263	0.231641	0.197943	0.173265
	14.75	0.117976	0.177226	0.183698	0.993322	0.991246	0.993819	0.969981	0.977627	0.980501	0.779662	0.803188	0.78802	0.622934	0.653038	0.647593	0.496233	0.461089	0.482539	0.406786	0.394774	0.402755	0.310492	0.291675	0.27266	0.242888	0.205727	0.174855	0.231291	0.196563	0.176715
	15	0.121342	0.185899	0.186281	0.991125	0.991021	0.998385	0.970134	0.980887	0.981135	0.785103	0.801687	0.786427	0.620192	0.651563	0.648847	0.498552	0.462736	0.484883	0.411965	0.398766	0.404129	0.311355	0.290702	0.269932	0.245308	0.206795	0.176915	0.232217	0.198082	0.175636
	15.25	0.126603	0.179493	0.186918	0.993023	0.994855	0.99952	0.97253	0.977825	0.982211	0.780838	0.801469	0.794201	0.624802	0.654063	0.648227	0.500245	0.466352	0.485419	0.41029	0.397807	0.405882	0.312294	0.291147	0.274164	0.247073	0.20777	0.174283	0.235365	0.20017	0.178526
	15.5	0.119424	0.182386	0.190508	0.995257	0.992742	0.99457	0.968313	0.979123	0.978895	0.783267	0.803837	0.792276	0.622429	0.654297	0.649209	0.496497	0.464879	0.487599	0.409137	0.40001	0.408823	0.310735	0.294001	0.271905	0.247193	0.208301	0.177519	0.234612	0.200836	0.177246
	15.75	0.123605	0.182844	0.193685	0.992968	0.988878	1.00078	0.97067	0.980352	0.982669	0.784943	0.802319	0.792738	0.623576	0.654541	0.650122	0.497525	0.471467	0.486299	0.413502	0.397245	0.406206	0.31549	0.29303	0.274264	0.25039	0.211718	0.177523	0.235839	0.200789	0.175969
	16	0.127558	0.185576	0.194404	0.99416	0.990291	0.997597	0.973137	0.980965	0.982194	0.77952	0.80731	0.794084	0.625024	0.657355	0.651064	0.501435	0.469509	0.48899	0.412257	0.402064	0.406941	0.312019	0.294445	0.273395	0.249419	0.211859	0.179208	0.235216	0.199875	0.180527
	16.25	0.130771	0.185333	0.193979	0.993259	0.989106	0.997205	0.974871	0.981882	0.984159	0.778178	0.805828	0.792431	0.623223	0.657335	0.651455	0.500579	0.466804	0.488693	0.413349	0.40209	0.41027	0.315359	0.294877	0.276216	0.247582	0.21078	0.179688	0.23621	0.201137	0.18066
	16.5	0.125531	0.187574	0.200329	0.991132	0.991775	0.999522	0.972671	0.980102	0.984366	0.785201	0.805773	0.800072	0.623042	0.656852	0.651346	0.500412	0.471358	0.488814	0.415698	0.404541	0.408971	0.312783	0.293151	0.2752	0.248113	0.212789	0.179891	0.238171	0.206446	0.181228
	16.75	0.125986	0.188265	0.199817	0.991191	0.991928	0.996776	0.972607	0.982851	0.984398	0.782215	0.808932	0.7979	0.623212	0.658867	0.654175	0.501306	0.469364	0.489493	0.414931	0.402536	0.409775	0.316769	0.296276	0.277768	0.252518	0.213524	0.181685	0.23931	0.206336	0.18486
	17	0.124494	0.190095	0.201625	0.994108	0.990344	0.999593	0.97168	0.981737	0.982108	0.786245	0.807094	0.801353	0.622	0.658192	0.65173	0.5013	0.470109	0.489329	0.415518	0.405869	0.411549	0.317487	0.297522	0.277963	0.248626	0.215433	0.182743	0.239188	0.204549	0.182016
	17.25	0.13324	0.191665	0.204622	0.993415	0.994589	0.999529	0.976045	0.986118	0.985526	0.782179	0.806846	0.801515	0.623468	0.660736	0.652315	0.504405	0.47281	0.491096	0.414248	0.405214	0.411576	0.31836	0.297813	0.279849	0.250134	0.214475	0.181884	0.240742	0.206495	0.184584
	17.5	0.12509	0.19166	0.207908	0.993434	0.992678	0.998178	0.975136	0.983981	0.985163	0.782788	0.806523	0.801594	0.625551	0.659656	0.653146	0.505219	0.468495	0.491468	0.415924	0.405781	0.409398	0.317861	0.297446	0.278508	0.252841	0.217183	0.184164	0.240953	0.207131	0.185196
	17.75	0.126847	0.194412	0.210837	0.996261	0.992168	1.00116	0.97586	0.983811	0.987474	0.782482	0.810158	0.804505	0.62644	0.663595	0.656946	0.504541	0.472159	0.493288	0.419454	0.404939	0.413804	0.3194	0.297061	0.280793	0.255424	0.217276	0.185366	0.243165	0.209437	0.184642
	18	0.125501	0.193117	0.211458	0.993595	0.993048	0.99803	0.97576	0.983413	0.985205	0.783114	0.806748	0.80429	0.622601	0.662091	0.655991	0.506569	0.473144	0.493564	0.417566	0.404561	0.414322	0.320424	0.297784	0.280578	0.252501	0.216799	0.185994	0.24329	0.211152	0.186969
	18.25	0.127698	0.194754	0.211659	0.99551	0.992188	1.00371	0.979027	0.985985	0.986307	0.783113	0.809816	0.804208	0.624567	0.661984	0.659696	0.508101	0.474098	0.494279	0.420441	0.408114	0.415253	0.321014	0.29849	0.281596	0.25436	0.218665	0.184818	0.244026	0.212465	0.186118
	18.5	0.13093	0.198236	0.213973	0.996264	0.993325	1.00063	0.97587	0.983846	0.984618	0.78253	0.805107	0.807304	0.623455	0.662059	0.655618	0.507036	0.47244	0.49346	0.416809	0.408613	0.416146	0.319979	0.300599	0.282577	0.257076	0.220284	0.185924	0.242081	0.210721	0.188641
	18.75	0.130449	0.19616	0.2169	0.993416	0.989306	0.996392	0.977441	0.984505	0.986232	0.782806	0.811335	0.804925	0.624239	0.66494	0.657957	0.504407	0.477452	0.493468	0.42114	0.408046	0.418776	0.319045	0.299635	0.281529	0.256421	0.218642	0.188409	0.242719	0.213547	0.190288
	19	0.12973	0.198514	0.21645	0.9967	0.994542	1.00015	0.977844	0.988221	0.986107	0.78698	0.807902	0.807717	0.626068	0.666574	0.657914	0.505354	0.477894	0.496252	0.419197	0.411063	0.417861	0.323564	0.302769	0.282859	0.255776	0.221385	0.18862	0.244195	0.2125	0.189578
	19.25	0.127153	0.201905	0.21966	0.993575	0.996966	0.998748	0.978435	0.985277	0.988197	0.782544	0.811806	0.810262	0.627602	0.667227	0.660133	0.508751	0.47785	0.495885	0.423386	0.411279	0.415799	0.32244	0.30332	0.283758	0.257582	0.222781	0.188666	0.243559	0.215829	0.188758
	19.5	0.131673	0.199879	0.217677	0.992435	0.991754	1.00227	0.978519	0.985704	0.989091	0.786264	0.814017	0.812162	0.628653	0.667315	0.657757	0.510545	0.47797	0.496871	0.422519	0.411046	0.417132	0.32305	0.304085	0.282893	0.259092	0.222676	0.188732	0.247191	0.211911	0.191195
	19.75	0.130593	0.201625	0.223673	0.994648	0.993896	1.00052	0.977086	0.985938	0.989161	0.778098	0.810093	0.80929	0.62869	0.666728	0.658988	0.510009	0.480606	0.495304	0.42446	0.410315	0.418519	0.326263	0.30466	0.285844	0.258226	0.225448	0.190826	0.246484	0.214161	0.192014

## Sheet: 2d
		Tum1roGFP2 OxD values
		vehicle			1µM 3MP + vehicle			1µM 3MP + 5µM Glutathione			1µM 3MP + 10µM Glutathione			1µM 3MP + 15µM Glutathione			1µM 3MP + 20µM Glutathione			1µM 3MP + 25µM Glutathione			1µM 3MP + 40µM Glutathione			1µM 3MP + 70µM Glutathione			1µM 3MP + 100µM Glutathione			1µM 3MP + 150µM Glutathione
	time (min)	Replica 1	Replica 2	Replica 3	Replica 1	Replica 2	Replica 3	Replica 1	Replica 2	Replica 3	Replica 1	Replica 2	Replica 3	Replica 1	Replica 2	Replica 3	Replica 1	Replica 2	Replica 3	Replica 1	Replica 2	Replica 3	Replica 1	Replica 2	Replica 3	Replica 1	Replica 2	Replica 3	Replica 1	Replica 2	Replica 3	Replica 1	Replica 2	Replica 3
	0	0.0956496	0.0460825	0.0812839	0.106825	0.0467999	0.0658718	0.123341	0.0662004	0.0874248	0.12356	0.060605	0.0880666	0.113812	0.0645923	0.0984286	0.119647	0.0610116	0.098465	0.114869	0.0577626	0.092005	0.10607	0.0606487	0.093758	0.129686	0.0519145	0.0892085	0.0984518	0.0533909	0.0877934	0.0939633	0.05189	0.0915798
	0.25	0.0952852	0.05373	0.0829712	0.107301	0.0466296	0.0697139	0.128314	0.068016	0.0840432	0.116696	0.0644658	0.0924271	0.11868	0.0712065	0.103282	0.117339	0.0646836	0.0999805	0.118867	0.0594745	0.0948138	0.109013	0.0641668	0.0942396	0.134761	0.0549666	0.0882522	0.102654	0.0552634	0.0885696	0.0944204	0.0489779	0.0891776
	0.5	0.0992834	0.0528093	0.0845127	0.106508	0.050201	0.0687259	0.127729	0.0714208	0.0909856	0.129913	0.0680085	0.0930307	0.119343	0.0713756	0.103473	0.1219	0.0709964	0.105457	0.120348	0.0642663	0.0961023	0.110141	0.0661749	0.0936752	0.136887	0.0575097	0.0934674	0.104219	0.057718	0.0904343	0.0997339	0.0529308	0.0910892
	0.75	0.0992181	0.0572273	0.0911924	0.108832	0.0527022	0.0714229	0.132897	0.0742572	0.0934545	0.12791	0.0688967	0.0980898	0.12316	0.0725536	0.105123	0.125805	0.0742025	0.105518	0.124412	0.0660672	0.0996864	0.113201	0.0688518	0.0983297	0.145246	0.0600041	0.0930357	0.108404	0.0585304	0.0937124	0.105755	0.054858	0.0935771
	1	0.1039	0.0583498	0.0914248	0.113496	0.0546625	0.0710078	0.136966	0.0775672	0.102164	0.13111	0.0724661	0.100751	0.129544	0.074036	0.105039	0.128386	0.0755711	0.109234	0.127172	0.0673531	0.102227	0.119432	0.0731777	0.100077	0.159955	0.0608786	0.0931633	0.11335	0.0610944	0.100571	0.105906	0.0565338	0.0965978
	1.25	0.104934	0.0618565	0.0975657	0.112822	0.0550384	0.0773071	0.138671	0.0786962	0.096123	0.132594	0.0749968	0.103756	0.127768	0.0777632	0.112958	0.128162	0.0786765	0.111836	0.129006	0.0703411	0.102778	0.118717	0.0734085	0.102961	0.142352	0.0648077	0.0963561	0.115361	0.0632376	0.0975798	0.108404	0.05941	0.0993862
	1.5	0.10506	0.0656419	0.104283	0.117113	0.0595091	0.0811026	0.141197	0.0823694	0.101357	0.136742	0.0766465	0.103877	0.13111	0.0831362	0.114768	0.130344	0.0794877	0.112677	0.131782	0.0736919	0.104656	0.123116	0.0782178	0.106066	0.145313	0.0677967	0.0977722	0.114395	0.0687704	0.0981652	0.110823	0.0636656	0.101678
	1.75	0.108878	0.0648273	0.102127	0.113609	0.0580289	0.0811673	0.144693	0.0824825	0.103334	0.13743	0.0795735	0.107778	0.13424	0.0840227	0.114096	0.132498	0.0832931	0.115208	0.1342	0.0759216	0.108147	0.125604	0.0789092	0.10451	0.148489	0.0669537	0.102036	0.117266	0.0705506	0.103236	0.110595	0.0655924	0.103376
	2	0.102868	0.0668534	0.106546	0.122063	0.0604615	0.0807521	0.143369	0.0840105	0.106743	0.139996	0.0825169	0.11082	0.135195	0.0832342	0.117882	0.136839	0.0849611	0.119035	0.135826	0.0775577	0.109	0.126848	0.0828707	0.108394	0.149774	0.0729834	0.104865	0.122579	0.072461	0.0972953	0.115378	0.0670166	0.103761
	2.25	0.117363	0.0711223	0.106293	0.121687	0.060955	0.0857162	0.145935	0.0878633	0.104455	0.142434	0.0815953	0.112664	0.136832	0.0895897	0.121908	0.136413	0.0883511	0.122195	0.135933	0.0805032	0.111397	0.130127	0.0833782	0.110433	0.15284	0.0764182	0.105933	0.123826	0.0748066	0.10466	0.118542	0.0685585	0.10736
	2.5	0.119128	0.0755706	0.113366	0.125298	0.0604733	0.0897255	0.151501	0.0872631	0.111807	0.144279	0.0859589	0.115103	0.138742	0.0907686	0.121954	0.140257	0.0907688	0.123037	0.138396	0.0820886	0.112525	0.133424	0.0864368	0.113223	0.153993	0.0777213	0.107376	0.124555	0.0781686	0.10464	0.118987	0.072711	0.108498
	2.75	0.114874	0.0756924	0.113852	0.127349	0.06441	0.0913534	0.152067	0.0902313	0.115546	0.14828	0.0868627	0.11553	0.139969	0.0929699	0.123984	0.142101	0.0919463	0.126297	0.143637	0.0854222	0.117212	0.132859	0.0908164	0.114414	0.155753	0.0784217	0.109021	0.128984	0.0799966	0.11046	0.12058	0.0754463	0.109898
	3	0.122804	0.0763319	0.116729	0.129802	0.0690172	0.093025	0.154053	0.0934002	0.11577	0.149799	0.0915328	0.11999	0.144285	0.0946229	0.126313	0.143655	0.0952755	0.125945	0.141796	0.0868457	0.117795	0.135288	0.0916602	0.116958	0.156822	0.0829492	0.112296	0.13092	0.0815981	0.112164	0.121181	0.0760241	0.113031
	3.25	0.127069	0.0821492	0.119884	0.130267	0.068947	0.0951814	0.156085	0.096922	0.119928	0.152145	0.0932352	0.121298	0.147106	0.0966722	0.127835	0.146444	0.0972197	0.130238	0.146086	0.0892876	0.119256	0.136797	0.0918913	0.117955	0.155997	0.0854173	0.113612	0.133274	0.0829355	0.114048	0.123373	0.080107	0.11578
	3.5	0.123917	0.0822841	0.122081	0.130952	0.0710723	0.0991668	0.155752	0.100311	0.121859	0.15053	0.0957177	0.124227	0.148357	0.097607	0.129331	0.146931	0.100718	0.128332	0.14495	0.0913002	0.121338	0.140242	0.0948428	0.121276	0.160072	0.0854375	0.115799	0.132642	0.0853327	0.115034	0.125117	0.0812889	0.119191
	3.75	0.128979	0.0846471	0.120354	0.136548	0.0751305	0.102496	0.158624	0.101894	0.125091	0.154475	0.0960599	0.124334	0.151599	0.101115	0.132162	0.149529	0.101187	0.13083	0.147642	0.0949145	0.123464	0.142498	0.0950574	0.12156	0.161388	0.0872869	0.117536	0.134886	0.0885436	0.117636	0.130332	0.080271	0.119173
	4	0.125018	0.0852238	0.128792	0.143881	0.0742885	0.104485	0.16264	0.104434	0.125892	0.157593	0.099073	0.126781	0.150619	0.102843	0.133717	0.153181	0.104564	0.13189	0.150946	0.0955469	0.124537	0.146317	0.0985106	0.124431	0.161106	0.0913229	0.117361	0.138203	0.0916719	0.118955	0.128414	0.0830114	0.121128
	4.25	0.129501	0.0883798	0.126444	0.138148	0.0772932	0.100591	0.165255	0.105083	0.129488	0.159429	0.101258	0.129602	0.153748	0.105803	0.134116	0.15425	0.103592	0.135529	0.152659	0.0997346	0.12586	0.148165	0.100401	0.125779	0.165217	0.0917853	0.11893	0.139623	0.0935924	0.122276	0.1304	0.0870894	0.123299
Add 1μM 3MP	4.5	0.128501	0.083969	0.125558	0.144016	0.0742597	0.107772	0.170469	0.132458	0.129563	0.166199	0.125439	0.119426	0.15733	0.122568	0.149219	0.145656	0.109084	0.146697	0.164402	0.0939308	0.142675	0.156511	0.115419	0.135138	0.130149	0.0903575	0.120574	0.148235	0.0998859	0.123517	0.134049	0.0755713	0.100092
	4.75	0.121515	0.0917317	0.131908	0.167535	0.110783	0.125548	0.175453	0.134257	0.145225	0.16489	0.117062	0.147457	0.157426	0.115953	0.147328	0.157235	0.114731	0.155611	0.164222	0.106671	0.139527	0.161659	0.0990958	0.141099	0.193573	0.0978798	0.132907	0.146138	0.0885714	0.131593	0.13767	0.100585	0.133323
	5	0.123572	0.0851326	0.133652	0.192548	0.129092	0.157246	0.198762	0.143237	0.165907	0.181843	0.127437	0.161774	0.175866	0.134067	0.166508	0.176006	0.125195	0.168027	0.168403	0.109485	0.151817	0.168143	0.106303	0.146536	0.164258	0.1013	0.1358	0.144869	0.0994476	0.137775	0.146349	0.0922425	0.1356
	5.25	0.127361	0.0895646	0.135922	0.229893	0.170199	0.191091	0.220522	0.171205	0.198329	0.199827	0.151933	0.178064	0.1865	0.142151	0.183362	0.187725	0.138402	0.184328	0.186128	0.1224	0.164437	0.173647	0.126367	0.155258	0.17636	0.105582	0.140401	0.153779	0.108364	0.146051	0.144491	0.104042	0.138933
	5.5	0.129681	0.0921117	0.141637	0.273109	0.216664	0.241816	0.256159	0.200304	0.229596	0.223686	0.176726	0.201952	0.207181	0.156652	0.205988	0.203996	0.152066	0.201121	0.194674	0.135813	0.175641	0.183353	0.134962	0.164559	0.184862	0.112763	0.146565	0.159051	0.117227	0.151751	0.148532	0.105045	0.143923
	5.75	0.132909	0.0935711	0.14469	0.329096	0.276384	0.301486	0.297604	0.247345	0.271319	0.249021	0.203126	0.231324	0.228289	0.173098	0.227377	0.21778	0.168084	0.219756	0.208477	0.152023	0.189264	0.190782	0.139025	0.174384	0.191816	0.120436	0.156834	0.163473	0.11991	0.15804	0.153948	0.108946	0.146749
	6	0.136585	0.100273	0.149713	0.39122	0.345019	0.36783	0.34585	0.299582	0.322382	0.278331	0.233343	0.264161	0.246216	0.19004	0.251424	0.235394	0.185244	0.241183	0.220668	0.168165	0.207743	0.197929	0.151617	0.185677	0.200068	0.125696	0.163209	0.169344	0.134927	0.163434	0.156172	0.111385	0.148931
	6.25	0.142044	0.103795	0.152115	0.45726	0.418526	0.436852	0.393701	0.359698	0.377223	0.306588	0.266552	0.299449	0.270029	0.213626	0.277965	0.253937	0.204995	0.26112	0.234868	0.18091	0.220062	0.207985	0.161145	0.197249	0.205705	0.133854	0.171322	0.173895	0.149591	0.169668	0.158752	0.11938	0.156298
	6.5	0.143402	0.102902	0.156494	0.525517	0.494726	0.506559	0.443115	0.425625	0.434212	0.33808	0.299509	0.324657	0.290612	0.233317	0.298605	0.26802	0.22289	0.278729	0.248045	0.193983	0.238154	0.218599	0.166619	0.207175	0.21284	0.141557	0.178042	0.181574	0.132162	0.172456	0.165277	0.122565	0.161137
	6.75	0.14547	0.107603	0.159862	0.584658	0.565754	0.574883	0.495122	0.48222	0.487478	0.368744	0.333762	0.349031	0.314156	0.255338	0.325876	0.287874	0.241261	0.296444	0.260521	0.21199	0.253058	0.229108	0.17828	0.220915	0.217401	0.146811	0.186981	0.18404	0.136853	0.177947	0.169102	0.123921	0.164921
	7	0.149844	0.109045	0.163841	0.642918	0.633486	0.639125	0.539382	0.536711	0.537058	0.397445	0.369123	0.388329	0.336694	0.278692	0.349462	0.305148	0.258521	0.316364	0.276432	0.224566	0.268122	0.235463	0.189121	0.229089	0.22586	0.154564	0.191599	0.189677	0.14171	0.18619	0.171478	0.128805	0.168477
	7.25	0.150468	0.114542	0.167603	0.698172	0.688853	0.691878	0.586396	0.588067	0.588041	0.431856	0.408463	0.421551	0.354967	0.301688	0.375224	0.319638	0.277619	0.333924	0.290625	0.241694	0.282004	0.247411	0.201252	0.241982	0.231308	0.160396	0.199705	0.19203	0.145196	0.18882	0.173402	0.130763	0.172212
	7.5	0.151368	0.114999	0.167061	0.747836	0.741545	0.743856	0.626847	0.63512	0.628666	0.457512	0.435836	0.451951	0.377848	0.323022	0.396517	0.33762	0.294238	0.350789	0.301355	0.2565	0.297944	0.257189	0.209155	0.247628	0.236344	0.167316	0.205509	0.196149	0.150932	0.194654	0.176807	0.132623	0.175539
	7.75	0.152451	0.117912	0.171752	0.790482	0.789851	0.785392	0.6649	0.676542	0.666974	0.483043	0.467856	0.484907	0.395953	0.34383	0.418548	0.35568	0.31357	0.368294	0.315283	0.268909	0.311657	0.266693	0.218902	0.261428	0.242392	0.173035	0.209809	0.200684	0.154576	0.196993	0.181967	0.139594	0.179065
	8	0.155385	0.120837	0.176619	0.829484	0.82811	0.826192	0.700132	0.716547	0.700253	0.507299	0.493692	0.513219	0.418989	0.36875	0.441053	0.368699	0.328422	0.385212	0.32779	0.28523	0.325638	0.272514	0.230272	0.26738	0.246913	0.178381	0.216338	0.20598	0.156827	0.201716	0.183545	0.140753	0.182037
	8.25	0.155616	0.122216	0.177566	0.857001	0.857239	0.855069	0.736199	0.75129	0.729684	0.530754	0.520603	0.542184	0.434637	0.387875	0.460792	0.38491	0.345385	0.396153	0.340183	0.296945	0.33934	0.280108	0.237106	0.277703	0.252714	0.185501	0.221925	0.207954	0.1612	0.204401	0.184997	0.143239	0.185828
	8.5	0.156786	0.12299	0.17885	0.884113	0.888102	0.883477	0.763741	0.777641	0.765207	0.550873	0.549384	0.565794	0.45253	0.407755	0.480281	0.399016	0.360008	0.412139	0.352952	0.311914	0.351836	0.288368	0.24793	0.285096	0.260539	0.191553	0.224934	0.212368	0.16603	0.207622	0.188598	0.147075	0.18546
	8.75	0.155932	0.126265	0.181561	0.903329	0.907776	0.906521	0.784604	0.806808	0.789122	0.575292	0.570974	0.592046	0.471441	0.429288	0.495442	0.411045	0.377202	0.428163	0.361578	0.32585	0.36217	0.297964	0.256892	0.291142	0.266388	0.196268	0.232486	0.213876	0.169193	0.210575	0.191866	0.147901	0.189506
	9	0.159515	0.128465	0.184869	0.922034	0.921091	0.920981	0.807958	0.8278	0.810643	0.592619	0.592009	0.614435	0.485777	0.444724	0.513102	0.423227	0.390903	0.441989	0.376878	0.338425	0.37373	0.306521	0.263309	0.299959	0.267368	0.198089	0.233475	0.218293	0.174479	0.215618	0.192721	0.148131	0.189828
	9.25	0.159258	0.12942	0.188541	0.934768	0.937719	0.936383	0.825888	0.848207	0.833057	0.614294	0.613064	0.635227	0.501684	0.468068	0.526992	0.440726	0.405273	0.45214	0.384748	0.349896	0.380925	0.314	0.27138	0.309061	0.272655	0.203233	0.240849	0.219506	0.17446	0.21746	0.191005	0.149052	0.19087
	9.5	0.160644	0.131101	0.188104	0.949584	0.95041	0.946277	0.842414	0.86961	0.850792	0.625651	0.631409	0.653423	0.513836	0.478729	0.541592	0.449404	0.41691	0.465931	0.397524	0.360534	0.394069	0.318943	0.277308	0.31341	0.275005	0.206344	0.240175	0.22345	0.179349	0.219104	0.193908	0.151095	0.191465
	9.75	0.163555	0.134132	0.190666	0.955592	0.957964	0.954735	0.858854	0.884045	0.8667	0.644432	0.646588	0.672659	0.527924	0.496669	0.55643	0.462516	0.431828	0.473903	0.405122	0.368737	0.403743	0.325252	0.285483	0.320488	0.279208	0.211311	0.246137	0.226309	0.181195	0.221538	0.196295	0.153554	0.195196
	10	0.163276	0.132709	0.195024	0.960353	0.960435	0.962648	0.871907	0.895544	0.877859	0.656755	0.660546	0.688449	0.543242	0.509519	0.566241	0.472611	0.442895	0.484077	0.414358	0.37941	0.412784	0.332445	0.29438	0.325093	0.282655	0.213667	0.251669	0.226712	0.183655	0.223395	0.197141	0.157264	0.194985
	10.25	0.165116	0.136094	0.193979	0.966313	0.966817	0.964041	0.885227	0.90642	0.894235	0.673504	0.678133	0.703313	0.552227	0.525787	0.580852	0.478787	0.454225	0.493032	0.421486	0.391246	0.420845	0.33696	0.299185	0.329356	0.288011	0.216704	0.252548	0.230713	0.187351	0.22565	0.200089	0.154033	0.195588
	10.5	0.1628	0.138612	0.197065	0.97312	0.970454	0.968565	0.897954	0.915996	0.902111	0.689075	0.6916	0.713324	0.564071	0.537348	0.58996	0.49121	0.464972	0.504628	0.429972	0.401342	0.428321	0.342691	0.307501	0.335979	0.291893	0.220238	0.255802	0.231594	0.18554	0.226216	0.200234	0.158577	0.197161
	10.75	0.166267	0.137362	0.200562	0.975039	0.97058	0.973885	0.90403	0.921731	0.911212	0.695381	0.705945	0.723891	0.575813	0.549928	0.600849	0.500155	0.474635	0.512988	0.4379	0.406127	0.435793	0.346774	0.312605	0.34036	0.29292	0.222443	0.257114	0.236473	0.190009	0.22769	0.20061	0.157567	0.198159
	11	0.166547	0.13872	0.200314	0.973931	0.973363	0.973536	0.911759	0.93008	0.919365	0.710438	0.716734	0.737674	0.582914	0.557927	0.611872	0.507328	0.481912	0.520559	0.446672	0.416735	0.443337	0.354183	0.315714	0.346009	0.29422	0.224965	0.259688	0.235087	0.190251	0.229496	0.200236	0.159302	0.200246
	11.25	0.168541	0.142589	0.202493	0.978223	0.974189	0.975431	0.919684	0.93498	0.923943	0.719009	0.724108	0.746294	0.59473	0.572326	0.617377	0.516086	0.494123	0.529315	0.448263	0.425067	0.446631	0.35626	0.320179	0.348964	0.297535	0.228949	0.261533	0.235743	0.192731	0.232137	0.203249	0.161547	0.198654
	11.5	0.169174	0.143904	0.204104	0.981936	0.972882	0.977991	0.923704	0.941368	0.929749	0.725287	0.734597	0.755732	0.602753	0.582337	0.625902	0.520619	0.501701	0.537574	0.456505	0.434036	0.454932	0.363221	0.32458	0.353387	0.298088	0.233097	0.26149	0.240802	0.194452	0.233723	0.204599	0.159703	0.201419
	11.75	0.169713	0.144041	0.209277	0.982819	0.975268	0.97894	0.92841	0.946415	0.933711	0.733617	0.747366	0.761744	0.611587	0.592308	0.636579	0.531178	0.509461	0.540859	0.464325	0.442825	0.459286	0.365139	0.327455	0.357432	0.302117	0.232577	0.265543	0.239331	0.197832	0.2315	0.204928	0.162434	0.199811
	12	0.170595	0.146041	0.211802	0.984456	0.973918	0.978179	0.927362	0.947463	0.939035	0.743794	0.757102	0.771197	0.621264	0.599812	0.639426	0.537899	0.516916	0.547561	0.469884	0.446755	0.463361	0.370485	0.334515	0.36015	0.306593	0.235055	0.26665	0.239446	0.197286	0.234905	0.202609	0.161587	0.203646
	12.25	0.170339	0.146088	0.212266	0.98556	0.975978	0.979727	0.940285	0.952003	0.941377	0.752682	0.760734	0.778877	0.626342	0.608114	0.6481	0.543182	0.523763	0.552689	0.475787	0.453136	0.468645	0.373162	0.337774	0.363288	0.306811	0.235843	0.268209	0.243966	0.19848	0.235451	0.207335	0.162157	0.202794
	12.5	0.171339	0.149567	0.215261	0.985035	0.978726	0.97961	0.943293	0.956913	0.948844	0.758451	0.769203	0.78644	0.634908	0.617216	0.653565	0.549551	0.528347	0.55567	0.481679	0.459042	0.474948	0.377419	0.342285	0.365216	0.307431	0.239462	0.269985	0.243886	0.199683	0.235955	0.206449	0.164409	0.204825
	12.75	0.173982	0.150471	0.215683	0.984247	0.975265	0.981884	0.945292	0.959043	0.948437	0.763485	0.775458	0.788197	0.640011	0.6221	0.660206	0.554874	0.537282	0.562892	0.484642	0.464044	0.482195	0.377305	0.345783	0.365246	0.30874	0.240129	0.268471	0.242336	0.200558	0.236322	0.20818	0.164887	0.205193
	13	0.171268	0.152805	0.215901	0.98156	0.979992	0.980678	0.951933	0.960516	0.951361	0.771933	0.778661	0.795515	0.647123	0.629375	0.662804	0.556767	0.544162	0.569719	0.490423	0.46826	0.485709	0.385001	0.349525	0.370357	0.310779	0.240445	0.276022	0.24736	0.201036	0.235397	0.208259	0.162233	0.204147
	13.25	0.174198	0.154854	0.219817	0.98639	0.980182	0.98316	0.952366	0.964849	0.953233	0.777453	0.787351	0.800764	0.653211	0.632578	0.669488	0.563508	0.547275	0.573201	0.492313	0.476165	0.486891	0.387381	0.354452	0.371724	0.313175	0.243172	0.272768	0.245317	0.201205	0.238624	0.207869	0.166592	0.204204
	13.5	0.173438	0.154671	0.222853	0.984959	0.97641	0.98171	0.952833	0.962891	0.956676	0.7809	0.790474	0.808063	0.656067	0.642585	0.675844	0.568479	0.552327	0.579262	0.498145	0.480523	0.489576	0.387287	0.354725	0.37394	0.312164	0.245549	0.272806	0.245921	0.20224	0.238542	0.209293	0.166645	0.206546
	13.75	0.173918	0.158476	0.223819	0.989058	0.978054	0.984457	0.958767	0.968109	0.960988	0.786608	0.797967	0.810827	0.661813	0.647576	0.679273	0.575828	0.55873	0.577969	0.505139	0.486139	0.493398	0.391568	0.356668	0.376661	0.313876	0.246321	0.277476	0.249335	0.204899	0.23895	0.208895	0.164928	0.206638
	14	0.176935	0.156154	0.226933	0.988333	0.982062	0.984014	0.958044	0.966389	0.961998	0.791233	0.800666	0.816719	0.662986	0.650263	0.683076	0.575238	0.561062	0.580527	0.506117	0.488813	0.499334	0.395349	0.358045	0.376013	0.315998	0.245324	0.273834	0.249153	0.205265	0.240312	0.210085	0.168112	0.20865
	14.25	0.173555	0.160097	0.22899	0.985304	0.980845	0.980195	0.958639	0.969233	0.962278	0.794468	0.804978	0.81839	0.671535	0.657486	0.688724	0.580043	0.564208	0.58671	0.508024	0.491407	0.49682	0.394604	0.363667	0.37945	0.316113	0.248349	0.277152	0.248438	0.20582	0.241966	0.211188	0.168706	0.207484
	14.5	0.177682	0.161069	0.229417	0.988374	0.980214	0.981626	0.963167	0.967478	0.965283	0.799292	0.81159	0.82334	0.673063	0.662229	0.688577	0.58633	0.571673	0.588385	0.514033	0.496751	0.502313	0.398413	0.36173	0.384837	0.318599	0.249656	0.27735	0.250954	0.206967	0.241369	0.210997	0.16859	0.210083
	14.75	0.178375	0.164669	0.232735	0.988417	0.979399	0.982797	0.964028	0.972723	0.965367	0.797794	0.815707	0.82491	0.677929	0.664596	0.69195	0.588878	0.576204	0.59491	0.515854	0.499408	0.504572	0.39882	0.367076	0.383022	0.316052	0.250142	0.280748	0.251362	0.208319	0.242839	0.20979	0.169176	0.210262
	15	0.177119	0.164879	0.232863	0.989976	0.982125	0.981049	0.964207	0.973745	0.963071	0.805822	0.818586	0.827663	0.682676	0.668711	0.696891	0.59082	0.57916	0.594934	0.518316	0.501995	0.508749	0.401794	0.370097	0.383439	0.318432	0.250904	0.279578	0.253012	0.20663	0.245783	0.213846	0.1699	0.211659
	15.25	0.178661	0.166313	0.234803	0.989432	0.982098	0.98366	0.963977	0.972128	0.966184	0.80618	0.822681	0.830992	0.685854	0.675492	0.699169	0.595592	0.581662	0.594873	0.519623	0.506568	0.507013	0.401338	0.367442	0.38378	0.319616	0.250856	0.279044	0.250588	0.21002	0.243472	0.214363	0.169807	0.210558
	15.5	0.180652	0.168362	0.240322	0.994587	0.983448	0.983677	0.967191	0.978124	0.969364	0.813585	0.823852	0.833699	0.690475	0.679246	0.704911	0.59547	0.586231	0.60196	0.524808	0.50655	0.508871	0.402058	0.371904	0.388208	0.319875	0.251174	0.278986	0.251962	0.208681	0.243258	0.213459	0.169742	0.210761
	15.75	0.183183	0.16872	0.239517	0.990476	0.98025	0.984217	0.970262	0.975984	0.969958	0.8141	0.828793	0.837547	0.692331	0.679657	0.704666	0.598303	0.590759	0.602008	0.526011	0.514666	0.512946	0.406147	0.373655	0.386958	0.318945	0.253178	0.281704	0.250384	0.209916	0.243344	0.214584	0.171028	0.212508
	16	0.178737	0.173304	0.243259	0.991016	0.982264	0.985783	0.971419	0.977752	0.971613	0.818003	0.829102	0.835639	0.696632	0.682687	0.708248	0.599983	0.591487	0.606763	0.526507	0.513042	0.514472	0.405848	0.374353	0.390136	0.322614	0.253335	0.277794	0.25197	0.209373	0.244708	0.212556	0.174317	0.210616
	16.25	0.18121	0.172407	0.244376	0.991348	0.984541	0.984655	0.970194	0.976409	0.973097	0.820365	0.835763	0.84445	0.698596	0.689123	0.711669	0.602479	0.594017	0.60318	0.528752	0.516095	0.514237	0.406787	0.375614	0.388305	0.320723	0.25496	0.28005	0.251546	0.210759	0.245482	0.215222	0.17221	0.214791
	16.5	0.182012	0.173845	0.244414	0.992057	0.983258	0.982528	0.968241	0.980483	0.971129	0.820935	0.836338	0.842334	0.698606	0.68825	0.714418	0.60735	0.595834	0.607016	0.529606	0.52014	0.517746	0.407069	0.380426	0.38988	0.322409	0.253593	0.280078	0.253338	0.209917	0.243064	0.216158	0.173371	0.214124
	16.75	0.183808	0.175083	0.247838	0.990377	0.982515	0.987128	0.97272	0.976514	0.973577	0.825401	0.840111	0.845102	0.702207	0.691874	0.716694	0.610042	0.601751	0.611328	0.537176	0.52315	0.520765	0.410836	0.377944	0.389518	0.321289	0.255562	0.280969	0.255325	0.211981	0.247524	0.215629	0.173579	0.215763
	17	0.183307	0.175251	0.248397	0.992191	0.982439	0.986694	0.970527	0.979314	0.974119	0.825936	0.841136	0.850039	0.705043	0.696339	0.718922	0.611777	0.599961	0.608698	0.535653	0.522485	0.516503	0.410354	0.382459	0.389908	0.321789	0.257372	0.281582	0.253193	0.2126	0.246195	0.217362	0.175788	0.214874
	17.25	0.186689	0.177939	0.250094	0.988686	0.983469	0.985062	0.973477	0.982719	0.971583	0.829661	0.841601	0.85163	0.708887	0.698317	0.716385	0.615682	0.60333	0.611891	0.537051	0.523842	0.521761	0.414523	0.382429	0.390227	0.323753	0.256684	0.284495	0.255735	0.212587	0.247116	0.218155	0.176139	0.216687
	17.5	0.184456	0.177709	0.251872	0.988273	0.982826	0.988057	0.975321	0.981533	0.971943	0.833414	0.842564	0.851823	0.706275	0.698527	0.718179	0.616814	0.609242	0.615925	0.538909	0.527359	0.51979	0.415272	0.380487	0.392491	0.323195	0.256793	0.282878	0.25715	0.21185	0.24738	0.216597	0.175674	0.217678
	17.75	0.186436	0.183176	0.255442	0.991461	0.983611	0.984783	0.97505	0.979384	0.978893	0.83371	0.845455	0.85225	0.711492	0.701366	0.723616	0.616815	0.610097	0.614372	0.540005	0.528261	0.52163	0.412937	0.385178	0.389587	0.322695	0.255704	0.284464	0.256134	0.214455	0.248849	0.217412	0.175582	0.219702
	18	0.185021	0.180495	0.25643	0.991046	0.986388	0.986282	0.974375	0.978725	0.978004	0.835748	0.845264	0.854996	0.712449	0.703092	0.726865	0.618334	0.609179	0.616041	0.539684	0.528846	0.524308	0.414258	0.386987	0.3922	0.324536	0.258535	0.284983	0.259022	0.213973	0.24788	0.219628	0.175814	0.218535
	18.25	0.186512	0.183059	0.258227	0.990565	0.986411	0.988329	0.974278	0.983269	0.978318	0.834731	0.848339	0.853659	0.711064	0.707621	0.725459	0.619142	0.611994	0.616536	0.544046	0.533959	0.523124	0.412416	0.384476	0.390673	0.322594	0.259054	0.285234	0.257863	0.215147	0.251345	0.217363	0.176641	0.21874
	18.5	0.188431	0.184589	0.257212	0.98993	0.982914	0.985961	0.975684	0.981415	0.976521	0.839562	0.852349	0.85721	0.718614	0.706996	0.723523	0.621909	0.617395	0.618847	0.546192	0.531837	0.523515	0.417093	0.388015	0.395241	0.325414	0.259283	0.28462	0.257646	0.215259	0.252068	0.219644	0.177469	0.218395
	18.75	0.190013	0.185107	0.262125	0.991104	0.986511	0.986586	0.976243	0.981608	0.976609	0.842784	0.848567	0.860033	0.717987	0.707734	0.72909	0.621201	0.612279	0.617783	0.547995	0.534739	0.525717	0.416467	0.38643	0.394058	0.328994	0.261632	0.28648	0.259027	0.216403	0.25128	0.221764	0.179644	0.219852
	19	0.188743	0.187003	0.263842	0.992638	0.987686	0.986744	0.978738	0.984094	0.977368	0.838009	0.853406	0.856306	0.7206	0.711727	0.726037	0.623379	0.617373	0.624304	0.548736	0.535755	0.527417	0.419301	0.386476	0.393197	0.326372	0.261896	0.286168	0.259331	0.216492	0.252646	0.22166	0.180338	0.222602
	19.25	0.191582	0.188001	0.265955	0.993624	0.983656	0.98713	0.979302	0.983072	0.977629	0.840546	0.85177	0.858955	0.720148	0.713859	0.72715	0.625526	0.618074	0.621737	0.549588	0.53686	0.527017	0.418925	0.388516	0.393808	0.327201	0.261756	0.28492	0.261462	0.216647	0.251748	0.220422	0.180175	0.223341
	19.5	0.190891	0.190121	0.26425	0.993442	0.983542	0.984085	0.9766	0.982264	0.978778	0.843217	0.85485	0.860673	0.721848	0.714942	0.730306	0.625157	0.621577	0.62449	0.55003	0.537812	0.528929	0.418465	0.387955	0.396343	0.325121	0.260418	0.288508	0.260604	0.214492	0.251366	0.221208	0.179272	0.224365
	19.75	0.191254	0.193268	0.269569	0.993239	0.987753	0.986401	0.978854	0.981878	0.978809	0.843838	0.853732	0.861882	0.726257	0.716878	0.729423	0.628936	0.622006	0.622715	0.552366	0.540056	0.527544	0.421068	0.389214	0.397504	0.328181	0.262464	0.289072	0.259862	0.217197	0.253845	0.223644	0.181279	0.223421
	20	0.190899	0.190806	0.27142	0.99523	0.98401	0.985994	0.97626	0.98604	0.978464	0.846333	0.855482	0.861626	0.724749	0.715753	0.729954	0.628112	0.623723	0.62312	0.553181	0.541207	0.530587	0.421242	0.390623	0.399091	0.329967	0.263265	0.290768	0.258616	0.219411	0.251611	0.221464	0.18354	0.224755

## Sheet: 2e
	time (min)	Tum1-roGFP2 OxD values (pre-oxidized Tum1-roGFP2)
	0	0.987641
	0.25	0.989062
	0.5	0.991885
	0.75	0.992621
	1	0.989173
	1.25	0.992868
	1.5	0.990239
	1.75	0.992751
	2	0.99345
	2.25	0.993844
	2.5	0.992089
	2.75	0.994511
	3	0.989197
	3.25	0.991934
	3.5	0.994169
	3.75	0.99218
Add 150μM glutathione	4	0.994373
	4.25	0.993189
	4.5	0.972339
	4.75	0.969941
	5	0.972156
	5.25	0.972186
	5.5	0.974999
	5.75	0.976922
	6	0.98513
	6.25	0.979335
	6.5	0.986715
	6.75	0.985942
	7	0.987559
	7.25	0.990579
	7.5	0.990972
	7.75	0.990936
	8	0.990526
	8.25	0.991904
	8.5	0.993313
	8.75	0.991019
	9	0.995128
	9.25	0.993425
	9.5	0.99707
	9.75	0.998483
	10	0.993101
	10.25	0.99452
	10.5	0.9953
	10.75	0.997518
	11	0.998457
	11.25	0.996485
	11.5	0.997415
	11.75	0.997591
	12	1.00054
	12.25	0.99985
	12.5	1.0003
	12.75	0.998994
	13	1.00347
	13.25	0.997313
	13.5	1.00098
	13.75	0.99667
	14	1.00107
	14.25	0.999908
	14.5	1.00132
	14.75	1.00464
	15	1.00246
	15.25	1.00258
	15.5	1.0027
	15.75	1.00322
	16	1.00408
	16.25	0.999116
	16.5	1.00376
	16.75	1.00464
	17	1.00609
	17.25	1.00325
	17.5	1.00587
	17.75	1.00458
	18	1.00251
	18.25	1.007
	18.5	1.00761
	18.75	1.00302
	19	1.00359
	19.25	1.00594
	19.5	1.00583
	19.75	1.0065
	20	1.00789
	20.25	1.00649
	20.5	1.00524
	20.75	1.00681
	21	1.00846
	21.25	1.00829
	21.5	1.00742
	21.75	1.00821
	22	1.01183
	22.25	1.0088
	22.5	0.984601
	22.75	0.988961
	23	0.982958
	23.25	0.988124
	23.5	0.989484
	23.75	0.984793
	24	0.985297
	24.25	0.983635
	24.5	0.988828
	24.75	0.986623
	25	0.993037
	25.25	0.991886
	25.5	0.994253
	25.75	0.996484
	26	0.999911
	26.25	0.996507
	26.5	0.998341
	26.75	0.998792
	27	1.00166
	27.25	0.998801
	27.5	0.999011
	27.75	0.998527
	28	0.998699
	28.25	0.998284
	28.5	1.0002
	28.75	1.00017
	29	1.00166
	29.25	0.999181
	29.5	0.999688
	29.75	1.00172
	30	1.00031
	30.25	0.997123
	30.5	0.999397
	30.75	1.00278
	31	0.999792
	31.25	0.998344
	31.5	1.00226
	31.75	1.00233
	32	0.999413
	32.25	1.00349
	32.5	0.646314
	32.75	0.594082
	33	0.57154
	33.25	0.56267
	33.5	0.541023
	33.75	0.513054
	34	0.484618
	34.25	0.459847
	34.5	0.435026
	34.75	0.413394
	35	0.389997
	35.25	0.366676
	35.5	0.347882
	35.75	0.332431
	36	0.309219
	36.25	0.291288
	36.5	0.277516
	36.75	0.258775
	37	0.244827
	37.25	0.22991
	37.5	0.219579
	37.75	0.206774
	38	0.19147
	38.25	0.181599
	38.5	0.170501
	38.75	0.158398
	39	0.148365
	39.25	0.139276
	39.5	0.129918
	39.75	0.123028
	40	0.113749
	40.25	0.107141
	40.5	0.0985077
	40.75	0.0935624
	41	0.0867796
	41.25	0.0810333
	41.5	0.0747541
	41.75	0.0706348
	42	0.0665273
	42.25	0.0601452
	42.5	0.0602428
	42.75	0.0532677
	43	0.0522992
	43.25	0.0472449
	43.5	0.0452126
	43.75	0.0382927
	44	0.0397641
	44.25	0.0376351
	44.5	0.0350357
	44.75	0.0330685
	45	0.0314588
	45.25	0.0286871
	45.5	0.0284004
	45.75	0.0253432
	46	0.0214172
	46.25	0.0206537
	46.5	0.0215939
	46.75	0.020021
	47	0.0181583
	47.25	0.0150731
	47.5	0.0159639
	47.75	0.0167552
	48	0.0145471
	48.25	0.0122345
	48.5	0.0134895
	48.75	0.010668
	49	0.0137157
	49.25	0.0104466
	49.5	0.00852441
	49.75	0.0123655
	50	0.0093865
	50.25	0.00813062
	50.5	0.00803899
	50.75	0.00706485
	51	0.00745466
	51.25	0.00871343
	51.5	0.00448299
	51.75	0.00476408
	52	0.00333034
	52.25	0.00252412
	52.5	0.002361
	52.75	0.00339244
	53	0.00341805
	53.25	0.0019402
	53.5	0.00336698
	53.75	0.00064207
	54	0.00356411
	54.25	0.00226426
	54.5	0.00159607
	54.75	0.00195759
	55	0.00049942
	55.25	0.00217658
	55.5	0.0012171
	55.75	6.3935e-06
	56	0.00046083
	56.25	0.00185753
	56.5	0.00219576
	56.75	0.00113662
	57	-0.00024616
	57.25	0.00197167
	57.5	0.00030766
	57.75	-0.00060074
	58	-0.00035729
	58.25
	58.5
	58.75
	59
	59.25
	59.5
	59.75
	60
	60.25
	60.5
	60.75
	61
	61.25
	61.5
	61.75
	62
	62.25
	62.5
	62.75
	63
	63.25
	63.5
	63.75
	64
	64.25
	64.5
	64.75
	65
	65.25
	65.5
	65.75
	66
	66.25
	66.5
	66.75
	67
	67.25
	67.5
	67.75
	68
	68.25
	68.5
	68.75
	69
	69.25
	69.5
	69.75
	70
	70.25
	70.5
	70.75
	71
	71.25
	71.5
	71.75
	72
	72.25
	72.5
	72.75
	73
	73.25
	73.5
	73.75
	74
	74.25
	74.5
	74.75
	75
	75.25
	75.5
	75.75
	76
	76.25
	76.5
	76.75
	77
	77.25
	77.5
	77.75
	78
	78.25
	78.5
	78.75
	79
	79.25
	79.5
	79.75
	80
	80.25
	80.5
	80.75
	81
	81.25
	81.5
	81.75
	82
	82.25
	82.5
	82.75
	83
	83.25
	83.5
	83.75
	84

## Sheet: 2f
		Tum1roGFP2 OxD values
		vehicle			1µM 3MP + vehicle			1µM 3MP + 0.1µM ScUba4			1µM 3MP + 0.2µM ScUba4			1µM 3MP + 0.3µM ScUba4			1µM 3MP + 0.4µM ScUba4			1µM 3MP + 0.5µM ScUba4			1µM 3MP + 0.6µM ScUba4			1µM 3MP + 0.8µM ScUba4			1µM 3MP + 1.2µM ScUba4			1µM 3MP + 2.5µM ScUba4
	time (min)	Replica 1	Replica 2	Replica 3	Replica 1	Replica 2	Replica 3	Replica 1	Replica 2	Replica 3	Replica 1	Replica 2	Replica 3	Replica 1	Replica 2	Replica 3	Replica 1	Replica 2	Replica 3	Replica 1	Replica 2	Replica 3	Replica 1	Replica 2	Replica 3	Replica 1	Replica 2	Replica 3	Replica 1	Replica 2	Replica 3	Replica 1	Replica 2	Replica 3
	0	0.0976122	0.265658	0.253715	0.116896	0.286273	0.299924	0.133215	0.28669	0.285712	0.125553	0.282938	0.280523	0.12867	0.280865	0.284311	0.131737	0.279837	0.277711	0.131614	0.279281	0.274855	0.128125	0.277959	0.280368	0.129549	0.275102	0.275714	0.128274	0.269573	0.274478	0.129307	0.270249	0.275244
	0.25	0.0985842	0.27329	0.261263	0.117081	0.298414	0.304141	0.133647	0.294667	0.286068	0.126483	0.292451	0.28549	0.128701	0.285769	0.284363	0.130411	0.285459	0.280159	0.131866	0.280657	0.276262	0.128634	0.282192	0.279583	0.129389	0.278079	0.278959	0.130858	0.272961	0.275762	0.131432	0.273621	0.273653
	0.5	0.102925	0.282036	0.269145	0.119309	0.307755	0.304632	0.137441	0.299899	0.285388	0.130767	0.297401	0.289471	0.130172	0.291716	0.288133	0.133649	0.286319	0.283224	0.13355	0.282663	0.278999	0.129718	0.28479	0.283823	0.132865	0.281363	0.27858	0.135158	0.275325	0.279989	0.131492	0.27621	0.277398
	0.75	0.104368	0.284355	0.272658	0.122392	0.309253	0.311993	0.140706	0.301109	0.29458	0.134831	0.297003	0.290651	0.133712	0.291691	0.289891	0.13577	0.289582	0.285476	0.137238	0.28751	0.283262	0.130517	0.28783	0.284796	0.133713	0.282951	0.282001	0.13722	0.277721	0.282494	0.13582	0.277269	0.280132
	1	0.110081	0.290741	0.280809	0.127346	0.313821	0.314984	0.142625	0.30511	0.301474	0.134588	0.302488	0.294568	0.13519	0.295239	0.29434	0.139482	0.292136	0.292759	0.139889	0.291284	0.284502	0.135624	0.289814	0.289556	0.13662	0.284071	0.282616	0.138975	0.279653	0.284229	0.13707	0.278977	0.283151
	1.25	0.111622	0.295695	0.286467	0.126753	0.31951	0.322623	0.146839	0.306634	0.302446	0.137827	0.300146	0.303619	0.139091	0.299438	0.296892	0.142584	0.295899	0.294029	0.14095	0.296299	0.288421	0.140021	0.292838	0.291965	0.138539	0.289826	0.290258	0.142171	0.281644	0.287641	0.136553	0.282616	0.286057
	1.5	0.11591	0.300326	0.292039	0.135518	0.321959	0.330883	0.148763	0.310027	0.303853	0.142806	0.305739	0.30062	0.140891	0.303703	0.301356	0.143008	0.296103	0.295679	0.145732	0.297981	0.294139	0.141865	0.294952	0.295279	0.142828	0.294	0.29019	0.141706	0.285947	0.293493	0.141154	0.283357	0.287085
	1.75	0.120642	0.300978	0.298073	0.137147	0.329364	0.331745	0.149825	0.314772	0.309074	0.147185	0.309286	0.30474	0.145847	0.302784	0.306635	0.145187	0.29933	0.304139	0.147059	0.29897	0.29755	0.14203	0.297153	0.2991	0.143246	0.291175	0.295509	0.145221	0.28587	0.295191	0.141613	0.287657	0.291355
	2	0.125293	0.311289	0.30353	0.142105	0.33233	0.337003	0.154495	0.319961	0.312096	0.146782	0.312289	0.310863	0.148268	0.307652	0.309322	0.148012	0.300121	0.305941	0.148614	0.300547	0.296996	0.145963	0.299267	0.295764	0.14625	0.29707	0.295502	0.146866	0.289399	0.296236	0.145446	0.28778	0.29197
	2.25	0.130029	0.314063	0.30629	0.146924	0.331544	0.346035	0.157731	0.319792	0.314396	0.146844	0.313534	0.310796	0.14753	0.313601	0.30998	0.149441	0.303548	0.304737	0.15233	0.299678	0.301788	0.148629	0.298668	0.302098	0.149218	0.298559	0.298561	0.150652	0.290671	0.298466	0.146766	0.292087	0.298271
	2.5	0.134625	0.316109	0.309577	0.148509	0.342334	0.348952	0.159558	0.322073	0.32297	0.152811	0.316788	0.316712	0.154055	0.312702	0.314795	0.152393	0.307598	0.31089	0.154627	0.305441	0.302293	0.150383	0.303737	0.307539	0.148993	0.301003	0.302127	0.151414	0.292479	0.300849	0.149221	0.293233	0.298209
	2.75	0.136018	0.325122	0.312343	0.156079	0.342365	0.354837	0.159827	0.32912	0.323372	0.154358	0.31786	0.318301	0.15498	0.316769	0.31804	0.1556	0.309471	0.31262	0.15478	0.309725	0.308204	0.151954	0.30364	0.308274	0.152258	0.305958	0.305832	0.155095	0.297452	0.303123	0.152072	0.295239	0.300034
	3	0.139893	0.327478	0.3173	0.156894	0.347742	0.355556	0.164537	0.330272	0.328898	0.157672	0.323538	0.323929	0.157957	0.315679	0.323162	0.157699	0.311088	0.318156	0.157875	0.313545	0.308413	0.157346	0.307346	0.313202	0.155012	0.305942	0.301935	0.156934	0.296641	0.307751	0.152855	0.297978	0.302769
	3.25	0.145544	0.324513	0.319856	0.161607	0.351868	0.362358	0.166681	0.336615	0.332922	0.159246	0.328778	0.321294	0.159319	0.322863	0.325253	0.156823	0.315251	0.317832	0.159089	0.314302	0.313213	0.159783	0.307676	0.310839	0.155794	0.30728	0.306118	0.158558	0.300297	0.310168	0.153629	0.300216	0.305572
	3.5	0.149383	0.329785	0.32524	0.164619	0.354796	0.368107	0.169372	0.338566	0.337392	0.162197	0.327426	0.329536	0.16516	0.324373	0.327702	0.161444	0.316834	0.317545	0.160725	0.32036	0.318586	0.161445	0.314287	0.318963	0.158988	0.307612	0.307719	0.160907	0.304143	0.311856	0.156896	0.301955	0.309452
	3.75	0.151806	0.33856	0.327368	0.165332	0.358195	0.370317	0.173503	0.343365	0.342386	0.166075	0.329728	0.333739	0.163844	0.329295	0.330268	0.162943	0.322418	0.326743	0.164118	0.320614	0.320121	0.164103	0.31633	0.321017	0.161977	0.313867	0.313611	0.162069	0.305407	0.31628	0.160083	0.305772	0.309568
	4	0.155864	0.341838	0.331055	0.168984	0.366002	0.372322	0.173079	0.343699	0.338755	0.166495	0.337468	0.337516	0.167563	0.33453	0.334761	0.164761	0.323481	0.326443	0.169265	0.32501	0.32125	0.16928	0.318319	0.326777	0.163996	0.316511	0.316573	0.167739	0.308546	0.315913	0.163387	0.304165	0.312948
	4.25	0.156201	0.341749	0.335602	0.171432	0.362094	0.374134	0.175487	0.348709	0.347746	0.171485	0.340804	0.338398	0.169017	0.339511	0.337549	0.169674	0.328843	0.328866	0.171572	0.326227	0.324083	0.165849	0.315313	0.329	0.171068	0.319824	0.318836	0.169979	0.311301	0.316901	0.16411	0.310254	0.315116
Add 1μM 3MP	4.5	0.149497	0.304574	0.356209	0.165035	0.367687	0.396892	0.179302	0.365249	0.362552	0.137373	0.345757	0.353951	0.144117	0.342077	0.333987	0.152393	0.338827	0.314807	0.158181	0.339172	0.289457	0.164912	0.317358	0.299443	0.161379	0.309393	0.281917	0.147293	0.324197	0.347509	0.160771	0.295006	0.324765
	4.75	0.157772	0.342217	0.342999	0.208385	0.384386	0.432702	0.215969	0.386308	0.391925	0.206538	0.372379	0.371991	0.211488	0.363127	0.36743	0.205663	0.348291	0.351817	0.196472	0.346748	0.346994	0.195809	0.341986	0.347348	0.183786	0.345152	0.340908	0.20387	0.337785	0.333536	0.170031	0.340239	0.328745
	5	0.168538	0.353501	0.349699	0.244139	0.405488	0.46735	0.243088	0.416094	0.41217	0.21545	0.383534	0.38378	0.200933	0.367445	0.377833	0.194935	0.354536	0.360669	0.192651	0.354608	0.350016	0.180894	0.350002	0.349192	0.181947	0.35381	0.335135	0.194948	0.342343	0.33681	0.178946	0.337058	0.333051
	5.25	0.172581	0.358293	0.350915	0.283657	0.433125	0.505659	0.279775	0.423633	0.43837	0.241847	0.397762	0.406176	0.224137	0.379412	0.389171	0.20549	0.358766	0.365448	0.20331	0.362661	0.355732	0.203478	0.349922	0.352833	0.189196	0.352937	0.344689	0.190686	0.345345	0.348582	0.176856	0.336877	0.333496
	5.5	0.176131	0.361152	0.359201	0.329847	0.474262	0.548733	0.31554	0.439533	0.459185	0.270168	0.408402	0.425756	0.239803	0.398571	0.405006	0.214342	0.371586	0.376331	0.210562	0.37476	0.363553	0.207695	0.353044	0.358475	0.196557	0.355163	0.351091	0.197194	0.350649	0.347508	0.182905	0.344188	0.339806
	5.75	0.179835	0.365758	0.364498	0.381687	0.513383	0.59235	0.34701	0.461826	0.481713	0.298711	0.41662	0.449833	0.263917	0.414785	0.42434	0.227367	0.378778	0.386761	0.217952	0.382054	0.378247	0.219305	0.360959	0.367418	0.201158	0.359354	0.357204	0.197879	0.356238	0.351838	0.189157	0.340796	0.337495
	6	0.182413	0.36722	0.370133	0.425153	0.563125	0.636222	0.370602	0.495658	0.501513	0.321105	0.431153	0.477254	0.279511	0.427647	0.447919	0.23699	0.380021	0.407083	0.224662	0.393407	0.390058	0.229604	0.364483	0.375387	0.205814	0.363643	0.363871	0.202032	0.359608	0.353911	0.190668	0.339786	0.337736
	6.25	0.185557	0.377154	0.376068	0.477323	0.612651	0.674445	0.38532	0.527673	0.529141	0.344966	0.44915	0.509782	0.300819	0.439696	0.467995	0.248329	0.389662	0.424158	0.231322	0.397108	0.400906	0.237466	0.37263	0.386045	0.209717	0.36962	0.369439	0.205993	0.356999	0.353292	0.191022	0.347196	0.337273
	6.5	0.189959	0.37901	0.382111	0.529862	0.648445	0.710981	0.402842	0.568259	0.554209	0.363257	0.473639	0.534923	0.314471	0.453177	0.489564	0.252455	0.388911	0.443622	0.235204	0.399172	0.418729	0.237758	0.378465	0.396742	0.212067	0.377853	0.375502	0.209991	0.357466	0.355406	0.193736	0.345683	0.340299
	6.75	0.194513	0.384638	0.377891	0.587123	0.69189	0.753518	0.427448	0.609851	0.583595	0.381828	0.50589	0.563519	0.325925	0.457925	0.505426	0.263249	0.399262	0.465247	0.238196	0.406705	0.430985	0.246197	0.384313	0.407616	0.217287	0.381408	0.379934	0.211892	0.361105	0.358102	0.198282	0.350167	0.341192
	7	0.196736	0.394458	0.384432	0.633744	0.732351	0.788999	0.458459	0.648212	0.621981	0.403851	0.532089	0.59399	0.33418	0.462097	0.519313	0.270064	0.402117	0.482592	0.243957	0.413255	0.444672	0.254477	0.390969	0.420148	0.222835	0.386009	0.386557	0.220106	0.366185	0.365912	0.198631	0.354103	0.345888
	7.25	0.203184	0.399387	0.389404	0.689086	0.771634	0.823586	0.495137	0.684479	0.658993	0.420851	0.557458	0.626653	0.351184	0.473145	0.534293	0.279581	0.411152	0.500606	0.250408	0.421577	0.450837	0.259448	0.3987	0.42115	0.226729	0.389808	0.391648	0.216894	0.371665	0.367564	0.197264	0.354623	0.346045
	7.5	0.208121	0.403395	0.394652	0.733224	0.809148	0.849966	0.536257	0.719379	0.682876	0.44355	0.589253	0.652973	0.361611	0.478992	0.53825	0.290337	0.422389	0.511598	0.260635	0.431354	0.452605	0.266121	0.404093	0.429117	0.231251	0.396284	0.39264	0.222355	0.372019	0.371014	0.199394	0.356087	0.346358
	7.75	0.212476	0.405516	0.39924	0.774493	0.835765	0.881109	0.580785	0.75484	0.716545	0.464714	0.619179	0.680128	0.370516	0.491109	0.544201	0.302098	0.433657	0.520263	0.268035	0.436795	0.455816	0.273504	0.412836	0.431504	0.230261	0.402008	0.395582	0.221547	0.378126	0.371829	0.202561	0.360861	0.346561
	8	0.212743	0.41323	0.403849	0.81394	0.871298	0.905327	0.625727	0.779636	0.740967	0.481561	0.646992	0.711511	0.387816	0.501738	0.545408	0.312069	0.445886	0.531059	0.27836	0.44535	0.456056	0.277451	0.418325	0.433569	0.234411	0.403742	0.396366	0.225337	0.379122	0.371942	0.205605	0.362736	0.352943
	8.25	0.217227	0.416188	0.410603	0.843919	0.889906	0.922221	0.665546	0.80713	0.768803	0.504263	0.673304	0.729346	0.403844	0.518527	0.546211	0.32497	0.460835	0.537909	0.291684	0.459443	0.459498	0.28403	0.425319	0.433759	0.236966	0.411963	0.399477	0.228351	0.383561	0.371341	0.205528	0.360821	0.350426
	8.5	0.220273	0.422001	0.411038	0.873697	0.909114	0.942822	0.710861	0.831276	0.792206	0.532093	0.702006	0.75505	0.426576	0.534863	0.548322	0.342295	0.476525	0.539047	0.301158	0.46727	0.464352	0.289219	0.428931	0.438805	0.240207	0.413464	0.399753	0.22869	0.38399	0.376004	0.204047	0.363898	0.353579
	8.75	0.222105	0.428353	0.415754	0.897594	0.928392	0.954589	0.756016	0.855426	0.81044	0.551926	0.724851	0.775774	0.451758	0.550604	0.549536	0.356257	0.492937	0.537017	0.314618	0.477732	0.467261	0.294713	0.439	0.438874	0.246795	0.418897	0.406447	0.231771	0.38847	0.37837	0.207392	0.369854	0.354374
	9	0.227664	0.428158	0.417973	0.919575	0.937226	0.961455	0.791809	0.875077	0.828163	0.580732	0.746654	0.800153	0.472351	0.571664	0.558165	0.366328	0.50526	0.542072	0.322365	0.490405	0.474001	0.298719	0.441775	0.44484	0.249386	0.424476	0.406977	0.23411	0.389283	0.37922	0.206093	0.368052	0.352964
	9.25	0.2301	0.4346	0.419174	0.926095	0.950039	0.964771	0.827933	0.894886	0.84515	0.609316	0.771487	0.816931	0.497805	0.590446	0.570017	0.379213	0.520393	0.54161	0.335597	0.497264	0.476643	0.303616	0.450824	0.447333	0.250934	0.428399	0.411751	0.236604	0.393749	0.383233	0.209828	0.374568	0.357898
	9.5	0.232959	0.43634	0.42192	0.949749	0.958105	0.969953	0.853443	0.908002	0.863993	0.633175	0.788783	0.833317	0.520629	0.607975	0.583976	0.389915	0.531368	0.546053	0.344185	0.512769	0.481716	0.309643	0.458764	0.450602	0.255288	0.432564	0.414516	0.240287	0.396232	0.385012	0.213641	0.370885	0.355155
	9.75	0.236693	0.440427	0.423127	0.957146	0.96505	0.972509	0.873527	0.918944	0.876127	0.658857	0.806999	0.849784	0.541348	0.623796	0.598656	0.402847	0.545317	0.545322	0.348636	0.517092	0.488004	0.315015	0.463623	0.452082	0.258941	0.438793	0.419832	0.244135	0.398322	0.38641	0.210269	0.373452	0.358347
	10	0.241695	0.442709	0.429665	0.964152	0.972782	0.981756	0.901049	0.934515	0.888723	0.681596	0.824222	0.863424	0.560259	0.647826	0.612534	0.410169	0.558443	0.54862	0.35431	0.525244	0.497429	0.31908	0.469672	0.46013	0.261783	0.439037	0.4217	0.241457	0.401443	0.387928	0.212306	0.376354	0.359085
	10.25	0.242904	0.445443	0.429881	0.968952	0.975423	0.980557	0.91631	0.943953	0.903324	0.703041	0.839256	0.873792	0.577691	0.666747	0.624665	0.41983	0.57751	0.550725	0.357056	0.536946	0.502946	0.324443	0.473969	0.466826	0.263215	0.445718	0.426971	0.246088	0.401382	0.391192	0.213999	0.373931	0.357671
	10.5	0.247443	0.450886	0.432238	0.976316	0.980458	0.982629	0.932667	0.956424	0.912415	0.729905	0.854775	0.883884	0.59137	0.680468	0.644268	0.431357	0.584986	0.558811	0.367855	0.543376	0.5123	0.331391	0.479254	0.472309	0.265161	0.445229	0.429537	0.248436	0.403829	0.390322	0.216279	0.378249	0.361236
	10.75	0.247261	0.452599	0.436552	0.979478	0.982528	0.981114	0.943331	0.959759	0.916968	0.746419	0.866778	0.894296	0.602784	0.696042	0.659569	0.442972	0.599313	0.563338	0.373565	0.55041	0.52162	0.333609	0.485786	0.480352	0.267928	0.452303	0.43243	0.249926	0.400993	0.391963	0.217491	0.377962	0.360751
	11	0.253171	0.461367	0.436883	0.985337	0.985244	0.982903	0.95252	0.968427	0.924491	0.760606	0.884534	0.901011	0.608865	0.713731	0.670667	0.441303	0.607905	0.57182	0.378278	0.555442	0.52926	0.336174	0.492041	0.485256	0.271633	0.455173	0.434539	0.2523	0.409292	0.395954	0.21738	0.381459	0.363553
	11.25	0.251857	0.459926	0.443371	0.985321	0.985216	0.988395	0.963603	0.972055	0.935334	0.777111	0.892788	0.908626	0.621952	0.728409	0.687671	0.454054	0.615955	0.583255	0.384427	0.556166	0.530545	0.339188	0.49466	0.489373	0.275236	0.456419	0.43593	0.25388	0.411217	0.396913	0.220838	0.380273	0.362036
	11.5	0.25925	0.463149	0.443689	0.989134	0.989797	0.986252	0.967466	0.973325	0.93925	0.79259	0.904732	0.910185	0.629488	0.741765	0.701551	0.457618	0.62481	0.59815	0.38655	0.565019	0.538857	0.343027	0.503087	0.494573	0.272217	0.46194	0.439859	0.254976	0.413329	0.396942	0.220162	0.382589	0.361116
	11.75	0.260749	0.464869	0.443908	0.984581	0.988825	0.987119	0.973934	0.981688	0.94686	0.802637	0.913027	0.917467	0.63912	0.757712	0.715568	0.467409	0.635406	0.604865	0.391747	0.571309	0.540119	0.349839	0.504931	0.497883	0.279619	0.465567	0.444802	0.257712	0.411912	0.399301	0.220298	0.381963	0.366114
	12	0.262865	0.467007	0.448872	0.990365	0.987879	0.988253	0.97902	0.984974	0.949283	0.814101	0.923569	0.920983	0.642297	0.764701	0.728116	0.46928	0.644188	0.613041	0.397846	0.57465	0.541713	0.34986	0.509782	0.498264	0.280374	0.465949	0.445188	0.257574	0.415682	0.401721	0.223106	0.382194	0.365205
	12.25	0.264647	0.472419	0.449923	0.992879	0.988687	0.984933	0.979015	0.987786	0.952962	0.821535	0.932148	0.922393	0.657458	0.774639	0.732785	0.474332	0.650989	0.622797	0.400996	0.581845	0.544546	0.352662	0.512251	0.502793	0.285099	0.471065	0.444542	0.2577	0.41633	0.402508	0.222624	0.38403	0.365199
	12.5	0.2672	0.47186	0.454345	0.993656	0.990944	0.986855	0.982881	0.987625	0.957409	0.833103	0.939192	0.926852	0.66545	0.785967	0.746098	0.4826	0.654787	0.634308	0.404835	0.586056	0.547551	0.355904	0.51712	0.505224	0.284411	0.46997	0.450704	0.259321	0.420001	0.399977	0.224558	0.386213	0.367462
	12.75	0.271922	0.477647	0.454687	0.992311	0.990392	0.9881	0.990994	0.994653	0.96417	0.83986	0.943076	0.928693	0.669561	0.79397	0.75703	0.487173	0.665937	0.640678	0.408358	0.590873	0.5479	0.361605	0.520143	0.507247	0.285614	0.473766	0.448021	0.260072	0.41812	0.404778	0.223851	0.388064	0.368788
	13	0.270484	0.477564	0.459367	0.993891	0.994281	0.986472	0.990004	0.995287	0.963833	0.847914	0.951184	0.935124	0.679163	0.803187	0.763233	0.493422	0.672192	0.647456	0.41456	0.593222	0.555944	0.360574	0.523043	0.510291	0.290194	0.473862	0.44897	0.261395	0.422315	0.405038	0.226715	0.389024	0.367994
	13.25	0.27423	0.477165	0.460357	0.994829	0.991944	0.98782	0.991524	0.994584	0.966874	0.852754	0.951643	0.933807	0.684315	0.806924	0.766995	0.502047	0.673848	0.652787	0.418781	0.601056	0.554553	0.365442	0.52586	0.508397	0.293001	0.476628	0.451456	0.262355	0.42605	0.407387	0.227633	0.391391	0.370563
	13.5	0.278714	0.484014	0.460562	0.997177	0.992977	0.991683	0.99011	0.995935	0.969764	0.858389	0.959671	0.936406	0.691136	0.812909	0.77581	0.506221	0.679067	0.657671	0.422668	0.606047	0.560855	0.365818	0.530537	0.51238	0.29596	0.480739	0.453646	0.263768	0.424347	0.406005	0.228915	0.389544	0.368907
	13.75	0.279383	0.489044	0.463435	0.995258	0.991757	0.99124	0.99185	0.998408	0.971398	0.870029	0.961786	0.939732	0.699146	0.818348	0.78038	0.511965	0.685084	0.658296	0.425167	0.605665	0.563566	0.367313	0.531041	0.513747	0.292871	0.48357	0.455999	0.265133	0.427234	0.408119	0.229407	0.392501	0.370661
	14	0.283899	0.493543	0.465841	0.995784	0.993501	0.986877	0.996428	0.997093	0.973138	0.872993	0.965414	0.943058	0.704731	0.827375	0.781583	0.514105	0.690557	0.661284	0.42653	0.607322	0.566111	0.372372	0.53319	0.518159	0.298004	0.483855	0.454682	0.265497	0.427864	0.408202	0.231466	0.394351	0.37166
	14.25	0.283235	0.490863	0.468306	1.00051	0.992311	0.989985	0.991726	0.999346	0.973597	0.87867	0.968367	0.945012	0.706386	0.833745	0.791727	0.519389	0.692146	0.656984	0.429214	0.613158	0.569189	0.373136	0.536894	0.517449	0.302196	0.487984	0.456338	0.270247	0.429199	0.410383	0.233812	0.394597	0.371365
	14.5	0.28513	0.494647	0.469635	0.997488	0.994211	0.982821	0.997803	0.997535	0.977101	0.883594	0.968227	0.951601	0.71844	0.83725	0.793875	0.519765	0.696978	0.657533	0.434877	0.614704	0.570553	0.373187	0.53572	0.518576	0.2996	0.489894	0.457776	0.269808	0.429654	0.408592	0.23021	0.392958	0.372533
	14.75	0.286896	0.496042	0.473201	0.994487	0.992061	0.989242	0.994343	0.998015	0.976313	0.888822	0.96988	0.951612	0.715681	0.839763	0.796048	0.526502	0.700758	0.659585	0.436456	0.617347	0.573856	0.379366	0.539812	0.523652	0.301878	0.488968	0.458833	0.273086	0.430476	0.411677	0.232247	0.396015	0.372552
	15	0.291902	0.500112	0.473045	0.997916	0.994882	0.987478	0.995422	1.00177	0.978652	0.891922	0.978067	0.953642	0.720878	0.846353	0.80066	0.528649	0.6997	0.656319	0.439985	0.623162	0.574471	0.374988	0.543467	0.523792	0.305701	0.491065	0.460329	0.270067	0.431557	0.413659	0.234042	0.396758	0.372087
	15.25	0.295102	0.503519	0.477117	0.994799	0.992722	0.989859	0.997612	1.00262	0.982603	0.896402	0.976101	0.957906	0.723843	0.849987	0.80196	0.534527	0.712048	0.655064	0.441674	0.625818	0.57975	0.378065	0.545626	0.528466	0.307855	0.492249	0.458301	0.274829	0.437739	0.413706	0.235715	0.398133	0.371604
	15.5	0.299226	0.504503	0.477406	0.99867	0.995498	0.987474	0.996159	1.00057	0.978473	0.900289	0.977689	0.958855	0.728314	0.852016	0.804784	0.534901	0.710441	0.655816	0.447034	0.623217	0.576972	0.37968	0.549894	0.527086	0.307089	0.49327	0.460753	0.275539	0.435787	0.414281	0.237341	0.398089	0.376629
	15.75	0.301693	0.505063	0.481417	0.994136	0.995122	0.986544	0.996515	1.00245	0.984349	0.905123	0.979529	0.959044	0.73385	0.853932	0.807472	0.536613	0.711988	0.656543	0.449891	0.625804	0.579348	0.382863	0.54699	0.528519	0.310665	0.495337	0.465011	0.277584	0.437716	0.41345	0.238825	0.398533	0.376368
	16	0.301633	0.50753	0.482785	0.998893	0.996448	0.990325	0.996714	1.00412	0.984277	0.90518	0.98099	0.962945	0.732931	0.857766	0.807483	0.541242	0.71875	0.65362	0.449283	0.629152	0.582273	0.383618	0.552255	0.53165	0.313234	0.498228	0.465778	0.276437	0.438127	0.413508	0.237791	0.397905	0.376236
	16.25	0.300965	0.512066	0.480631	0.998041	0.993005	0.987902	1.00036	1.00166	0.974763	0.910455	0.984207	0.961869	0.735608	0.861397	0.809547	0.541677	0.719858	0.654164	0.452306	0.629088	0.58071	0.388374	0.553138	0.531926	0.313307	0.497595	0.465351	0.279971	0.437682	0.415771	0.239037	0.398238	0.376027
	16.5	0.303534	0.512727	0.487093	0.997956	0.995233	0.993934	1.00085	1.00105	0.982404	0.915604	0.982704	0.964188	0.736776	0.866027	0.813652	0.546948	0.721534	0.660793	0.454891	0.633779	0.583194	0.38856	0.550556	0.530826	0.312491	0.498941	0.465864	0.278761	0.440038	0.418575	0.240655	0.400285	0.379009
	16.75	0.306581	0.519507	0.485314	0.996426	0.995156	0.989374	0.997131	1.00069	0.984633	0.915433	0.981039	0.963757	0.741878	0.867601	0.812896	0.549354	0.724389	0.66532	0.45345	0.633538	0.585301	0.39188	0.554111	0.534763	0.317187	0.499015	0.468671	0.281565	0.440821	0.417632	0.24222	0.401748	0.378955
	17	0.308932	0.519657	0.485447	1.00015	0.994943	0.990608	0.997349	0.999785	0.982126	0.917054	0.984956	0.967418	0.743065	0.870372	0.811036	0.552786	0.724173	0.663274	0.460775	0.636653	0.585645	0.396067	0.556972	0.535221	0.316743	0.504129	0.467596	0.278499	0.440665	0.418755	0.240937	0.402971	0.380415
	17.25	0.311122	0.519896	0.48785	0.998931	0.993826	0.989427	0.996738	1.00168	0.980985	0.923137	0.987846	0.963012	0.747721	0.871762	0.81518	0.553754	0.727172	0.666521	0.459043	0.638204	0.585377	0.393645	0.558326	0.534267	0.319254	0.502416	0.47183	0.283955	0.442997	0.417086	0.241403	0.40289	0.380329
	17.5	0.310016	0.527015	0.491373	0.998575	0.994314	0.989762	0.995303	1.00056	0.983688	0.921787	0.988217	0.966392	0.749873	0.873908	0.814263	0.556535	0.729291	0.670357	0.461747	0.639612	0.586832	0.392534	0.558647	0.538078	0.317652	0.505346	0.469358	0.282359	0.446844	0.419538	0.242774	0.402299	0.376524
	17.75	0.312742	0.525733	0.491234	0.9943	0.996359	0.9913	1.00216	1.00153	0.985001	0.925621	0.986555	0.967885	0.753669	0.87716	0.816491	0.556315	0.729273	0.675055	0.464543	0.640436	0.58761	0.398734	0.562287	0.538901	0.322982	0.503626	0.473303	0.287151	0.444322	0.421927	0.242842	0.406718	0.381904
	18	0.316541	0.525891	0.493109	1.00012	0.99589	0.993565	1.00341	1.0016	0.98662	0.925778	0.98652	0.973034	0.751778	0.874511	0.819027	0.558955	0.733714	0.677862	0.467106	0.642669	0.589473	0.398737	0.560819	0.536662	0.320779	0.506162	0.473708	0.285065	0.444749	0.423388	0.243187	0.407586	0.37674
	18.25	0.319897	0.532124	0.494529	0.996658	0.997133	0.9939	0.999222	1.00033	0.982343	0.932911	0.988334	0.971109	0.751839	0.876605	0.817668	0.558452	0.734378	0.681094	0.46776	0.640404	0.594745	0.40034	0.563259	0.538767	0.324713	0.506241	0.475663	0.288491	0.448944	0.424911	0.244333	0.407699	0.383677
	18.5	0.319685	0.530392	0.497475	0.992687	0.995808	0.988685	1.00011	1.00379	0.983255	0.929849	0.987976	0.971771	0.75882	0.881751	0.818982	0.562828	0.738445	0.685137	0.47029	0.644545	0.595709	0.400372	0.563546	0.539072	0.327619	0.505819	0.475802	0.285366	0.447338	0.422105	0.245202	0.40759	0.382194
	18.75	0.320695	0.537496	0.502422	0.998058	0.99313	0.994665	0.998178	1.00234	0.985047	0.931587	0.991639	0.973209	0.758366	0.883083	0.822191	0.563615	0.737385	0.689391	0.472915	0.646433	0.59714	0.402916	0.563891	0.543778	0.328505	0.505714	0.476439	0.288631	0.45086	0.426572	0.246474	0.40489	0.382251
	19	0.327114	0.53469	0.502081	0.996911	0.997596	0.991422	0.999283	1.00063	0.985919	0.933881	0.99216	0.973434	0.760388	0.881907	0.824237	0.567397	0.73644	0.689828	0.474409	0.649705	0.596472	0.402027	0.569329	0.540515	0.328272	0.510046	0.476532	0.291613	0.450474	0.425192	0.247344	0.410017	0.384985
	19.25	0.322813	0.536578	0.504947	0.99569	0.997074	0.989122	0.99755	1.00488	0.980192	0.936448	0.987203	0.97153	0.763424	0.883073	0.824282	0.56581	0.743349	0.692002	0.477122	0.647182	0.598519	0.405573	0.565915	0.542891	0.331237	0.508516	0.479893	0.288636	0.452653	0.428156	0.247375	0.409324	0.381975
	19.5	0.330262	0.543201	0.502833	0.997451	0.996506	0.992835	0.995444	1.00088	0.983499	0.93401	0.990164	0.974176	0.764959	0.885561	0.825467	0.57003	0.739547	0.693738	0.478255	0.648241	0.600266	0.405291	0.566389	0.544711	0.331416	0.511059	0.474978	0.293199	0.453263	0.429031	0.248709	0.410389	0.380107
	19.75	0.327062	0.542196	0.505214	0.999451	0.995466	0.997545	1.00038	1.00307	0.985935	0.934836	0.989867	0.974738	0.765785	0.886712	0.825507	0.570709	0.74556	0.695247	0.477362	0.651938	0.601995	0.40861	0.57124	0.54494	0.335684	0.513643	0.478684	0.293606	0.450967	0.426575	0.248865	0.408667	0.382627
	20	0.331531	0.546267	0.508713	0.99619	0.998385	0.996526	0.998271	1.0023	0.985076	0.935786	0.990241	0.975977	0.767901	0.887883	0.824223	0.573891	0.745648	0.698559	0.480715	0.651192	0.601982	0.409717	0.571916	0.54593	0.333622	0.51422	0.477128	0.293874	0.454419	0.428882	0.251087	0.411294	0.385336

## Sheet: 2g
		Tum1roGFP2 OxD values
		Vehicle			1μM 3MP + vehicle			1μM 3MP + 0.4µM Hs Trx1			1μM 3MP + 0.6µM Hs Trx1			1μM 3MP + 0.7µM Hs Trx1			1μM 3MP + 0.75µM Hs Trx1			1μM 3MP + 0.8µM Hs Trx1			1μM 3MP + 0.85µM Hs Trx1			1μM 3MP + 0.9µM Hs Trx1			1μM 3MP + 0.95µM Hs Trx1			1μM 3MP + 1µM Hs Trx1			1μM 3MP + 1.05µM Hs Trx1			1μM 3MP + 1.1µM Hs Trx1			1μM 3MP + 1.15µM Hs Trx1			1μM 3MP + 1.2µM Hs Trx1			1μM 3MP + 1.25µM Hs Trx1
	time (min)	Replica 1	Replica 2	Replica 3	Replica 1	Replica 2	Replica 3	Replica 1	Replica 2	Replica 3	Replica 1	Replica 2	Replica 3	Replica 1	Replica 2	Replica 3	Replica 1	Replica 2	Replica 3	Replica 1	Replica 2	Replica 3	Replica 1	Replica 2	Replica 3	Replica 1	Replica 2	Replica 3	Replica 1	Replica 2	Replica 3	Replica 1	Replica 2	Replica 3	Replica 1	Replica 2	Replica 3	Replica 1	Replica 2	Replica 3	Replica 1	Replica 2	Replica 3	Replica 1	Replica 2	Replica 3	Replica 1	Replica 2	Replica 3
	0	0.0703781	0.0447887	0.0625429	0.0752955	0.0546563	0.0671409	0.05214	0.0394744	0.0544186	0.0474794	0.0472231	0.0503891	0.0464336	0.0407382	0.0523994	0.0456207	0.0399039	0.0525538	0.0451404	0.0398657	0.0485529	0.043815	0.0420029	0.0525618	0.0419644	0.0396604	0.0530945	0.0424843	0.0413572	0.0509278	0.0486172	0.0413866	0.0571808	0.0506565	0.0421776	0.054123	0.0480411	0.0420537	0.0508666	0.00108209	0.0437427	0.0529525	0.0477437	0.0468322	0.055421	0.0454845	0.0433337	0.0553192
	0.25	0.0721132	0.0521531	0.069347	0.0767364	0.0577531	0.0772401	0.0540776	0.0410681	0.0541193	0.0472782	0.0477671	0.0521783	0.0474486	0.0416519	0.0518347	0.0447654	0.042213	0.0510368	0.0462514	0.0378022	0.0509461	0.0452409	0.0434748	0.0535771	0.0441748	0.039899	0.0529676	0.0431524	0.0414904	0.0534822	0.0499889	0.0411779	0.0551817	0.0506658	0.0436624	0.055774	0.0471844	0.0427538	0.05316	0.00064564	0.042775	0.0534717	0.0455631	0.0443075	0.0572569	0.0472719	0.0429757	0.0552541
	0.5	0.0714838	0.0519573	0.0712418	0.0793085	0.0583493	0.0786778	0.0539869	0.0429652	0.0574933	0.0509663	0.0483682	0.0528963	0.0468769	0.0420203	0.0534848	0.0458332	0.0420061	0.0529164	0.0450432	0.0405669	0.0529678	0.0470185	0.0442858	0.0555058	0.0470486	0.0416991	0.0558925	0.0438512	0.0424205	0.0543601	0.0530329	0.042753	0.0586616	0.0529833	0.0436784	0.0573714	0.0495104	0.042436	0.0550703	0.00058814	0.0445147	0.0560301	0.0466432	0.0457547	0.0581041	0.0477529	0.0462193	0.0569137
	0.75	0.0749969	0.0538222	0.0768955	0.0803442	0.0607036	0.082269	0.0557276	0.0425047	0.0576796	0.0508387	0.0482514	0.0561016	0.0488318	0.0433433	0.0561243	0.0468567	0.0416403	0.0540747	0.0457724	0.0413177	0.0520718	0.0488871	0.044267	0.0585244	0.047573	0.041565	0.0560659	0.0443846	0.0419189	0.0548098	0.0528685	0.0431418	0.0603009	0.0516915	0.0450973	0.0602357	0.0503162	0.0430143	0.0553631	0.00350626	0.0434393	0.0575802	0.0485742	0.0473744	0.0586142	0.0496748	0.0465407	0.0580755
	1	0.0781657	0.0544929	0.0781758	0.0819098	0.0632395	0.0853307	0.058302	0.0428805	0.0603612	0.0535367	0.0493811	0.0552366	0.0499894	0.0429822	0.0560484	0.0478969	0.0435562	0.056524	0.047628	0.042713	0.0562388	0.0512087	0.0470133	0.0583123	0.0479567	0.0442942	0.0569884	0.0457819	0.0443854	0.0547008	0.0538851	0.0447039	0.0615744	0.0546543	0.0446431	0.0611984	0.0519274	0.042751	0.0552316	0.00681241	0.0442046	0.0579821	0.0489322	0.047441	0.0597418	0.05095	0.0462158	0.0583189
	1.25	0.0814951	0.0560608	0.0808416	0.0853477	0.0648122	0.0905283	0.0582378	0.0447308	0.0625908	0.0526286	0.0510433	0.0575296	0.0521242	0.0455529	0.0567382	0.0513648	0.0459275	0.0573753	0.047187	0.0417158	0.0543742	0.049181	0.0475135	0.0611154	0.0481704	0.0438898	0.0582941	0.0474616	0.0442778	0.0581187	0.0547349	0.0439204	0.0615541	0.0585604	0.0469678	0.0633642	0.0531675	0.0436296	0.0583804	0.00689709	0.0462436	0.0593251	0.0502492	0.0486412	0.0575626	0.0515698	0.0481435	0.0592856
	1.5	0.0837291	0.0591582	0.085233	0.0881519	0.0638552	0.0926603	0.0604382	0.0461066	0.0638783	0.0540141	0.0523108	0.0590351	0.0525359	0.0480212	0.0602602	0.0506618	0.0430255	0.0603806	0.0498736	0.0446746	0.0571913	0.0513415	0.0469623	0.0611425	0.0480499	0.0456545	0.0595847	0.0474751	0.0468961	0.0573263	0.0557478	0.0457825	0.0631811	0.0604667	0.0458731	0.0627581	0.0548585	0.0454446	0.057962	0.00718148	0.0462222	0.060686	0.0517411	0.0499826	0.0613105	0.0516411	0.0467508	0.0605288
	1.75	0.0839539	0.0599497	0.0881735	0.0893808	0.0651607	0.0952564	0.0603267	0.0464139	0.0652974	0.055509	0.0536454	0.0609083	0.0541033	0.0477925	0.0625348	0.0533625	0.0466331	0.0604332	0.0516365	0.0454132	0.058832	0.0531437	0.0479328	0.0617138	0.0515079	0.0459539	0.061874	0.0505987	0.0451834	0.0596806	0.0564795	0.0455086	0.0650602	0.058752	0.0472789	0.0648472	0.055315	0.0453951	0.0594223	0.00766868	0.0471328	0.0605653	0.0537677	0.0500626	0.0622391	0.0532765	0.0502399	0.0620925
	2	0.0873452	0.0625532	0.0902246	0.0930149	0.0700874	0.0979831	0.0648778	0.0472402	0.0666681	0.0557264	0.053994	0.061295	0.0546507	0.0483537	0.0639608	0.0546414	0.0481768	0.0614792	0.0524926	0.0456488	0.0595376	0.0527912	0.049574	0.0635568	0.0537878	0.0478647	0.0622665	0.04956	0.0466951	0.0609713	0.0586328	0.0475822	0.0661932	0.0605546	0.0479115	0.0623516	0.056452	0.0453516	0.0620984	0.00937776	0.0466892	0.0607026	0.0534926	0.0508004	0.0628086	0.0528346	0.050593	0.0612531
	2.25	0.0880771	0.0653343	0.0921269	0.0944304	0.0710935	0.0996894	0.0641527	0.0472433	0.0694066	0.0565078	0.0539537	0.0643599	0.0565438	0.049192	0.0668068	0.0538026	0.0471182	0.0643305	0.0535889	0.0452086	0.0584817	0.0561932	0.0503247	0.0651724	0.0536903	0.04857	0.063117	0.0541512	0.0471863	0.0635968	0.0604581	0.0480116	0.0675215	0.0610786	0.049382	0.0647223	0.057854	0.0474086	0.0601566	0.0099526	0.0484726	0.0632263	0.0536772	0.0505315	0.0624617	0.0542309	0.0493734	0.0631322
	2.5	0.0921487	0.0667758	0.0956355	0.095765	0.0712136	0.10097	0.0659507	0.0497546	0.0727697	0.0581929	0.0555827	0.0642881	0.0573963	0.0498239	0.0680312	0.0550152	0.0482322	0.0631566	0.05386	0.0466956	0.0635602	0.0563622	0.0512595	0.0653531	0.053434	0.0479605	0.0643006	0.0549708	0.049338	0.0629157	0.0618045	0.0508227	0.0693004	0.0649446	0.0489374	0.0660645	0.0571677	0.0481851	0.0623049	0.0095388	0.0494952	0.0630561	0.0542645	0.0530554	0.0642394	0.0554466	0.0515402	0.0636419
	2.75	0.094081	0.0656669	0.0982638	0.0978523	0.0752253	0.104722	0.0679781	0.0495942	0.071659	0.0610892	0.0550293	0.0645236	0.0576468	0.0509117	0.0673478	0.0577457	0.0498843	0.0665396	0.0554828	0.0469799	0.064049	0.0570119	0.0510194	0.0655603	0.0543725	0.0490175	0.0641315	0.0528476	0.0506952	0.0648922	0.0648603	0.0507922	0.0713578	0.0648775	0.0514634	0.0651116	0.0596365	0.0483759	0.0635383	0.0116456	0.0493114	0.0640189	0.0569107	0.053169	0.0657163	0.0548806	0.0510333	0.062164
	3	0.0965672	0.069514	0.101616	0.100953	0.077087	0.107259	0.068889	0.052207	0.0727147	0.0617885	0.054885	0.0648926	0.0593461	0.0499467	0.0670238	0.0590514	0.049546	0.0650346	0.0565951	0.0491972	0.0634121	0.0577458	0.0517577	0.0684297	0.0587002	0.0502998	0.0657582	0.0565151	0.0489444	0.0650717	0.0637466	0.0509695	0.0710114	0.06452	0.0516785	0.0686822	0.0577798	0.047568	0.0649673	0.0129827	0.0498473	0.0638238	0.0552157	0.0523389	0.0663028	0.0555277	0.0502516	0.0631421
	3.25	0.0977357	0.0693488	0.103576	0.101437	0.0774773	0.109482	0.0697625	0.0522421	0.0748007	0.061594	0.0576596	0.0663185	0.0598791	0.0516225	0.0688456	0.0610815	0.0518242	0.0672469	0.0586429	0.0493211	0.0640407	0.0569215	0.052294	0.0684226	0.0577517	0.0495604	0.067623	0.0575366	0.0484467	0.0673161	0.0639685	0.0520008	0.0707267	0.0673797	0.05104	0.0699208	0.0595898	0.0488263	0.0636285	0.0130705	0.0494293	0.0644673	0.0564704	0.0523041	0.0668614	0.0578427	0.0525082	0.0644348
	3.5	0.0980989	0.0711201	0.109364	0.102608	0.080836	0.113333	0.0694365	0.0528986	0.075641	0.0629764	0.0574426	0.067341	0.0615185	0.0521014	0.0703243	0.0600701	0.050322	0.0684605	0.0561518	0.0482941	0.0642382	0.0588363	0.0519123	0.0690834	0.0598985	0.0520342	0.0682898	0.0586249	0.0523339	0.0683068	0.064766	0.0533808	0.0734294	0.0662417	0.0526587	0.0719994	0.0628024	0.0492394	0.0654396	0.0120648	0.0515504	0.0652673	0.0557576	0.0530327	0.0676561	0.0570394	0.0521248	0.0674337
	3.75	0.100724	0.0738351	0.109761	0.1059	0.082106	0.117561	0.0720545	0.0546883	0.0777224	0.062018	0.0594182	0.0694839	0.0614932	0.0542126	0.07196	0.0612463	0.0512237	0.0700031	0.0599524	0.0514689	0.0660335	0.0614818	0.0534532	0.0725297	0.0584792	0.0525755	0.0693619	0.0588159	0.0526321	0.0708184	0.0656041	0.0536185	0.0745492	0.0673475	0.0540986	0.0714892	0.0609052	0.0506705	0.066076	0.015997	0.0519778	0.0664914	0.0603237	0.0553573	0.0692418	0.0582546	0.0550015	0.0661077
	4	0.102722	0.0738709	0.11185	0.107409	0.0835427	0.11871	0.0741644	0.054224	0.0777005	0.0658943	0.0598754	0.0695424	0.0623232	0.0558467	0.0705133	0.0612838	0.0521938	0.0708551	0.0604612	0.0512822	0.0672436	0.0601315	0.05408	0.0707423	0.0605996	0.0528758	0.0682816	0.0579121	0.0528183	0.0724384	0.0670449	0.0541345	0.0753043	0.0682189	0.0543912	0.0730491	0.0626682	0.0502075	0.0670524	0.0172132	0.0525799	0.0687257	0.0604265	0.054541	0.0681322	0.0581031	0.0516992	0.068146
Add 1μM 3MP	4.25	0.105651	0.075942	0.114126	0.108486	0.0856296	0.122277	0.0745188	0.05496	0.0815099	0.0659839	0.0619992	0.0720205	0.063967	0.0529056	0.0732604	0.0619774	0.0518141	0.0706878	0.0621117	0.0530949	0.0675845	0.0626204	0.0551153	0.0703857	0.0627745	0.0541321	0.0721147	0.060356	0.0521551	0.0703103	0.0693208	0.0561245	0.0769978	0.0702477	0.0551086	0.0746122	0.06387	0.0500282	0.0682805	0.0151997	0.051124	0.0675129	0.0593117	0.0558544	0.0703547	0.0600723	0.0526802	0.0681594
	4.5	0.105448	0.0712825	0.121903	0.13229	0.0982026	0.200195	0.08724	0.0671682	0.135663	0.0481786	0.0635069	0.0685688	0.0858593	0.0625334	0.0714236	0.0660947	0.0491281	0.0883972	0.0571823	0.068024	0.0572517	0.0480191	0.0505667	0.108183	0.0473934	0.0668885	0.0945645	0.0852597	0.0578724	0.106069	0.0784254	0.0589973	0.0933568	0.0995829	0.0551057	0.0948941	0.0817095	0.0704818	0.0794902	-0.00157056	0.0171562	0.0660455	0.064212	0.04873	0.067958	0.0570619	0.0642548	0.07211
	4.75	0.108232	0.0791605	0.122572	0.168691	0.119627	0.283699	0.097668	0.0699833	0.127076	0.079745	0.0633586	0.100704	0.0623133	0.0583585	0.103998	0.0778786	0.0547485	0.0922471	0.0750211	0.0559629	0.0909003	0.0781619	0.0638495	0.0846806	0.0758284	0.0544455	0.0891545	0.0673775	0.057786	0.0837945	0.0758297	0.0588946	0.0990179	0.0824309	0.049679	0.0796916	0.0819168	0.064428	0.077757	0.0416391	0.064755	0.0849828	0.0883678	0.057623	0.0726587	0.0766803	0.0561539	0.0875959
	5	0.121701	0.0797216	0.135241	0.218071	0.179053	0.382274	0.0876025	0.0749992	0.144636	0.0800251	0.0740543	0.100331	0.0855181	0.0667838	0.102903	0.0834876	0.0662035	0.0942423	0.0758397	0.0629566	0.0941278	0.0778892	0.0634632	0.103667	0.0755982	0.0611077	0.0851125	0.0734174	0.0596567	0.100951	0.0906744	0.0590848	0.103482	0.0956864	0.0683454	0.0887392	0.0882384	0.0608711	0.0878537	0.0403989	0.0550509	0.0829715	0.0820241	0.0635697	0.0803694	0.0824901	0.0653814	0.0831939
	5.25	0.122198	0.0811492	0.135938	0.291572	0.27049	0.480618	0.0996282	0.0913589	0.181504	0.0935993	0.0808123	0.111209	0.0914891	0.0742879	0.11796	0.0888474	0.0699813	0.108212	0.0794501	0.0742809	0.103624	0.0819348	0.0683795	0.106103	0.0719876	0.0683209	0.103073	0.0809996	0.0672547	0.0968311	0.089698	0.068846	0.106942	0.098702	0.0762728	0.0932281	0.0896708	0.0659789	0.087975	0.0437424	0.0674521	0.0815478	0.0822459	0.0669394	0.0836701	0.0829397	0.0679044	0.0856699
	5.5	0.120509	0.0830581	0.138649	0.382034	0.385248	0.579766	0.107826	0.10543	0.240365	0.0989701	0.0934484	0.122883	0.101261	0.0824691	0.120664	0.0907886	0.0775478	0.114462	0.0835656	0.0789915	0.108458	0.0840292	0.0759138	0.113119	0.0814828	0.0702774	0.106686	0.0860163	0.0715027	0.106875	0.0929708	0.0752188	0.110688	0.10428	0.0820383	0.0993907	0.100172	0.0720876	0.0929232	0.0514995	0.0690249	0.088769	0.0893664	0.0696588	0.0885599	0.0868621	0.0705672	0.0900366
	5.75	0.122099	0.0846621	0.142391	0.479678	0.505904	0.674219	0.118098	0.125536	0.341647	0.112013	0.10789	0.139359	0.11572	0.0917094	0.135943	0.100229	0.0837189	0.126677	0.0878637	0.0870865	0.11638	0.0915424	0.0819502	0.122307	0.0863446	0.076439	0.115196	0.0935055	0.0774697	0.115114	0.0972252	0.081067	0.116603	0.111719	0.0883649	0.103422	0.111636	0.0730789	0.0935475	0.0586882	0.0742238	0.0952656	0.0922194	0.074648	0.0945962	0.0907221	0.0747913	0.0915208
	6	0.124269	0.0872694	0.142961	0.577076	0.615733	0.755483	0.139338	0.169943	0.477412	0.133358	0.133165	0.159937	0.129893	0.104606	0.15069	0.108813	0.097768	0.140303	0.093467	0.0957732	0.125473	0.0954066	0.0910577	0.132057	0.0906357	0.0835039	0.124472	0.0983811	0.0806972	0.122254	0.101523	0.0879799	0.126981	0.118842	0.0958529	0.108219	0.116385	0.0786604	0.100033	0.0649026	0.0786454	0.0991493	0.0968612	0.0793675	0.0981427	0.0940033	0.0792541	0.096002
	6.25	0.126162	0.087086	0.143519	0.664436	0.710204	0.822325	0.181262	0.241068	0.614889	0.169968	0.167785	0.188425	0.145464	0.119811	0.176397	0.123937	0.10722	0.158226	0.09852	0.108485	0.13922	0.102008	0.099072	0.140731	0.0959498	0.0902713	0.132417	0.101935	0.0858731	0.13119	0.104741	0.0925628	0.137556	0.125201	0.100762	0.113474	0.123526	0.0826291	0.104449	0.0706966	0.0837278	0.100606	0.103662	0.0838241	0.104393	0.0991174	0.0858725	0.0999548
	6.5	0.125724	0.0889263	0.147428	0.73605	0.78686	0.875493	0.260999	0.356687	0.732261	0.221132	0.231684	0.230804	0.171743	0.137025	0.223457	0.140589	0.120574	0.181073	0.104527	0.120182	0.153263	0.106895	0.107424	0.156193	0.102681	0.0986901	0.143059	0.107651	0.0920247	0.143709	0.111592	0.101016	0.148888	0.131721	0.107448	0.117268	0.131631	0.0871965	0.110048	0.0747179	0.0884346	0.10654	0.108333	0.0879706	0.107719	0.0996446	0.0918681	0.102816
	6.75	0.129296	0.0898632	0.149321	0.802897	0.852657	0.909214	0.407332	0.494376	0.815587	0.272955	0.330108	0.298099	0.213621	0.163421	0.311211	0.162771	0.139661	0.21744	0.113225	0.139459	0.175981	0.112824	0.117027	0.173183	0.111657	0.111519	0.152075	0.114497	0.0970902	0.157475	0.117569	0.108521	0.165179	0.144702	0.114303	0.123432	0.138383	0.0916065	0.115389	0.0790826	0.0941993	0.112074	0.115706	0.0922093	0.110523	0.103388	0.100449	0.105314
	7	0.128094	0.0919092	0.153008	0.853109	0.898132	0.936329	0.568058	0.629325	0.875523	0.344457	0.447357	0.40194	0.290431	0.205892	0.424093	0.19404	0.16456	0.266403	0.123583	0.159625	0.210711	0.120323	0.130402	0.200026	0.121837	0.1261	0.165356	0.124399	0.108622	0.174641	0.125398	0.116865	0.185736	0.156596	0.122965	0.127964	0.146869	0.094664	0.121708	0.0859549	0.0993096	0.117209	0.121787	0.0983815	0.114618	0.106411	0.107645	0.10987
	7.25	0.133187	0.0926363	0.155409	0.892147	0.931896	0.955968	0.695699	0.741182	0.913563	0.41471	0.566063	0.520036	0.383512	0.269879	0.538902	0.235262	0.20759	0.337624	0.135992	0.193615	0.265604	0.130796	0.149962	0.250261	0.134559	0.149992	0.17405	0.135711	0.121106	0.193862	0.133692	0.125318	0.215176	0.171286	0.135877	0.133375	0.158537	0.103207	0.126906	0.0909287	0.105815	0.118975	0.127528	0.102253	0.119736	0.111186	0.121304	0.112247
	7.5	0.136311	0.0937202	0.154144	0.92135	0.956415	0.969975	0.786979	0.826823	0.940576	0.496438	0.66777	0.63636	0.479363	0.355722	0.640436	0.295665	0.279737	0.422719	0.147831	0.234639	0.338581	0.138809	0.18033	0.305335	0.155298	0.177017	0.191093	0.15278	0.134285	0.226479	0.139083	0.134005	0.251941	0.187119	0.154882	0.137965	0.175552	0.110518	0.133053	0.0986132	0.112299	0.126529	0.131847	0.109192	0.123916	0.115828	0.130288	0.116854
	7.75	0.134206	0.0964127	0.157127	0.946255	0.972559	0.978256	0.852869	0.887758	0.958809	0.569469	0.7519	0.728235	0.571651	0.454601	0.722319	0.375321	0.372663	0.51088	0.168487	0.283818	0.42687	0.151284	0.231345	0.370534	0.172726	0.208207	0.209121	0.171859	0.161895	0.269584	0.146463	0.14753	0.305802	0.208186	0.180563	0.146139	0.194855	0.12183	0.13988	0.108676	0.115991	0.132435	0.141847	0.113115	0.130256	0.122019	0.1327	0.121254
	8	0.137815	0.0981949	0.160446	0.960854	0.983329	0.985435	0.900591	0.926255	0.973731	0.654616	0.819748	0.802159	0.651276	0.547554	0.780972	0.457472	0.469081	0.592568	0.192842	0.343504	0.510079	0.165284	0.298517	0.437932	0.191569	0.234815	0.234956	0.199191	0.18942	0.327677	0.156844	0.158124	0.37331	0.231842	0.219902	0.150005	0.219696	0.134575	0.146995	0.120976	0.122548	0.135335	0.154472	0.117307	0.136707	0.130169	0.13614	0.125333
	8.25	0.137132	0.100773	0.162395	0.971214	0.990561	0.991535	0.935439	0.957847	0.980098	0.727951	0.871339	0.858587	0.719881	0.633353	0.823383	0.536537	0.560764	0.669053	0.22869	0.409447	0.591245	0.183676	0.367272	0.492681	0.209902	0.259639	0.272525	0.232835	0.217213	0.393426	0.165366	0.174096	0.439083	0.267104	0.268159	0.160571	0.245367	0.151421	0.153338	0.13206	0.126753	0.141743	0.164027	0.123865	0.139531	0.139944	0.141547	0.12779
	8.5	0.138854	0.10101	0.165661	0.978639	0.992875	0.99307	0.956455	0.97511	0.986044	0.797634	0.911009	0.90055	0.777048	0.706077	0.855574	0.608114	0.647493	0.73228	0.277652	0.476843	0.656367	0.211423	0.436238	0.539703	0.237328	0.281807	0.326395	0.276079	0.241375	0.456763	0.178276	0.193281	0.506099	0.311449	0.32652	0.167207	0.271146	0.176238	0.162016	0.145047	0.133448	0.144644	0.173381	0.1303	0.146507	0.151826	0.144714	0.134051
	8.75	0.139384	0.100949	0.168434	0.983772	0.997053	0.994358	0.975683	0.984343	0.991906	0.84885	0.943015	0.927667	0.824459	0.774872	0.879157	0.673088	0.718822	0.787334	0.339257	0.556884	0.707707	0.243808	0.503774	0.582105	0.276211	0.306676	0.390239	0.320231	0.258711	0.517031	0.190301	0.213548	0.571107	0.358132	0.384981	0.176524	0.293085	0.195239	0.171651	0.154724	0.138643	0.152135	0.179988	0.134334	0.149568	0.163229	0.147549	0.137326
	9	0.141766	0.102195	0.170744	0.990547	0.995714	0.994879	0.983041	0.99348	0.997911	0.890552	0.959983	0.951126	0.86665	0.830038	0.898077	0.728106	0.778692	0.828967	0.424025	0.631568	0.749281	0.301486	0.558699	0.614652	0.328878	0.333246	0.457751	0.369614	0.277309	0.571202	0.202999	0.241837	0.619051	0.405183	0.443728	0.188248	0.31314	0.21575	0.179615	0.167383	0.144743	0.157959	0.188861	0.140436	0.156596	0.171692	0.150117	0.141108
	9.25	0.144522	0.104264	0.172145	0.991588	0.998037	0.992863	0.98972	0.999353	0.995988	0.917685	0.975	0.965952	0.896021	0.870807	0.917052	0.774753	0.824366	0.862162	0.513409	0.705256	0.782182	0.37374	0.613055	0.641593	0.389467	0.365077	0.523878	0.415361	0.293056	0.616641	0.2151	0.27125	0.663767	0.455843	0.502732	0.20061	0.327478	0.234339	0.186698	0.176987	0.151582	0.161494	0.196347	0.1481	0.161599	0.184674	0.154015	0.144848
	9.5	0.14372	0.104999	0.175407	0.990977	1.00083	0.997351	0.993994	0.999669	1.00039	0.939477	0.983922	0.97587	0.919414	0.90525	0.927373	0.813127	0.863949	0.893755	0.593827	0.763923	0.810112	0.452993	0.659055	0.659689	0.451074	0.400997	0.585442	0.457571	0.309962	0.652812	0.233858	0.31111	0.696647	0.496796	0.55483	0.209905	0.344605	0.255513	0.195699	0.189553	0.158196	0.167	0.201445	0.154333	0.167919	0.190644	0.161134	0.14943
	9.75	0.146582	0.107388	0.175731	0.994037	0.998174	0.996773	0.998362	1.00337	1.00055	0.954665	0.992278	0.981793	0.940167	0.929035	0.935224	0.84664	0.889845	0.919083	0.667351	0.810314	0.829458	0.530962	0.705136	0.678448	0.51809	0.449394	0.635237	0.486448	0.3336	0.686659	0.250047	0.351774	0.721761	0.534269	0.604626	0.223827	0.354607	0.271187	0.208472	0.199777	0.165358	0.172628	0.209179	0.159397	0.172276	0.196451	0.164103	0.152743
	10	0.148591	0.10912	0.179134	0.994986	0.997864	0.998587	0.997855	1.00306	1.00339	0.966338	0.993701	0.987591	0.9521	0.948107	0.941582	0.873224	0.910423	0.932326	0.730031	0.844264	0.846125	0.602235	0.747996	0.687525	0.589411	0.497795	0.678111	0.51635	0.36698	0.71457	0.267841	0.394584	0.740949	0.568019	0.642977	0.236209	0.368386	0.283307	0.218048	0.210346	0.17392	0.175174	0.213925	0.165775	0.17714	0.205845	0.166245	0.154665
	10.25	0.150505	0.108679	0.181808	0.996712	1.00033	0.999915	1.00427	1.00674	1.00244	0.974798	0.99669	0.992071	0.963422	0.960285	0.951664	0.895801	0.927228	0.948519	0.781215	0.871619	0.861318	0.666692	0.786774	0.697748	0.640529	0.543161	0.72148	0.536769	0.408806	0.73492	0.294462	0.436668	0.754187	0.597492	0.675493	0.253775	0.384631	0.295453	0.230334	0.219249	0.179946	0.180524	0.220198	0.169779	0.180467	0.211785	0.17336	0.159092
	10.5	0.154189	0.109597	0.182811	0.998184	0.999258	0.997752	1.00466	1.00332	1.00232	0.980683	0.997905	0.994187	0.971281	0.967293	0.953804	0.912531	0.942227	0.95934	0.824398	0.892484	0.867109	0.716581	0.819971	0.700743	0.697747	0.586056	0.757008	0.558436	0.450749	0.751334	0.319263	0.473229	0.757813	0.62264	0.69826	0.263429	0.391782	0.305123	0.243841	0.229182	0.186117	0.185817	0.223881	0.177141	0.188952	0.218751	0.175455	0.163792
	10.75	0.153332	0.111897	0.184381	0.996653	1.00156	0.998672	1.00454	1.00563	1.00613	0.985229	0.997681	0.995805	0.979173	0.977664	0.958564	0.927453	0.949519	0.967744	0.856386	0.910772	0.875999	0.764577	0.847914	0.706177	0.742444	0.623952	0.788192	0.576757	0.494193	0.766934	0.351509	0.510897	0.767733	0.643818	0.718447	0.279165	0.403376	0.309399	0.255154	0.238509	0.191921	0.190695	0.232174	0.18084	0.193902	0.224591	0.179856	0.166556
	11	0.156427	0.112085	0.185934	0.996566	1.00035	0.996843	1.00551	1.00491	1.00206	0.989448	1.00118	0.997818	0.984188	0.983489	0.96352	0.941223	0.956568	0.973744	0.882862	0.923159	0.883979	0.803131	0.866174	0.709439	0.779824	0.659028	0.815552	0.599524	0.531674	0.779302	0.385929	0.545834	0.76889	0.665083	0.736963	0.292445	0.414636	0.314533	0.268629	0.252351	0.198822	0.196537	0.236773	0.187403	0.198345	0.228332	0.183967	0.169297
	11.25	0.156842	0.11445	0.189084	0.993602	1.00121	0.998452	1.00722	1.00779	1.00334	0.991422	1.00152	1.00046	0.986028	0.984108	0.967553	0.950261	0.965843	0.980571	0.90369	0.935218	0.890883	0.830566	0.883229	0.714719	0.817201	0.689158	0.837373	0.625806	0.566037	0.787528	0.423601	0.571364	0.769079	0.681711	0.749585	0.304337	0.425446	0.319994	0.283552	0.262496	0.203298	0.198834	0.240812	0.190734	0.20244	0.236046	0.189142	0.170771
	11.5	0.157374	0.11375	0.189998	0.99562	1.00086	0.99885	1.00415	1.00786	1.00538	0.995527	1.00088	0.999676	0.988788	0.98956	0.969697	0.958613	0.96965	0.982894	0.918702	0.948119	0.895331	0.85558	0.895815	0.723233	0.839914	0.718985	0.856035	0.636379	0.595796	0.795537	0.460942	0.598401	0.771908	0.694569	0.757716	0.319732	0.435221	0.319966	0.297259	0.269581	0.208786	0.205484	0.242973	0.196252	0.206139	0.237605	0.19465	0.175638
	11.75	0.159255	0.116045	0.194101	0.996725	1.00014	0.9993	1.00548	1.00824	1.00897	0.997842	1.00208	1.00248	0.993044	0.991651	0.970392	0.96389	0.975556	0.985941	0.931235	0.955339	0.902807	0.881825	0.907128	0.725643	0.862318	0.744217	0.872201	0.663128	0.625615	0.798412	0.490839	0.620986	0.771486	0.707505	0.761594	0.332569	0.442695	0.324095	0.313315	0.280531	0.213927	0.208856	0.246852	0.202393	0.212882	0.242601	0.199035	0.177477
	12	0.160576	0.11986	0.194195	0.996379	1.00218	0.997031	1.00687	1.00746	1.00866	0.999092	1.00003	1.00127	0.990794	0.993152	0.972365	0.968959	0.978439	0.989695	0.941672	0.960173	0.904936	0.899161	0.915887	0.718503	0.881005	0.761934	0.88581	0.685478	0.648323	0.801223	0.521233	0.635746	0.769627	0.717106	0.76495	0.345332	0.451763	0.324016	0.328449	0.289462	0.219853	0.209917	0.254457	0.205411	0.214214	0.241948	0.203848	0.179168
	12.25	0.162756	0.116567	0.195261	0.997607	1.00065	0.997431	1.00648	1.0071	1.00396	1.00058	1.00232	0.999445	0.995385	0.99531	0.975074	0.976877	0.979399	0.989071	0.950958	0.963811	0.906562	0.913261	0.924287	0.720413	0.895691	0.782324	0.900139	0.709382	0.674915	0.801252	0.549933	0.65189	0.766622	0.729256	0.763841	0.358936	0.459269	0.328919	0.340543	0.294465	0.2224	0.215151	0.254012	0.212022	0.218119	0.242078	0.209549	0.180928
	12.5	0.162225	0.11983	0.196253	0.996423	1.00055	0.999872	1.0046	1.0078	1.00574	0.999442	1.0021	1.00351	0.992943	0.993891	0.976458	0.976285	0.983111	0.992033	0.95786	0.969082	0.912568	0.927066	0.932404	0.723025	0.908331	0.799845	0.90588	0.738298	0.695538	0.804201	0.572099	0.666579	0.764926	0.738411	0.762717	0.367746	0.463569	0.329721	0.352649	0.301825	0.226865	0.219506	0.253084	0.216511	0.222051	0.242324	0.214412	0.182372
	12.75	0.164568	0.120433	0.198387	0.996458	1.00113	0.998017	1.00581	1.00468	1.00316	1.00144	1.00037	1.00218	0.997114	0.994773	0.980021	0.979725	0.987981	0.993974	0.964571	0.970878	0.918506	0.936087	0.939022	0.723653	0.920127	0.815804	0.913801	0.761604	0.714035	0.805172	0.594076	0.68007	0.760335	0.746447	0.760996	0.382393	0.471775	0.333116	0.364852	0.306724	0.230776	0.224449	0.251496	0.219778	0.225168	0.240743	0.219567	0.184348
	13	0.165694	0.121343	0.200186	0.997789	1	0.998869	1.00722	1.00589	1.0072	1.00129	1.00276	1.00507	1.00019	0.996783	0.979002	0.986014	0.988044	0.993579	0.970085	0.971373	0.922254	0.944263	0.9426	0.724373	0.926351	0.82698	0.923498	0.781688	0.735441	0.803748	0.614195	0.687855	0.760049	0.751725	0.756732	0.393887	0.477378	0.334099	0.37457	0.31384	0.234209	0.225356	0.25511	0.225624	0.228649	0.242704	0.224196	0.186001
	13.25	0.165633	0.121481	0.203156	0.997255	1.00172	0.999774	1.00471	1.00699	1.00511	1.00103	1.00191	1.00221	0.99916	0.998464	0.981455	0.988477	0.98957	0.994302	0.971576	0.971378	0.925792	0.949146	0.94661	0.727742	0.935343	0.838041	0.926841	0.801389	0.74806	0.804873	0.630632	0.695252	0.753079	0.758675	0.75038	0.403855	0.482632	0.338447	0.383292	0.318965	0.236765	0.229146	0.257554	0.230603	0.231094	0.238819	0.231809	0.187773
	13.5	0.168756	0.124499	0.205703	0.997535	0.999635	0.999267	1.00594	1.00589	1.00369	1.00009	1.00165	1.003	0.997622	0.998347	0.97907	0.988718	0.991125	0.995214	0.976743	0.972663	0.926554	0.958522	0.949977	0.727904	0.944108	0.849243	0.929417	0.821983	0.760094	0.807334	0.648406	0.70204	0.74792	0.767116	0.743766	0.41794	0.48929	0.339302	0.391668	0.321719	0.239302	0.231488	0.257789	0.232132	0.233136	0.240809	0.235901	0.188886
	13.75	0.170694	0.123777	0.205173	0.998996	1.00188	1.00151	1.00484	1.00883	1.00424	1.00199	1.00435	1.00244	0.99904	1.00089	0.979709	0.991799	0.993406	0.9966	0.978874	0.973745	0.92963	0.960265	0.951907	0.733378	0.944412	0.858488	0.93713	0.83643	0.773166	0.8079	0.660077	0.708248	0.748594	0.770544	0.737798	0.428189	0.494598	0.341649	0.397521	0.325549	0.240661	0.232253	0.261095	0.237834	0.234944	0.238883	0.242837	0.18831
	14	0.169175	0.124524	0.208042	0.997918	0.998841	0.998884	1.00739	1.00483	1.00754	1.00223	1.00258	1.00265	1.00046	1.00309	0.983725	0.990379	0.992498	0.994869	0.980941	0.976828	0.929163	0.967435	0.955486	0.740662	0.953747	0.865647	0.94052	0.852488	0.782862	0.812165	0.673303	0.713949	0.742856	0.774039	0.732701	0.441083	0.500603	0.343299	0.402127	0.326626	0.244443	0.233123	0.263217	0.240248	0.239414	0.241872	0.246767	0.190212
	14.25	0.173957	0.125302	0.20767	0.997774	1.00122	0.999911	1.00853	1.00325	1.00414	1.00157	1.00406	1.00247	0.999847	1.00025	0.986053	0.9951	0.993979	0.998539	0.985825	0.978239	0.930258	0.967109	0.958477	0.746823	0.956476	0.873456	0.939484	0.86078	0.791873	0.81407	0.686095	0.717443	0.741594	0.778285	0.728263	0.453225	0.503781	0.34191	0.406088	0.331758	0.245095	0.236887	0.265248	0.243643	0.239341	0.239972	0.250109	0.192105
	14.5	0.173601	0.125275	0.208186	0.996737	0.999583	0.998988	1.00505	1.00525	1.00417	1.00253	1.00109	1.00346	0.999141	0.99984	0.984799	0.993596	0.9966	0.9993	0.986404	0.978424	0.930501	0.972526	0.961286	0.757977	0.954756	0.879784	0.946293	0.871153	0.797403	0.814601	0.69729	0.72108	0.740746	0.784848	0.720662	0.467568	0.506304	0.342169	0.412644	0.333751	0.246897	0.238672	0.266131	0.248853	0.24114	0.24058	0.253222	0.191459
	14.75	0.176277	0.126157	0.210851	1.00094	1.00019	1.00129	1.00318	1.00668	1.00565	1.00169	1.00484	1.00214	0.999656	1.00056	0.985054	0.996044	0.993401	0.997699	0.987359	0.978198	0.92796	0.976748	0.96173	0.765789	0.956533	0.885073	0.94575	0.883378	0.804768	0.820526	0.705914	0.717321	0.742951	0.783143	0.717717	0.476997	0.510856	0.345283	0.410461	0.332502	0.246918	0.240261	0.268559	0.248592	0.242922	0.241384	0.257475	0.191861
	15	0.174407	0.127386	0.212111	0.999997	1.00041	1.00323	1.00681	1.00497	1.0035	1.00302	1.00026	1.00562	0.999235	1.00039	0.989182	0.995596	0.996927	0.999832	0.990018	0.981203	0.926362	0.978451	0.964696	0.776468	0.964712	0.888428	0.947285	0.89107	0.808106	0.818003	0.712965	0.723358	0.741657	0.787313	0.711883	0.490879	0.513305	0.343584	0.416589	0.334858	0.250642	0.242845	0.271633	0.250731	0.244647	0.240698	0.259618	0.195289
	15.25	0.178792	0.128393	0.213475	0.996967	1.00124	0.999712	1.0047	1.00678	1.00245	1.00182	1.0034	1.0022	1.00123	1.00218	0.986705	0.996262	0.997394	0.997667	0.987367	0.981242	0.927716	0.980027	0.967127	0.790202	0.964235	0.893591	0.952108	0.896099	0.81173	0.821677	0.716565	0.725632	0.743207	0.789475	0.706575	0.506197	0.517942	0.344596	0.41745	0.334499	0.252844	0.242563	0.271894	0.253926	0.243502	0.239954	0.261756	0.192763
	15.5	0.178483	0.130781	0.214955	0.996545	1.00104	1.00081	1.0062	1.00517	1.00474	1.00176	0.998567	1.00192	1.00099	0.998429	0.990006	0.996493	0.996577	1.00009	0.992372	0.984105	0.925958	0.98155	0.969796	0.798061	0.97137	0.898751	0.948837	0.904521	0.818037	0.823896	0.726141	0.725692	0.745715	0.796819	0.701468	0.517832	0.515538	0.346339	0.418492	0.33709	0.253179	0.245059	0.27541	0.256822	0.24503	0.242125	0.265446	0.19412
	15.75	0.179099	0.128533	0.21737	0.999555	0.999596	1.00088	1.00302	1.00388	1.00586	1.00119	1.00457	1.00349	0.996171	1.00026	0.988229	0.997938	0.997903	0.999479	0.992645	0.985708	0.928803	0.982218	0.973009	0.813453	0.971206	0.903852	0.953357	0.909625	0.820678	0.828669	0.730952	0.724604	0.747869	0.796463	0.696935	0.531138	0.515173	0.344605	0.419306	0.337502	0.25458	0.247013	0.27565	0.260195	0.248901	0.241086	0.266027	0.194738
	16	0.178955	0.13035	0.219065	1.00013	1.00091	0.999922	1.00568	1.00674	1.0039	1.00445	1.00533	1.00217	0.999089	1.0027	0.987314	0.998022	0.998135	0.99853	0.991884	0.984594	0.922175	0.981298	0.970837	0.818146	0.969903	0.906607	0.952385	0.917134	0.822362	0.829129	0.734256	0.725167	0.752711	0.795708	0.693153	0.544221	0.518924	0.348359	0.419758	0.337454	0.255501	0.247878	0.276344	0.259451	0.24843	0.243744	0.269849	0.192564
	16.25	0.18129	0.130022	0.220039	0.997204	1.00096	0.998877	1.00469	1.0041	1.0048	1.00447	1.00478	1.00391	1.00036	1.00105	0.989944	0.996077	1.00034	0.998911	0.993139	0.985779	0.92408	0.986642	0.97522	0.834358	0.971368	0.909374	0.952823	0.918203	0.825195	0.8328	0.741739	0.724607	0.75293	0.798902	0.686682	0.558963	0.521341	0.351381	0.422101	0.339208	0.255283	0.246713	0.278214	0.262402	0.248484	0.242001	0.273052	0.194415
	16.5	0.181907	0.130045	0.221104	0.995781	1.00167	0.999772	1.00493	1.00611	1.00535	1.00093	1.00371	1.00129	1.00039	1.00071	0.990565	0.997924	0.997599	1.00128	0.995519	0.988143	0.921377	0.984622	0.97711	0.844345	0.975497	0.913756	0.957313	0.922692	0.830007	0.835246	0.742722	0.724757	0.756824	0.801237	0.685078	0.56906	0.518416	0.348902	0.422106	0.338353	0.257923	0.249284	0.276452	0.262617	0.248016	0.243072	0.275113	0.19752
	16.75	0.183379	0.1316	0.221736	0.997394	0.999656	1.00228	1.00515	1.00505	1.00454	1.00364	1.00179	1.00423	1.00155	1.00318	0.988504	0.998055	0.99672	0.998595	0.993666	0.9879	0.921062	0.988151	0.974025	0.851514	0.976999	0.915062	0.957189	0.926534	0.831201	0.834926	0.748555	0.724637	0.76004	0.803243	0.67985	0.582572	0.519755	0.353366	0.422622	0.334988	0.257412	0.250278	0.27894	0.268411	0.250656	0.24257	0.277524	0.196023
	17	0.182257	0.133558	0.220565	0.995013	1.0008	1.00104	1.0053	1.00486	1.00265	1.00394	1.00288	1.00205	0.99938	1.00199	0.99028	0.999389	0.999593	0.999435	0.995862	0.989525	0.920565	0.989014	0.978758	0.859935	0.976012	0.918032	0.959315	0.931674	0.832337	0.836763	0.752427	0.724589	0.760659	0.803397	0.675106	0.594752	0.5218	0.353178	0.422423	0.337611	0.258718	0.249587	0.279211	0.266283	0.251057	0.242565	0.280537	0.197192
	17.25	0.18493	0.133896	0.225037	0.997349	1.00318	1.00164	1.00519	1.00276	1.00217	1.0009	1.00316	1.00433	1.00075	1.00043	0.993936	0.998386	0.997561	0.997779	0.994911	0.989356	0.922172	0.986586	0.977517	0.86458	0.980092	0.920707	0.959006	0.935406	0.834592	0.840095	0.756477	0.723562	0.762561	0.801045	0.674424	0.606098	0.51805	0.353062	0.421814	0.338456	0.258612	0.251495	0.28068	0.269958	0.251043	0.242592	0.281464	0.198181
	17.5	0.184737	0.134089	0.225344	0.999168	1.0007	1.00067	1.00545	1.0022	1.00603	1.00276	1.00329	1.00252	1.00138	1.00185	0.993259	0.996939	0.999464	0.999473	0.993721	0.99084	0.919854	0.990549	0.980925	0.871321	0.979639	0.922147	0.961758	0.937688	0.838017	0.841538	0.757103	0.722164	0.765294	0.801231	0.673032	0.614949	0.521167	0.358724	0.42123	0.334754	0.259525	0.251787	0.281975	0.27052	0.251929	0.242465	0.286336	0.195582
	17.75	0.183178	0.134982	0.225864	0.997439	1.00064	1.00287	1.00442	1.00268	1.00462	1.00167	1.00165	1.00128	1.0005	1.00024	0.993761	1.0006	0.99772	1.00008	0.995935	0.993503	0.917813	0.990128	0.979381	0.878525	0.975914	0.92438	0.962828	0.939946	0.838332	0.844783	0.760845	0.720716	0.765992	0.802104	0.668066	0.62583	0.521846	0.358138	0.424359	0.334083	0.25966	0.252835	0.281647	0.272487	0.251001	0.243001	0.285778	0.198031
	18	0.187031	0.135084	0.22715	1.00073	1.00017	1.00168	1.00263	1.00363	1.00267	1.00076	1.0027	1.00208	0.999661	1.00256	0.990672	0.998838	1.00061	0.998715	0.996565	0.992014	0.919744	0.990304	0.981386	0.884271	0.98285	0.924383	0.960911	0.940499	0.840571	0.843073	0.764108	0.722345	0.765842	0.802501	0.665102	0.633462	0.522177	0.36029	0.420634	0.337875	0.258848	0.252389	0.284015	0.270963	0.252808	0.243334	0.287709	0.197112
	18.25	0.187687	0.136357	0.228442	0.999413	1.00378	0.998863	1.00287	1.00485	1.00314	1.0024	0.998087	1.00076	1.00208	1.00226	0.992867	1.00095	0.998759	0.998666	0.998584	0.990224	0.918198	0.992053	0.982795	0.888394	0.978137	0.923962	0.961238	0.94151	0.844317	0.846711	0.765776	0.722462	0.769788	0.804329	0.665718	0.639337	0.521035	0.362051	0.424241	0.335109	0.260649	0.252774	0.283466	0.271906	0.254551	0.245357	0.289434	0.201567
	18.5	0.188575	0.135127	0.227667	0.999796	1.00183	1.00305	1.00566	1.00551	1.00208	1.00041	1.00316	1.00432	0.998513	1.00402	0.994438	1.0011	0.997999	1.00121	0.997274	0.990961	0.920367	0.990843	0.981537	0.89295	0.982428	0.928807	0.962824	0.944737	0.84313	0.85007	0.765492	0.721778	0.773453	0.801724	0.663725	0.646959	0.520607	0.361854	0.420402	0.335857	0.261197	0.252875	0.283492	0.274841	0.256118	0.244724	0.291609	0.19644
	18.75	0.189779	0.136627	0.230721	0.998049	1.00161	1.00024	1.00413	1.00384	1.00397	1.00101	1.00359	1.00176	1.00018	0.999174	0.994319	0.998574	0.997984	0.999983	0.995445	0.99278	0.920465	0.991728	0.981149	0.896927	0.981259	0.928581	0.965453	0.944164	0.844612	0.849567	0.767789	0.721634	0.772371	0.80336	0.662857	0.651323	0.524998	0.36554	0.420311	0.336297	0.261898	0.254571	0.28542	0.276794	0.254936	0.245858	0.292883	0.200789
	19	0.191613	0.138583	0.232206	0.999512	1.00197	0.999296	1.00588	1.00509	1.00216	1.00346	1.00196	1.00354	1.00159	1.0027	0.99498	0.999655	0.999764	0.997557	0.995023	0.9946	0.920689	0.991382	0.983919	0.899355	0.98161	0.931894	0.966975	0.949722	0.842904	0.852593	0.771335	0.718189	0.777167	0.802652	0.662379	0.658564	0.519267	0.366908	0.421277	0.3371	0.262277	0.254359	0.284311	0.276356	0.254847	0.244255	0.29156	0.199123
	19.25	0.191028	0.138727	0.233024	0.997902	1.00208	1.00099	1.00599	1.00412	1.002	1.00331	0.999434	1.0027	0.999846	1.00067	0.995882	0.99868	0.999542	1.00206	0.997657	0.992091	0.922432	0.992914	0.982961	0.906531	0.982304	0.931613	0.966514	0.95059	0.84652	0.851934	0.773453	0.717718	0.77597	0.803299	0.66467	0.662265	0.520598	0.370473	0.423009	0.336608	0.263483	0.255299	0.284446	0.276835	0.256377	0.243834	0.292551	0.199221
	19.5	0.190243	0.138861	0.233417	0.997571	0.999644	1.00229	1.00211	1.00444	1.00376	1.00418	1.00138	1.00297	0.999019	1.00177	0.992263	0.999013	0.998408	0.999142	0.997556	0.993739	0.924051	0.988644	0.985312	0.908126	0.981703	0.932933	0.966979	0.95168	0.846878	0.852214	0.773855	0.720798	0.777385	0.803111	0.661969	0.661593	0.519907	0.372152	0.41932	0.338587	0.264809	0.25638	0.287356	0.277922	0.254992	0.247791	0.294758	0.199803
	19.75	0.192903	0.140719	0.234496	0.999533	0.998717	0.999741	1.00467	1.00346	1.00599	1.00051	1.00104	1.00189	1.00151	1.00266	0.99294	1.00036	0.999753	1.00289	0.997766	0.997211	0.92464	0.99445	0.987376	0.913309	0.983576	0.932018	0.968044	0.955537	0.847038	0.853104	0.775226	0.720117	0.778044	0.80435	0.661977	0.667301	0.521458	0.375243	0.421745	0.335627	0.263851	0.256424	0.284708	0.280455	0.257372	0.24419	0.29414	0.201003
	20	0.194851	0.13824	0.237108	0.999733	1.00166	1	1.00516	1.00342	1.00146	1.00192	1.00105	0.99966	0.999141	1.00065	0.994568	1.00058	0.999023	0.999797	0.999487	0.995478	0.925725	0.991509	0.985735	0.916249	0.986882	0.932656	0.96846	0.955662	0.848039	0.855708	0.77471	0.718028	0.777871	0.803937	0.664135	0.668401	0.520328	0.375209	0.422679	0.335273	0.262766	0.257529	0.285795	0.280929	0.255258	0.245949	0.295622	0.198954
[truncated: 12 more columns]

## Sheet: 2h
		Vehicle			1μM 3MP + vehicle			1μM 3MP + 0.5µM BSA			1μM 3MP + 0.9µM BSA			1μM 3MP + 1.2µM BSA			1μM 3MP + 1.5µM BSA			1μM 3MP + 1.8µM BSA			1μM 3MP + 2.1µM BSA			1μM 3MP + 3µM BSA			1μM 3MP + 5µM BSA			1μM 3MP + 10µM BSA
	time (min)	Replica 1	Replica 2	Replica 3	Replica 1	Replica 2	Replica 3	Replica 1	Replica 2	Replica 3	Replica 1	Replica 2	Replica 3	Replica 1	Replica 2	Replica 3	Replica 1	Replica 2	Replica 3	Replica 1	Replica 2	Replica 3	Replica 1	Replica 2	Replica 3	Replica 1	Replica 2	Replica 3	Replica 1	Replica 2	Replica 3	Replica 1	Replica 2	Replica 3
	0	0.0170477	0.0182411	0.0196922	0.013745	0.0237586	0.0220733	0.0183577	0.0342603	0.0347097	0.0266647	0.0358198	0.0277343	0.0237767	0.0366979	0.0274175	0.0279709	0.0440071	0.0358601	0.0363818	0.0553453	0.0350037	0.0382135	0.0555787	0.0281436	0.0305535	0.0509351	0.0371869	0.0363824	0.0492577	0.0344831	0.0497643	0.0533452	0.042669
	0.25	0.0191718	0.0210201	0.0237734	0.0137457	0.025694	0.0266206	0.0196063	0.0414176	0.0358457	0.0300121	0.0402231	0.0293853	0.0258434	0.0413502	0.0314736	0.0274119	0.0470733	0.0382776	0.0371223	0.0597575	0.0373477	0.0394743	0.0583521	0.0328276	0.0319106	0.053068	0.0407617	0.0368546	0.0508845	0.0382234	0.0545705	0.053431	0.0443459
	0.5	0.0242958	0.0257369	0.025932	0.0163302	0.0299438	0.0301834	0.0191726	0.0408706	0.035904	0.0297334	0.0423335	0.0306825	0.0263966	0.0409905	0.0305023	0.0280113	0.0460657	0.0426788	0.0369314	0.0586773	0.0410439	0.0406417	0.0577473	0.0344357	0.0329936	0.0576288	0.0446257	0.0386601	0.0542803	0.04074	0.0560836	0.0587263	0.0469218
	0.75	0.0251441	0.026771	0.0257707	0.0204284	0.0303073	0.0325945	0.0200931	0.0413115	0.0390046	0.0328496	0.0411019	0.032758	0.029235	0.0441344	0.0351085	0.0304095	0.0500063	0.0408125	0.0408458	0.0628796	0.0414526	0.04255	0.06079	0.0376849	0.0359951	0.0603016	0.0472875	0.0405183	0.0584309	0.0424444	0.0594713	0.0625975	0.0511678
	1	0.0283112	0.0300919	0.0279421	0.0219059	0.0329725	0.0350802	0.0220909	0.0456942	0.0407186	0.0326043	0.0469308	0.0361483	0.0321554	0.0453763	0.0365572	0.0312971	0.0533095	0.044679	0.0391246	0.0654411	0.0441872	0.0463025	0.0657798	0.0389586	0.0369091	0.0606391	0.0506557	0.0450433	0.058449	0.0452189	0.0627035	0.0632135	0.0532264
	1.25	0.0310094	0.0309051	0.0308867	0.0221524	0.0330937	0.0365858	0.0236647	0.0472855	0.0438781	0.0342135	0.045245	0.038899	0.0336373	0.0480683	0.0392195	0.0316123	0.0536977	0.0495984	0.0447444	0.0661275	0.0473409	0.0484691	0.065198	0.0416002	0.0374706	0.0636036	0.0512336	0.04623	0.061876	0.0483551	0.0641613	0.0673651	0.0568667
	1.5	0.0321143	0.0326883	0.0322467	0.0264027	0.0440892	0.0383108	0.026086	0.0484516	0.0478976	0.0354969	0.0475249	0.0432394	0.031897	0.0493586	0.0406533	0.033552	0.0559952	0.0517995	0.0443078	0.070235	0.0514431	0.0496573	0.0677449	0.0446502	0.0382929	0.0652534	0.0527927	0.0488484	0.0644527	0.051265	0.0672186	0.0686939	0.0609983
	1.75	0.0347066	0.038551	0.0347895	0.0308978	0.0459325	0.040731	0.0266409	0.0526952	0.050245	0.0350292	0.0511192	0.0442811	0.0362437	0.0507319	0.0452365	0.0367557	0.0581781	0.049653	0.0453328	0.0721773	0.0526571	0.0476183	0.0668736	0.0466437	0.0408035	0.0695015	0.0578374	0.0496945	0.0660239	0.0534143	0.0701238	0.0703748	0.0639551
	2	0.0360831	0.0401486	0.0394077	0.0310128	0.0513026	0.0428588	0.026336	0.0529895	0.0502532	0.0379519	0.0529917	0.046466	0.0386364	0.0529978	0.0463784	0.0386634	0.0575408	0.0534353	0.0480428	0.0708369	0.0543881	0.0495396	0.0706675	0.0495783	0.0404	0.0679705	0.0606434	0.0516816	0.0677162	0.0546883	0.0730795	0.0730474	0.0671057
	2.25	0.0407393	0.0436969	0.0403598	0.0340534	0.0481111	0.0458302	0.0301251	0.0555157	0.052351	0.0421549	0.0554943	0.0501515	0.0392189	0.0519563	0.0487509	0.03818	0.0621342	0.0581968	0.0478315	0.0770025	0.0568901	0.0507488	0.073219	0.0514245	0.041091	0.0717471	0.0609298	0.0527503	0.0720055	0.0555655	0.0763874	0.0767952	0.0720456
	2.5	0.0431856	0.0463638	0.0465556	0.0359706	0.0527367	0.050038	0.0336654	0.0586948	0.0548443	0.0434194	0.0553788	0.0514233	0.0407485	0.057574	0.0515342	0.040465	0.0649454	0.0602236	0.0497786	0.0814826	0.0601556	0.0529704	0.0766964	0.0514475	0.0428277	0.0718696	0.0652482	0.0533098	0.0711245	0.062098	0.0774618	0.0780334	0.0735375
	2.75	0.0435672	0.0467969	0.0484485	0.0379686	0.0540198	0.0509036	0.0351644	0.0580904	0.0581342	0.0460707	0.059346	0.0542626	0.0418779	0.0592098	0.0550653	0.0432419	0.0646195	0.0626588	0.0531201	0.0824206	0.062117	0.0544893	0.0796111	0.0539927	0.0456975	0.0754234	0.0652399	0.0565581	0.0739259	0.0627763	0.079395	0.0809179	0.0800616
	3	0.0476015	0.0535684	0.0539094	0.0410397	0.0603755	0.0559136	0.0369385	0.0602444	0.0568259	0.0457179	0.0580738	0.0569814	0.0435092	0.0601232	0.0592847	0.0445689	0.0693845	0.0648635	0.0508694	0.082447	0.0638393	0.0571735	0.0829915	0.0567816	0.0481815	0.0768618	0.0702571	0.0597643	0.075888	0.0666004	0.0835456	0.0840635	0.0814275
	3.25	0.0504241	0.0541625	0.0560979	0.042783	0.0587979	0.0621634	0.0364757	0.0628568	0.0608737	0.0470378	0.0627414	0.0576306	0.0436532	0.0624471	0.0612657	0.0452337	0.0703131	0.0683515	0.0540063	0.0835248	0.0662583	0.0577508	0.0794337	0.0582193	0.0479927	0.0792573	0.0712999	0.0587142	0.077878	0.0675231	0.08537	0.0880693	0.0827585
	3.5	0.0531252	0.0567294	0.0562948	0.0444923	0.0620968	0.0621827	0.0418343	0.0652586	0.0614803	0.0497767	0.0627914	0.0600122	0.0458455	0.0635296	0.0584176	0.0473957	0.0716068	0.0679201	0.0552153	0.0873241	0.06993	0.0587215	0.0846571	0.060246	0.0508761	0.0844738	0.0728652	0.0602277	0.0802345	0.0694566	0.090137	0.0895109	0.0870707
	3.75	0.0550587	0.0590255	0.0605143	0.0448361	0.0653395	0.0644124	0.0407346	0.0657219	0.0644345	0.0505311	0.0665016	0.0632926	0.0479709	0.0669412	0.0611747	0.0473454	0.0758063	0.073679	0.0572056	0.0889425	0.0712703	0.0607053	0.0871091	0.0618333	0.0487576	0.0819879	0.0746929	0.0637201	0.0825435	0.0741948	0.0928076	0.0897654	0.0899565
	4	0.0570836	0.0597568	0.0616787	0.0479072	0.0674823	0.0675183	0.0407727	0.0663925	0.066061	0.0519759	0.0671811	0.0659614	0.0490374	0.0688635	0.0637651	0.051119	0.0752031	0.0763672	0.0592719	0.0911459	0.0731765	0.0643046	0.0875102	0.0666501	0.0493831	0.0838933	0.0790477	0.06697	0.0861699	0.0740403	0.0963737	0.0926109	0.0918588
	4.25	0.0576122	0.0610839	0.0635271	0.0492008	0.069424	0.0681066	0.0443839	0.0697047	0.0692154	0.052528	0.0697238	0.0703494	0.0505978	0.0694246	0.0679054	0.0501427	0.0787577	0.0772768	0.0591166	0.0940418	0.0756081	0.0630597	0.0895613	0.0681057	0.0541531	0.0839399	0.0816406	0.0672852	0.0847459	0.0763226	0.0974204	0.0962045	0.0960522
1μM 3MP + 10dµM BSA	4.5	0.056196	0.0579868	0.0589505	0.0668817	0.0833521	0.0759339	0.048911	0.0672587	0.0851137	0.0288864	0.0457724	0.0622634	0.0349349	0.0638013	0.0580393	0.0557325	0.0493074	0.0621103	0.0419945	0.0588808	0.0719901	0.0649367	0.0775799	0.0767386	0.0556125	0.0694855	0.0884401	0.0370502	0.0827617	0.0971892	0.105399	0.0868514	0.0938235
	4.75	0.0534859	0.0699562	0.0757406	0.0636848	0.0719651	0.12955	0.0591434	0.0768088	0.0861927	0.0622922	0.0934606	0.090073	0.0615581	0.0777652	0.0782216	0.0667795	0.085571	0.0849073	0.0837589	0.104731	0.0873696	0.0864933	0.0945718	0.0592113	0.0635048	0.0792362	0.0657598	0.068675	0.0870997	0.0980435	0.11289	0.110208	0.111048
	5	0.0584404	0.0679612	0.0762503	0.0765191	0.0974429	0.199624	0.0624378	0.0858072	0.128963	0.058451	0.0779828	0.105611	0.0499429	0.0855962	0.0947781	0.0689906	0.0999632	0.0983293	0.0755361	0.112132	0.103081	0.076886	0.106844	0.0909365	0.0663684	0.0989926	0.107766	0.0792271	0.1045	0.100723	0.111355	0.113382	0.121078
	5.25	0.0606438	0.0745748	0.0738062	0.107243	0.124637	0.263766	0.0707392	0.096271	0.146728	0.0611624	0.0915223	0.119368	0.0681558	0.0969022	0.106606	0.0668621	0.0955943	0.106423	0.0766315	0.109436	0.108775	0.0850305	0.107027	0.0966883	0.0716955	0.105933	0.0990023	0.0797449	0.103126	0.100229	0.114314	0.119506	0.118778
	5.5	0.0579658	0.074991	0.0753269	0.14898	0.160719	0.330244	0.0869749	0.107102	0.19464	0.0778579	0.0983824	0.143222	0.07037	0.100398	0.128567	0.0758595	0.102398	0.120266	0.083478	0.116719	0.118921	0.0895706	0.109898	0.10486	0.0741929	0.104674	0.107024	0.0853507	0.109142	0.107042	0.117928	0.121918	0.130085
	5.75	0.0660408	0.0788188	0.07439	0.2069	0.217798	0.414751	0.112728	0.136031	0.24582	0.0861696	0.113622	0.179234	0.0787341	0.110347	0.161441	0.0757876	0.108304	0.124737	0.089626	0.12441	0.127756	0.0936688	0.114003	0.115218	0.0798684	0.104268	0.117138	0.0855055	0.116096	0.107879	0.124303	0.125016	0.130689
	6	0.069667	0.0787116	0.0818311	0.271564	0.290843	0.496152	0.138762	0.161036	0.297171	0.0995738	0.130375	0.219989	0.0846269	0.117599	0.194718	0.0878706	0.118694	0.151395	0.0954285	0.124494	0.142241	0.099793	0.120317	0.127934	0.0830581	0.111713	0.117482	0.0928254	0.110791	0.112932	0.126167	0.127407	0.132976
	6.25	0.0707166	0.0831219	0.0829761	0.341235	0.373654	0.580055	0.176055	0.199235	0.359501	0.114585	0.152548	0.270041	0.09651	0.134851	0.237131	0.0966386	0.130046	0.168751	0.1063	0.138016	0.156588	0.103806	0.127435	0.141612	0.0870702	0.117413	0.129882	0.092177	0.117383	0.115955	0.130295	0.125983	0.135628
	6.5	0.072512	0.085692	0.0847174	0.411937	0.457615	0.648348	0.21839	0.244509	0.415124	0.134327	0.178597	0.318003	0.108685	0.15158	0.280821	0.105325	0.139868	0.188286	0.114627	0.148045	0.170656	0.111404	0.136726	0.157193	0.0907879	0.121131	0.141264	0.0947597	0.120256	0.120615	0.132772	0.130374	0.135943
	6.75	0.0728333	0.0887901	0.0903279	0.476375	0.54332	0.713067	0.254961	0.291251	0.476056	0.156176	0.206318	0.377294	0.122195	0.16892	0.324962	0.11334	0.149474	0.220955	0.123291	0.162874	0.190382	0.118545	0.146955	0.175189	0.0952235	0.128758	0.148529	0.103417	0.123526	0.125973	0.134096	0.132819	0.13927
	7	0.0805536	0.0887756	0.0929666	0.545147	0.610209	0.770254	0.299575	0.345068	0.530631	0.180871	0.239042	0.429372	0.136588	0.187711	0.372402	0.122784	0.170117	0.256309	0.134758	0.175484	0.205582	0.129201	0.151334	0.195886	0.101975	0.131536	0.157285	0.104449	0.128791	0.132397	0.138254	0.133005	0.144395
	7.25	0.0827445	0.0915735	0.0935066	0.610746	0.677465	0.817117	0.334146	0.399739	0.586627	0.209237	0.274189	0.48225	0.156296	0.210794	0.418211	0.135349	0.184294	0.283054	0.144634	0.187475	0.229597	0.135862	0.165029	0.212604	0.105207	0.139555	0.168338	0.108456	0.128042	0.138424	0.137418	0.138543	0.148685
	7.5	0.0835533	0.09543	0.095596	0.680086	0.72929	0.851671	0.373751	0.448939	0.642794	0.234028	0.310189	0.539927	0.178163	0.240713	0.462036	0.150027	0.204703	0.322603	0.158424	0.197983	0.2525	0.144249	0.176353	0.229314	0.108448	0.144638	0.179672	0.110161	0.132446	0.143894	0.139436	0.139378	0.151109
	7.75	0.0851119	0.0953476	0.097355	0.743939	0.781425	0.881797	0.411954	0.499297	0.687553	0.266007	0.349969	0.583684	0.200996	0.269463	0.50647	0.163709	0.224035	0.364907	0.173029	0.213402	0.276724	0.154442	0.185317	0.249492	0.115181	0.151547	0.193059	0.113293	0.13755	0.147645	0.141441	0.143368	0.155936
	8	0.0882557	0.0994568	0.101762	0.795842	0.827783	0.904701	0.447854	0.544614	0.732103	0.292608	0.388866	0.639321	0.224773	0.298354	0.545991	0.184527	0.242901	0.400171	0.190721	0.229106	0.304211	0.165896	0.197049	0.267037	0.122855	0.158723	0.203533	0.118336	0.140457	0.153065	0.143784	0.142677	0.156869
	8.25	0.0918993	0.099451	0.10201	0.842435	0.855816	0.925088	0.481179	0.590464	0.772264	0.331888	0.426166	0.682636	0.249017	0.325621	0.586869	0.204282	0.260873	0.445223	0.205172	0.243762	0.335001	0.172102	0.212896	0.287944	0.127947	0.167062	0.214817	0.122129	0.14511	0.157587	0.147071	0.143702	0.159962
	8.5	0.090279	0.102213	0.105756	0.870509	0.87999	0.936527	0.519367	0.634727	0.81043	0.371003	0.472966	0.719105	0.275925	0.358596	0.622504	0.22859	0.282727	0.482218	0.220807	0.260869	0.368811	0.183281	0.222582	0.310041	0.135339	0.175935	0.227443	0.125271	0.149076	0.161737	0.149126	0.14711	0.161844
	8.75	0.0900224	0.103896	0.109805	0.901386	0.901899	0.942918	0.553614	0.681866	0.831539	0.405068	0.510045	0.753984	0.305643	0.391879	0.654981	0.253448	0.304287	0.522224	0.239184	0.279778	0.398295	0.194694	0.234716	0.331649	0.143702	0.184611	0.240491	0.127771	0.155214	0.167167	0.150728	0.149967	0.165669
	9	0.0963123	0.105046	0.110047	0.920995	0.92292	0.954792	0.596875	0.721681	0.86047	0.44348	0.54927	0.787623	0.330849	0.424851	0.685396	0.278679	0.323363	0.561553	0.254308	0.296784	0.428859	0.207119	0.245701	0.351387	0.149071	0.195147	0.252371	0.136571	0.160344	0.172796	0.155546	0.151291	0.168921
	9.25	0.0962423	0.106054	0.11166	0.937764	0.935365	0.96189	0.633322	0.757197	0.882297	0.482698	0.590499	0.810996	0.36437	0.457385	0.712912	0.305612	0.34662	0.587973	0.275537	0.316353	0.459519	0.214993	0.261254	0.377277	0.156251	0.200214	0.263753	0.138556	0.162566	0.178364	0.154901	0.151936	0.171286
	9.5	0.0985621	0.108512	0.114513	0.948941	0.949668	0.970335	0.678289	0.787512	0.89974	0.519742	0.628249	0.827949	0.396338	0.49098	0.737708	0.330195	0.366272	0.621523	0.28608	0.333969	0.478108	0.232142	0.275784	0.398684	0.166025	0.210393	0.276118	0.141476	0.169177	0.181237	0.158216	0.153432	0.172294
	9.75	0.0990027	0.11194	0.115984	0.956854	0.954234	0.974684	0.719312	0.816262	0.913096	0.554768	0.662998	0.852473	0.42834	0.525341	0.761223	0.358864	0.391597	0.654958	0.310058	0.354367	0.494299	0.244967	0.284701	0.420002	0.172892	0.219412	0.286214	0.144889	0.173344	0.186316	0.162299	0.155472	0.177167
	10	0.1021	0.111003	0.12017	0.962154	0.963149	0.975884	0.752247	0.839966	0.928825	0.594664	0.691643	0.865078	0.459073	0.55605	0.784938	0.387115	0.414792	0.683088	0.327576	0.376225	0.513543	0.259857	0.296091	0.435392	0.178661	0.226906	0.297483	0.149309	0.177976	0.191669	0.161236	0.15934	0.180414
	10.25	0.103782	0.11114	0.118775	0.970964	0.97125	0.982742	0.791683	0.863528	0.940179	0.627459	0.722729	0.881412	0.486458	0.58615	0.802792	0.411475	0.436416	0.707236	0.34487	0.393925	0.538385	0.275369	0.315641	0.457416	0.188585	0.235991	0.308486	0.152252	0.184429	0.194312	0.1628	0.16065	0.180387
	10.5	0.104839	0.113185	0.122878	0.973794	0.974073	0.985009	0.81676	0.875964	0.95082	0.658488	0.745858	0.894651	0.51392	0.615635	0.820048	0.434579	0.457532	0.729129	0.362931	0.41583	0.556326	0.291023	0.329732	0.477829	0.199567	0.24086	0.31921	0.156284	0.186705	0.197254	0.163678	0.165923	0.182563
	10.75	0.105796	0.113687	0.123621	0.977587	0.981186	0.988625	0.847585	0.889668	0.960178	0.689857	0.776333	0.90805	0.538437	0.63836	0.837052	0.45516	0.480171	0.749525	0.381515	0.43278	0.576663	0.302135	0.349812	0.492017	0.205832	0.251074	0.327417	0.161374	0.19121	0.199857	0.16997	0.167385	0.183099
	11	0.109814	0.117616	0.126778	0.977945	0.983323	0.987556	0.872746	0.902521	0.96233	0.710703	0.798186	0.919432	0.566785	0.66591	0.851244	0.476055	0.501943	0.767902	0.399206	0.453878	0.596988	0.320731	0.361596	0.509111	0.215827	0.25865	0.337897	0.164427	0.195794	0.204348	0.171545	0.164746	0.186252
	11.25	0.109279	0.117063	0.127689	0.9781	0.98018	0.988385	0.888705	0.910717	0.97343	0.736383	0.817738	0.926104	0.589695	0.685195	0.865633	0.493527	0.521588	0.786994	0.417889	0.471875	0.614373	0.335374	0.377799	0.526614	0.223185	0.264703	0.350377	0.168782	0.199693	0.209824	0.169754	0.169033	0.189241
	11.5	0.110574	0.122839	0.132499	0.975728	0.983384	0.987967	0.904308	0.922625	0.975292	0.763934	0.835688	0.933774	0.616709	0.713168	0.876346	0.519158	0.544276	0.799098	0.438437	0.490826	0.625993	0.348279	0.392197	0.540935	0.231013	0.273795	0.352518	0.172538	0.207861	0.210412	0.173132	0.170865	0.191722
	11.75	0.112911	0.119878	0.133532	0.981446	0.981257	0.995385	0.918075	0.932489	0.981451	0.779714	0.85164	0.9397	0.640227	0.730342	0.881412	0.53434	0.563783	0.81652	0.459044	0.509124	0.636366	0.36455	0.409838	0.555007	0.237037	0.278826	0.364147	0.177711	0.208813	0.214947	0.172993	0.17337	0.192032
	12	0.11421	0.123316	0.133204	0.979728	0.986629	0.990216	0.931293	0.938874	0.984235	0.804442	0.867101	0.945999	0.661525	0.749831	0.897284	0.552206	0.58592	0.825958	0.472865	0.527401	0.645646	0.377756	0.425134	0.570518	0.243889	0.286739	0.374579	0.182387	0.213735	0.221472	0.175081	0.175076	0.193449
	12.25	0.116221	0.124676	0.134991	0.982968	0.986342	0.995315	0.943685	0.947858	0.984072	0.815406	0.880573	0.952654	0.680656	0.764686	0.904366	0.577429	0.603801	0.838579	0.49114	0.544337	0.657594	0.392033	0.444131	0.581632	0.251662	0.296892	0.380258	0.185587	0.215058	0.223446	0.177897	0.177841	0.194186
	12.5	0.114843	0.127101	0.138702	0.982326	0.988845	0.993314	0.946566	0.955136	0.987264	0.838968	0.893128	0.958505	0.696249	0.783587	0.916598	0.593712	0.625197	0.847272	0.503788	0.56012	0.663504	0.400996	0.455055	0.594866	0.254994	0.30425	0.385245	0.186514	0.218557	0.224979	0.179371	0.178174	0.199475
	12.75	0.117872	0.127581	0.139394	0.984716	0.990536	0.994885	0.955951	0.963089	0.99001	0.850061	0.905026	0.963668	0.723329	0.796187	0.920643	0.612029	0.640756	0.854686	0.522512	0.574002	0.678603	0.416741	0.470629	0.603516	0.265475	0.31092	0.393278	0.191211	0.221435	0.228737	0.180503	0.178819	0.197438
	13	0.119472	0.12739	0.139259	0.983524	0.985776	0.996424	0.959525	0.97006	0.993425	0.868313	0.9137	0.965123	0.735766	0.811125	0.924663	0.626284	0.659368	0.864111	0.534889	0.59025	0.684026	0.425259	0.483151	0.614053	0.271758	0.314069	0.399332	0.19406	0.223806	0.230384	0.18145	0.179446	0.196486
	13.25	0.121778	0.128529	0.143737	0.98543	0.990422	0.99617	0.967821	0.96778	0.990427	0.877054	0.922042	0.971284	0.749685	0.824147	0.932516	0.641317	0.675703	0.872898	0.548845	0.603819	0.695961	0.435299	0.496126	0.623391	0.278262	0.324419	0.402101	0.199184	0.22726	0.231828	0.182592	0.1821	0.199026
	13.5	0.125092	0.133305	0.145272	0.987166	0.994792	0.991593	0.972189	0.973337	0.99617	0.884206	0.928814	0.971026	0.769769	0.83699	0.933394	0.661031	0.693094	0.875953	0.565406	0.615303	0.700531	0.447808	0.510101	0.633741	0.284142	0.33027	0.407864	0.199188	0.230266	0.236128	0.186219	0.182159	0.199382
	13.75	0.123589	0.135288	0.147647	0.986218	0.993422	0.997802	0.977102	0.981362	0.996233	0.897679	0.933351	0.975561	0.777917	0.846859	0.937267	0.676896	0.703471	0.879833	0.575232	0.628777	0.712851	0.45934	0.524358	0.639875	0.292276	0.336856	0.410278	0.20485	0.235101	0.237042	0.188269	0.186796	0.201579
	14	0.126113	0.13431	0.147603	0.985338	0.996665	0.995853	0.978754	0.980388	0.99666	0.906904	0.937084	0.977843	0.794822	0.857587	0.941049	0.688331	0.718389	0.889573	0.586039	0.643782	0.72507	0.469215	0.528267	0.646684	0.295666	0.343737	0.416641	0.205872	0.235359	0.24016	0.188166	0.18288	0.204053
	14.25	0.124317	0.13204	0.150715	0.984855	0.996433	0.995249	0.97833	0.985465	0.996527	0.917453	0.949476	0.982205	0.805708	0.864197	0.941115	0.698814	0.730387	0.892923	0.592659	0.659903	0.729785	0.481983	0.543226	0.651286	0.303692	0.349129	0.420667	0.208593	0.238479	0.244636	0.188472	0.184129	0.206555
	14.5	0.122702	0.134608	0.151849	0.988124	0.998803	0.998334	0.978488	0.981499	0.994281	0.92607	0.952121	0.980533	0.815128	0.871803	0.944617	0.711155	0.74251	0.895831	0.608532	0.667022	0.737463	0.490738	0.557082	0.66197	0.309292	0.354024	0.422142	0.213838	0.242414	0.246133	0.192499	0.190601	0.206589
	14.75	0.127448	0.135753	0.152376	0.985115	0.996237	0.997705	0.984853	0.98902	0.996963	0.930199	0.955879	0.985587	0.828515	0.879192	0.946242	0.724632	0.753849	0.900565	0.616725	0.679428	0.74107	0.501361	0.566292	0.668736	0.316113	0.361338	0.425234	0.21511	0.242586	0.246185	0.193632	0.188462	0.206677
	15	0.12922	0.137274	0.151747	0.988678	0.99626	0.997772	0.987911	0.992557	0.998204	0.930729	0.960428	0.985079	0.838566	0.887742	0.9485	0.730005	0.760921	0.90283	0.629622	0.689454	0.748913	0.510858	0.574408	0.67147	0.320758	0.366984	0.427648	0.217183	0.244471	0.247396	0.193048	0.189515	0.205877
	15.25	0.127853	0.138284	0.154483	0.986901	0.999553	0.997032	0.988151	0.992079	0.99954	0.939788	0.963009	0.987941	0.846831	0.896764	0.950639	0.744147	0.773705	0.905188	0.639328	0.703919	0.757517	0.521633	0.584184	0.674397	0.324452	0.373307	0.428376	0.222103	0.249386	0.250782	0.194882	0.190739	0.208968
	15.5	0.13157	0.141117	0.154849	0.989588	0.997079	0.99837	0.989265	0.993879	0.998792	0.944731	0.965984	0.989195	0.857526	0.899405	0.954569	0.751622	0.78385	0.910142	0.645489	0.711994	0.759207	0.526942	0.593211	0.679269	0.330529	0.377309	0.434767	0.221369	0.252025	0.252122	0.195145	0.193899	0.209969
	15.75	0.134591	0.139099	0.159078	0.990039	0.996861	0.99773	0.9881	0.991954	0.997337	0.950447	0.969877	0.990225	0.863851	0.903958	0.953075	0.761949	0.788612	0.911626	0.652801	0.722509	0.764433	0.536491	0.602502	0.68427	0.339188	0.385176	0.437089	0.224877	0.253948	0.252032	0.196	0.194772	0.210121
	16	0.133277	0.144681	0.159134	0.987611	0.998841	0.99584	0.992192	0.992278	1.00036	0.955937	0.972598	0.988775	0.873715	0.913701	0.956098	0.768162	0.799328	0.918655	0.659281	0.730571	0.767604	0.544999	0.609392	0.688177	0.34167	0.388495	0.436836	0.228792	0.256715	0.253867	0.1976	0.197942	0.211677
	16.25	0.136193	0.147069	0.163258	0.990525	0.998391	0.998056	0.996065	0.993784	1.00129	0.964969	0.976216	0.989665	0.879225	0.916285	0.954238	0.775153	0.807407	0.91826	0.663844	0.736919	0.766894	0.553515	0.617754	0.688192	0.343952	0.392128	0.43973	0.229273	0.256522	0.255555	0.200952	0.198393	0.211616
	16.5	0.136615	0.145818	0.162503	0.986264	0.999929	0.994333	0.994171	0.995724	1.00003	0.954259	0.975527	0.991854	0.884103	0.918876	0.95589	0.778493	0.812894	0.918378	0.672784	0.742793	0.776135	0.557434	0.621407	0.694303	0.350883	0.3941	0.440705	0.232678	0.259729	0.257922	0.199948	0.197774	0.21228
	16.75	0.136993	0.147201	0.164056	0.995278	0.998953	0.998708	0.993447	0.989771	1.00041	0.961211	0.977264	0.98931	0.886298	0.921829	0.955151	0.789602	0.819604	0.92161	0.679148	0.755286	0.778052	0.563941	0.63068	0.693894	0.353579	0.402306	0.442079	0.232313	0.261037	0.260123	0.200896	0.199707	0.214407
	17	0.140458	0.147354	0.166195	0.989928	0.997931	0.994209	0.9937	0.994616	0.995781	0.968633	0.979599	0.988684	0.895413	0.923092	0.960891	0.79924	0.828792	0.926985	0.683663	0.759642	0.78147	0.571462	0.638866	0.696761	0.359341	0.408841	0.441117	0.236331	0.264903	0.259281	0.202833	0.200026	0.213342
	17.25	0.140083	0.150489	0.165954	0.992293	0.996289	1.00177	0.993265	0.992381	0.997062	0.971357	0.980999	0.990788	0.903203	0.929652	0.96157	0.798138	0.831791	0.928496	0.693609	0.766974	0.782091	0.572602	0.642811	0.69671	0.35871	0.412289	0.442936	0.234726	0.265144	0.259133	0.201545	0.200442	0.214417
	17.5	0.142645	0.150814	0.166987	0.991792	0.999314	0.996728	0.99517	0.995651	0.997278	0.968994	0.981813	0.99198	0.90922	0.929948	0.960894	0.806774	0.841357	0.926203	0.694516	0.771473	0.78726	0.57703	0.648465	0.701292	0.36411	0.418075	0.446422	0.237263	0.268053	0.260734	0.206019	0.202752	0.216494
	17.75	0.140436	0.153038	0.169858	0.986633	1.0003	1.00094	0.995895	0.996183	0.997431	0.974413	0.983871	0.992704	0.909859	0.939082	0.959859	0.814943	0.842849	0.928345	0.699792	0.775818	0.787529	0.584705	0.656652	0.702357	0.369289	0.420448	0.449226	0.241102	0.268641	0.263032	0.205023	0.202459	0.217209
	18	0.145589	0.152938	0.172376	0.996532	1.00262	0.997116	0.995418	0.996113	1.00238	0.975227	0.987422	0.993067	0.913766	0.940055	0.962618	0.814956	0.848789	0.930419	0.708222	0.785029	0.790725	0.58934	0.657602	0.701541	0.371607	0.423705	0.448217	0.242697	0.272852	0.262468	0.204262	0.205437	0.216963
	18.25	0.144429	0.153812	0.172993	0.989692	1.00507	0.995323	0.992573	0.998759	0.995945	0.972548	0.98553	0.997519	0.913591	0.942215	0.963367	0.821142	0.854207	0.929682	0.713425	0.785061	0.792163	0.595776	0.666324	0.704362	0.374145	0.425973	0.451065	0.241759	0.272631	0.263115	0.204719	0.204419	0.213916
	18.5	0.144798	0.154615	0.173192	0.991081	0.995037	0.997821	0.995624	0.998679	1.00138	0.975862	0.987959	0.993451	0.922004	0.943774	0.963484	0.825873	0.856203	0.931797	0.716069	0.793869	0.793156	0.593889	0.669994	0.707484	0.376529	0.42702	0.45201	0.240198	0.271755	0.267255	0.204235	0.207037	0.21945
	18.75	0.144729	0.155363	0.174848	0.991368	0.999762	0.999185	0.996532	0.998164	0.999015	0.983485	0.988896	0.992058	0.91918	0.945704	0.961496	0.826163	0.862463	0.933479	0.721862	0.800428	0.79588	0.601693	0.673965	0.706155	0.374117	0.43417	0.451588	0.244072	0.278747	0.265756	0.203784	0.206752	0.217739
	19	0.145744	0.157758	0.176892	0.992946	1.00011	0.999859	0.993721	0.994977	1.00204	0.982879	0.988685	0.993776	0.927572	0.946691	0.96501	0.834816	0.863102	0.9355	0.72221	0.801434	0.798223	0.602459	0.678505	0.70707	0.378323	0.436498	0.454162	0.244749	0.276931	0.268133	0.211159	0.207114	0.218756
	19.25	0.146115	0.158585	0.175173	0.990915	1.00167	1.0032	0.993823	0.996142	0.999933	0.98283	0.990587	0.992521	0.928479	0.951461	0.965107	0.83746	0.866447	0.934534	0.726022	0.801598	0.802049	0.604229	0.683147	0.711983	0.384014	0.439244	0.45481	0.250527	0.277348	0.266774	0.208654	0.208782	0.218205
	19.5	0.150766	0.158813	0.177569	0.997587	0.997282	0.998879	0.997156	0.996923	0.998363	0.982794	0.989627	0.997355	0.931686	0.951786	0.968947	0.83895	0.872589	0.936262	0.727534	0.807225	0.801556	0.60748	0.685394	0.709494	0.384402	0.439463	0.452228	0.250757	0.279807	0.267571	0.208467	0.207746	0.220167
	19.75	0.153176	0.160264	0.179334	0.993086	0.99958	0.997435	1.00061	0.998984	0.999372	0.984065	0.99119	0.992481	0.932717	0.95311	0.964604	0.843641	0.875578	0.939592	0.729281	0.809634	0.804286	0.610967	0.689933	0.711327	0.385722	0.443354	0.455863	0.250412	0.282085	0.268877	0.209387	0.20987	0.221818
	20	0.149142	0.160299	0.18018	0.988832	1.00008	1.0005	0.998149	0.9958	0.997127	0.986204	0.991786	0.995426	0.934176	0.956438	0.96454	0.846541	0.874923	0.940428	0.734046	0.812267	0.805542	0.614602	0.691047	0.715654	0.388479	0.44633	0.456545	0.251945	0.282342	0.270709	0.208319	0.211324	0.221027
