# Supplementary material for: 3-Mercaptopyruvate sulfur transferase is a protein persulfidase
Source: Nat Chem Biol. 2023 Feb 2;19(4):507–17. doi: 10.1038/s41589-022-01244-8 (PMC10060159; doi:10.1038/s41589-022-01244-8)
Supplement: Source Data Extended Data Fig. 3 — roGFP2 OxD values (Extended Data Fig. 3a,b). [file 41589_2022_1244_MOESM11_ESM.xlsx]

## Sheet: 3a
			cytosol roGFP2 OxD values										cytosol Tum1-roGFP2 OxD values										cytosol Tum1(C259S)-roGFP2 OxD values
		time (min)	Vehicle			2mM 3MP			10mM 3MP				Vehicle			2mM 3MP			10mM 3MP				Vehicle			2mM 3MP			10mM 3MP
			Replica 1	Replica 2	Replica 3	Replica 1	Replica 2	Replica 3	Replica 1	Replica 2	Replica 3		Replica 1	Replica 2	Replica 3	Replica 1	Replica 2	Replica 3	Replica 1	Replica 2	Replica 3		Replica 1	Replica 2	Replica 3	Replica 1	Replica 2	Replica 3	Replica 1	Replica 2	Replica 3
		0	0.0262162	0.0129368	0.0262231	0.0263308	0.0154242	0.0196027	0.0243044	0.0153178	0.0198249		0.0231413	0.0246327	0.0196138	0.025434	0.0255714	0.0182444	0.0214603	0.0243938	0.0178059		0.0243043	0.0218987	0.0133211	0.028529	0.0213646	0.0170829	0.0267639	0.0209011	0.0187243
		1	0.0256035	0.0125748	0.0255189	0.025093	0.012931	0.0179587	0.0237042	0.012871	0.0189766		0.0217231	0.0240485	0.0190932	0.025351	0.0242989	0.0172043	0.0207335	0.0226526	0.0191428		0.0238551	0.0226378	0.0149636	0.0267212	0.0205981	0.0166878	0.0243301	0.0199195	0.0170485
		2	0.0236833	0.0127325	0.0256755	0.0248444	0.0112298	0.0193572	0.0234851	0.0124372	0.019786		0.0194827	0.0237703	0.0209026	0.0238111	0.0239849	0.0176237	0.0193862	0.0214059	0.0200943		0.0223596	0.021513	0.0154265	0.0250689	0.0211318	0.0178026	0.024515	0.0196065	0.0180584
		3	0.0250001	0.0123402	0.0256421	0.0246156	0.011433	0.0190785	0.023669	0.0126106	0.0196143		0.019294	0.0212091	0.0212776	0.0234934	0.0234347	0.0177538	0.0194411	0.0231326	0.0187042		0.0204734	0.020505	0.0156666	0.0252586	0.0194509	0.0174074	0.0216756	0.0203314	0.0160919
		4	0.0234992	0.012208	0.0263725	0.0254957	0.0124247	0.0190522	0.0225312	0.0120948	0.0198924		0.0194494	0.0234629	0.020924	0.0213676	0.024823	0.0196295	0.0203684	0.0215868	0.0191053		0.0196171	0.0214814	0.0149579	0.0232172	0.0207969	0.0174393	0.0238327	0.0207179	0.0173142
		5	0.0241612	0.0116795	0.0260017	0.0248875	0.012714	0.0179708	0.0222968	0.0133657	0.0194863		0.0198308	0.0239496	0.0210643	0.0225174	0.0241524	0.0191016	0.0204952	0.0236357	0.0194153		0.0205047	0.021864	0.015717	0.0250437	0.019664	0.0169566	0.0231131	0.0211834	0.0165794
		6	0.0219701	0.0131246	0.0254654	0.0233548	0.0131416	0.017652	0.023255	0.0155356	0.0188394		0.0197795	0.0258586	0.0209317	0.022571	0.0255017	0.0183615	0.0199762	0.0267496	0.0200318		0.0211988	0.0219751	0.0144497	0.0255217	0.0215487	0.0164657	0.0236414	0.0227516	0.0149762
		7	0.0235225	0.0146928	0.0237065	0.0239593	0.0154458	0.0179826	0.0226165	0.0142814	0.018231		0.0197971	0.0256691	0.0212504	0.0224172	0.0271622	0.0190676	0.0184456	0.0263065	0.0203353		0.0210845	0.0229604	0.0145663	0.0245298	0.0234019	0.0151991	0.0226716	0.0232781	0.0161632
		8	0.0228867	0.0126104	0.0232718	0.023259	0.0143959	0.0168274	0.0226205	0.0155444	0.0188684		0.0195888	0.0260254	0.020809	0.0220045	0.0268145	0.0184995	0.0194647	0.0254747	0.0198325		0.0203784	0.023783	0.0147777	0.0233909	0.0231502	0.0162768	0.0225697	0.0225258	0.0159952
		9	0.0231785	0.0156448	0.0238953	0.0232718	0.0153789	0.0182655	0.0218046	0.0159455	0.0197083		0.0196204	0.0255422	0.0212704	0.0218522	0.026489	0.0191967	0.0205533	0.0259076	0.0207869		0.0196952	0.0243864	0.0131267	0.0233691	0.022877	0.0150299	0.0221773	0.0227566	0.0165094
		10	0.0233324	0.0162238	0.0237823	0.0235635	0.015776	0.0180472	0.0224101	0.0158523	0.0198929		0.0181802	0.0254316	0.0200704	0.0211717	0.0271418	0.0183891	0.0195748	0.0257559	0.0214813		0.0194084	0.0246328	0.0130023	0.0233625	0.0226009	0.0168466	0.0219576	0.0235143	0.0168312
		11	0.0232228	0.0157613	0.0244492	0.0232388	0.0142436	0.0189317	0.0221114	0.0162865	0.0198719		0.0180931	0.0259048	0.0202173	0.0215026	0.0270417	0.0187828	0.0196721	0.0256514	0.0208732		0.0185713	0.0239932	0.0142189	0.0230924	0.0225844	0.0161335	0.0221177	0.0230106	0.017781
		12	0.0229724	0.0146974	0.0240062	0.0236606	0.0148823	0.0183068	0.0219322	0.015505	0.0195543		0.0180604	0.0255734	0.0203985	0.0223329	0.0268071	0.0190574	0.0187306	0.0252653	0.0211669		0.0187814	0.023599	0.014587	0.0231284	0.0227127	0.0158447	0.0216826	0.0222912	0.0170506
		13	0.0217298	0.0157778	0.0239518	0.0239338	0.0150654	0.0187499	0.0215739	0.0152638	0.0193274		0.0178497	0.0259239	0.020907	0.0213264	0.0269012	0.0196025	0.0185506	0.0252578	0.0213004		0.0199305	0.0241937	0.0142123	0.0247541	0.0229436	0.0168858	0.0219601	0.0229755	0.0176754
		14	0.0225974	0.0142674	0.0236855	0.0233806	0.0148226	0.0192393	0.0220978	0.0158384	0.0207711		0.0191288	0.0255074	0.0211598	0.021869	0.0270554	0.0186322	0.0203151	0.0250838	0.0205671		0.0186336	0.0243858	0.014297	0.0231206	0.022994	0.0163944	0.0232991	0.022341	0.0180334
		15	0.0227098	0.0156596	0.0276809	0.0248911	0.0154144	0.0186748	0.0239877	0.015282	0.0208577		0.017672	0.0255673	0.0205144	0.0230309	0.0271581	0.0188122	0.0236122	0.025387	0.0199469		0.0190438	0.0237873	0.0133529	0.0232818	0.0233909	0.0178719	0.0238345	0.0230823	0.018943
		16	0.0222377	0.0122223	0.0254138	0.0233629	0.0128069	0.0182359	0.0227331	0.0166894	0.0208201		0.0166743	0.02368	0.0203895	0.0220059	0.0251788	0.0179991	0.0209654	0.028941	0.0204832		0.0172724	0.0218738	0.0115837	0.0228684	0.020303	0.0169899	0.0218203	0.0246184	0.0163142
		17	0.0224591	0.0128908	0.0253873	0.02205	0.0114698	0.0182341	0.0227566	0.0141551	0.0193879		0.0170069	0.0232697	0.0198239	0.0211307	0.0240855	0.0176124	0.0205726	0.0263088	0.0203		0.0176833	0.0204748	0.012267	0.0232907	0.0193494	0.0161764	0.0219069	0.0225654	0.0153327
		18	0.0225276	0.0127858	0.0252646	0.0232276	0.0112554	0.0163366	0.0226089	0.0141747	0.0191347		0.0166271	0.0223303	0.0203281	0.0196597	0.0226154	0.0168308	0.0199884	0.0262891	0.0203921		0.0169684	0.0192254	0.0124458	0.0212264	0.0171853	0.0157023	0.0209512	0.021511	0.0158865
		19	0.0217837	0.0103542	0.0245614	0.0227167	0.0106328	0.0168665	0.0214578	0.0141886	0.0190703		0.0159919	0.0214638	0.0194606	0.02007	0.0219868	0.0171687	0.0211266	0.0257939	0.0197901		0.016389	0.0195368	0.0128766	0.0212856	0.0184823	0.0163349	0.0216075	0.0216738	0.017169
	Add vehicle/3MP	20	0.0223618	0.0114771	0.025689	0.023241	0.0116467	0.0172612	0.0232773	0.0155131	0.0206583		0.0162061	0.0215915	0.0193803	0.0200139	0.0232755	0.0176431	0.0207257	0.0256641	0.020438		0.0175424	0.0193278	0.0120891	0.0223232	0.0185228	0.0161185	0.0209928	0.0223098	0.016662
		21	0.0226456	0.0118735	0.0260317	0.0234754	0.0113752	0.0171978	0.0228213	0.0147215	0.0210673		0.0160601	0.0230146	0.019809	0.0202545	0.0229458	0.0165627	0.0217455	0.0268632	0.01961		0.0174963	0.01923	0.0127039	0.0221136	0.0192615	0.0161572	0.0219006	0.0224535	0.0177014
		22	0.0219403	0.0123163	0.0250601	0.0244352	0.0125597	0.0181917	0.0237423	0.0156186	0.0207733		0.0166855	0.023387	0.0196077	0.0211826	0.0246771	0.0171616	0.0228897	0.0272686	0.0200917		0.0173412	0.0194102	0.0133243	0.0220984	0.0194487	0.0164022	0.0223188	0.0232031	0.0177435
		23	0.0213193	0.0122636	0.0261433	0.0248666	0.01351	0.0183051	0.0246828	0.0163268	0.0218768		0.0163378	0.022918	0.0191756	0.0210719	0.0249042	0.0170201	0.0228717	0.0270517	0.0206138		0.01675	0.0201405	0.0126395	0.0215876	0.0193367	0.0172179	0.0234325	0.0240507	0.0189542
		24	0.0228656	0.0127609	0.0262197	0.0240649	0.0136777	0.0196288	0.0254533	0.0160932	0.0213195		0.0171282	0.0226707	0.0198281	0.0210965	0.0249528	0.0173598	0.023152	0.0286113	0.0208228		0.0174038	0.0208108	0.0123132	0.0228221	0.0204391	0.0163851	0.0227024	0.0233088	0.0191402
		25	0.0223095	0.0132894	0.0265698	0.02468	0.0132574	0.0189794	0.0249417	0.0173698	0.0216901		0.016588	0.0228954	0.0196872	0.0217902	0.025623	0.0164592	0.0248138	0.0296901	0.0207675		0.0172936	0.0204312	0.0133984	0.0229779	0.0204297	0.0176032	0.0241289	0.0242827	0.019239
		26	0.0229371	0.0133922	0.0265877	0.0240793	0.0142179	0.0188501	0.0251014	0.0172809	0.0222153		0.0162817	0.0234795	0.0193269	0.0228888	0.025627	0.0175669	0.0274681	0.0305965	0.0205337		0.0164557	0.0204301	0.0128246	0.022478	0.0198944	0.0173085	0.0266969	0.0244993	0.0195334
		27	0.0221933	0.01381	0.0262343	0.0243302	0.0154214	0.0200421	0.0262157	0.0171412	0.0235918		0.0162351	0.0238244	0.0187302	0.0228174	0.0253664	0.0166163	0.0290561	0.031374	0.0205306		0.0181145	0.0208212	0.0135846	0.0222988	0.0206268	0.016702	0.0277351	0.0252029	0.0206597
		28	0.0229787	0.0140591	0.0272025	0.0252656	0.0149143	0.0191222	0.0280552	0.0192013	0.0243324		0.0163671	0.0238079	0.0181125	0.0216939	0.0248974	0.0174347	0.0298081	0.0310101	0.021523		0.016956	0.0206493	0.0129568	0.0238787	0.0203974	0.0175296	0.0280505	0.024266	0.02277
		29	0.0238356	0.0138595	0.0267951	0.0257999	0.0154807	0.0201215	0.0280772	0.0188118	0.0254352		0.0162884	0.0240036	0.0187027	0.0222292	0.0265346	0.0185204	0.0304944	0.0329033	0.0228943		0.0176505	0.0212626	0.0138863	0.0232343	0.0214583	0.0179217	0.0285418	0.0265572	0.0236923
		30	0.0235196	0.0140031	0.0261009	0.0258915	0.0152622	0.0196191	0.0291203	0.0185229	0.0249922		0.0168227	0.0234896	0.0196842	0.0233789	0.0257663	0.0170196	0.0319259	0.0326322	0.0234054		0.0182276	0.0210901	0.0136772	0.0231151	0.0206356	0.017059	0.0272253	0.0263972	0.0233175
		31	0.0235711	0.0141266	0.0280317	0.0260687	0.0153047	0.0199561	0.0275739	0.0210366	0.0257197		0.0166752	0.0246077	0.0189218	0.0226439	0.0263151	0.0173566	0.0317461	0.0347764	0.0235005		0.0181352	0.022234	0.0134311	0.0234004	0.0209833	0.0186704	0.0287	0.0280146	0.0236685
		32	0.0248347	0.0137044	0.0274774	0.0257993	0.015348	0.020608	0.0295348	0.0210443	0.0261123		0.0173906	0.0242117	0.0191053	0.0235017	0.026607	0.0179782	0.0322098	0.0365658	0.0228668		0.0188368	0.0211806	0.0149086	0.0241177	0.0217138	0.0201419	0.0283027	0.027363	0.0226417
		33	0.0242429	0.0155851	0.0273925	0.0257124	0.0156212	0.0219483	0.0296665	0.0216263	0.0262499		0.0173566	0.0240972	0.0193722	0.0239055	0.0270072	0.0180522	0.0322237	0.0367322	0.0235864		0.0189454	0.0216002	0.0156862	0.024396	0.0218114	0.0185774	0.0292427	0.0283341	0.0232917
		34	0.0237704	0.0151606	0.0281335	0.0268765	0.0153153	0.0215805	0.029396	0.0229377	0.0270009		0.0183743	0.0248873	0.0197027	0.0246883	0.0273246	0.0176305	0.0322112	0.0378605	0.0241117		0.0188124	0.0220919	0.0147435	0.0237116	0.0227279	0.0183445	0.0295323	0.0291736	0.0246036
		35	0.0243059	0.0143636	0.0286204	0.0269247	0.0164826	0.0204635	0.0300455	0.0226847	0.0267655		0.0175533	0.0256892	0.0197333	0.0225781	0.0274665	0.0184207	0.0338475	0.0379606	0.0240052		0.018407	0.0217361	0.0149453	0.0224322	0.0229202	0.0196614	0.0303391	0.0291474	0.0244822
		36	0.0248856	0.0162736	0.0276981	0.0276311	0.0166658	0.0203619	0.0293104	0.0222951	0.0272209		0.0176235	0.0257599	0.0189384	0.0237108	0.0271511	0.0178688	0.0332553	0.0381769	0.024319		0.0165729	0.0224113	0.0136101	0.0253456	0.0223826	0.0210125	0.0295019	0.0294508	0.0239172
		37	0.0242542	0.0150748	0.0275189	0.0276681	0.0172604	0.0223446	0.030365	0.0222781	0.0264731		0.0171708	0.0239329	0.0196075	0.0266884	0.0289325	0.018194	0.0330525	0.0387082	0.024309		0.018465	0.0213147	0.0145903	0.0278875	0.0224756	0.0225749	0.0295393	0.0292019	0.0240776
		38	0.0236549	0.0148721	0.0281741	0.0291742	0.0183971	0.0237859	0.0301917	0.0230819	0.02763		0.0181323	0.0249937	0.0190752	0.0269312	0.0294926	0.0180353	0.0340666	0.0385774	0.0236842		0.0183687	0.0219006	0.0159093	0.0268255	0.0234736	0.022597	0.0288501	0.0292263	0.0234278
		39	0.0250195	0.0158496	0.0281252	0.0284564	0.0183253	0.0234783	0.030609	0.0242079	0.0260012		0.0199531	0.0252269	0.0195965	0.0277509	0.0307304	0.0175688	0.0334549	0.0394589	0.0234017		0.020854	0.0239757	0.0170844	0.0277351	0.0242683	0.0229542	0.0280384	0.0283361	0.0239924
		40	0.025643	0.0164049	0.0297245	0.0289605	0.0169182	0.0230244	0.030062	0.0244668	0.0270865		0.0197906	0.0255298	0.0201698	0.0274069	0.0298497	0.0180604	0.0336426	0.0392911	0.0237422		0.020716	0.0251953	0.0180414	0.0281606	0.0245894	0.022521	0.0295644	0.0294093	0.0237707
		41	0.0260703	0.0176635	0.0294219	0.0283259	0.0192661	0.0237594	0.0306921	0.0232193	0.0269627		0.0194343	0.0267083	0.0201387	0.027972	0.0308742	0.0175779	0.0346747	0.0394002	0.0237152		0.0216812	0.0242482	0.0169959	0.0273462	0.0250595	0.0229475	0.0297466	0.0296221	0.0248808
		42	0.0271686	0.0174803	0.0290945	0.0286826	0.0196403	0.0245915	0.0312902	0.0235299	0.0272713		0.0197959	0.0275428	0.0198131	0.0276396	0.0304179	0.0197046	0.033759	0.0403565	0.0231352		0.0211079	0.0244337	0.0173948	0.0267687	0.0247794	0.0221771	0.0300006	0.0299843	0.0243637
		43	0.0265552	0.0174579	0.029633	0.0292418	0.0198564	0.0234788	0.0307901	0.0245006	0.027458		0.0210033	0.0272588	0.0209024	0.0273711	0.0319034	0.0201311	0.0341289	0.0401223	0.0241307		0.0203704	0.0253199	0.0187168	0.0271418	0.0255422	0.0224604	0.0305564	0.0297966	0.024371
		44	0.0268694	0.016945	0.0300804	0.0298055	0.0195601	0.0238458	0.0324043	0.0246392	0.0279383		0.0195925	0.0277444	0.0228018	0.0279548	0.0319794	0.0206923	0.0345328	0.0397127	0.0240598		0.0202268	0.0253726	0.017258	0.0269056	0.0266205	0.0222859	0.0295977	0.0297921	0.0244575
		45	0.0266903	0.0176766	0.0304472	0.0288905	0.0204881	0.0244677	0.0303894	0.0244133	0.0276685		0.0194123	0.0277989	0.0232004	0.0277767	0.0316948	0.0205894	0.0353055	0.039849	0.0244398		0.0206555	0.0251643	0.0175322	0.0277512	0.0262345	0.0226886	0.0301685	0.0302525	0.0237871
		46	0.0266727	0.0181285	0.0299377	0.0293616	0.0209516	0.023849	0.0309433	0.0250881	0.0284084		0.0185877	0.0279331	0.0207481	0.0278552	0.0326434	0.0214906	0.0349433	0.0401834	0.0232411		0.0213061	0.0249103	0.0174507	0.0270827	0.0258523	0.0221203	0.0291212	0.0292708	0.0249936
		47	0.026323	0.0181869	0.0302571	0.029458	0.0205384	0.0239104	0.0317974	0.0253311	0.0274752		0.0199097	0.0272823	0.0209712	0.027014	0.031873	0.0214456	0.0354544	0.0400747	0.0235947		0.0208783	0.023936	0.01767	0.0278659	0.0256096	0.0237466	0.0284361	0.0288396	0.0241289
		48	0.026218	0.0182281	0.02923	0.0298296	0.0207449	0.0248977	0.0314577	0.0256844	0.0285278		0.0195675	0.0276128	0.0212158	0.0269059	0.0312734	0.0211176	0.0341784	0.0409886	0.0246723		0.0201061	0.0251343	0.0177268	0.027727	0.0266002	0.0231153	0.03019	0.0296416	0.0246983
		49	0.0264406	0.0182511	0.0296617	0.030322	0.0200738	0.023748	0.0322725	0.0257138	0.0284669		0.0194755	0.0276817	0.0218855	0.0278828	0.0317285	0.0201152	0.0353946	0.0411551	0.0243905		0.0208001	0.0260592	0.0172575	0.0281246	0.0264174	0.0239759	0.0292272	0.030368	0.0246424
		50	0.0269403	0.0183843	0.0293325	0.0295945	0.0207247	0.0248183	0.0321723	0.0252548	0.028221		0.0191847	0.0274803	0.0212522	0.0278928	0.0323408	0.0206079	0.0358296	0.0412215	0.0244921		0.0208199	0.0252165	0.0173007	0.0270322	0.0262772	0.0233002	0.0296063	0.029304	0.0246872
		51	0.0265856	0.0181648	0.0308189	0.030464	0.0213919	0.0249144	0.032934	0.0257432	0.0288733		0.0189652	0.0274724	0.0215226	0.0276519	0.0326744	0.0203631	0.0363088	0.041358	0.0240863		0.0211258	0.0244765	0.0170288	0.0276064	0.0264783	0.023632	0.0290431	0.0304361	0.0252601
		52	0.0259699	0.0195705	0.0290901	0.0313396	0.0209742	0.0245704	0.0322782	0.0256735	0.0286251		0.0192121	0.0270254	0.0216346	0.0291202	0.0326224	0.0209439	0.0359808	0.0422254	0.0238678		0.0208097	0.0256799	0.0184581	0.0275388	0.0261146	0.0233857	0.0288923	0.0302379	0.0254839
		53	0.0267052	0.0189304	0.0297414	0.0304497	0.0212628	0.0244405	0.0317156	0.0263467	0.0285664		0.0190435	0.0276819	0.0219013	0.0286889	0.0333243	0.0207522	0.0369592	0.0422415	0.0236103		0.0203186	0.0252449	0.0177956	0.0272561	0.0272378	0.0234286	0.0299502	0.03087	0.0248814
		54	0.0260803	0.01842	0.0292926	0.030728	0.0215914	0.024368	0.0316411	0.0262782	0.0282852		0.0191781	0.0274994	0.0224802	0.0278679	0.0326556	0.0208263	0.036211	0.0417931	0.0233807		0.0196627	0.0256504	0.0179118	0.0269841	0.0268534	0.0225358	0.0292483	0.0308915	0.0248553
		55	0.0277644	0.0188587	0.0294677	0.0317184	0.0212888	0.0246091	0.0333514	0.026151	0.027637		0.0195288	0.0280356	0.0213015	0.028115	0.0329217	0.0216754	0.0371557	0.0425444	0.0245306		0.0197617	0.0249778	0.017309	0.0282062	0.0261421	0.0222729	0.0298118	0.0297787	0.0248657
		56	0.0274501	0.0193247	0.0300612	0.0313309	0.0227688	0.0248468	0.0318982	0.0261067	0.0286339		0.0194465	0.0275107	0.0215959	0.029024	0.0332334	0.0214867	0.0358006	0.0430624	0.0249103		0.0204104	0.0254951	0.0168432	0.0271037	0.026804	0.0234122	0.0284707	0.0308963	0.024294
		57	0.0270357	0.0196457	0.0300913	0.0307143	0.0220416	0.0258838	0.0331075	0.0269819	0.0275001		0.0204133	0.0275309	0.0210712	0.0296973	0.0332819	0.0214007	0.0369484	0.0431064	0.0239819		0.0199296	0.0258561	0.0178859	0.0284969	0.0266411	0.0231176	0.0302431	0.030124	0.0253677
		58	0.0278589	0.0186703	0.0297699	0.0305944	0.022504	0.0258864	0.0324388	0.02657	0.0293171		0.0192217	0.0279364	0.021087	0.0290288	0.0334149	0.0203677	0.037455	0.0440387	0.0239712		0.0209778	0.0258276	0.0171294	0.0282011	0.0267452	0.0228464	0.0295821	0.0307453	0.0238581
		59	0.0272201	0.0189847	0.029279	0.0304318	0.0229434	0.0252313	0.0323227	0.0271401	0.0291935		0.0193256	0.0272178	0.0221863	0.029112	0.0327741	0.0213731	0.0378729	0.0439225	0.024077		0.0196165	0.0251986	0.016788	0.0280521	0.0271568	0.0239004	0.0298021	0.0312415	0.0234948
		60	0.0274118	0.0186847	0.0305126	0.0308729	0.0222926	0.0261244	0.0336166	0.0270667	0.0288306		0.0194367	0.0272394	0.0208904	0.0290701	0.0327535	0.0213838	0.0385059	0.043048	0.0239798		0.0200921	0.0247873	0.0170218	0.0275976	0.0261851	0.022641	0.0294569	0.0316687	0.0244458
		61	0.0278317	0.0196754	0.030527	0.0313146	0.0223631	0.0249587	0.0342852	0.0272101	0.0292119		0.0198514	0.0268552	0.0229597	0.0299486	0.0335989	0.0217118	0.038208	0.044325	0.0244765		0.0207267	0.0254723	0.0174197	0.0276719	0.0273229	0.0234802	0.0298371	0.0310304	0.0250408
		62	0.0274101	0.0184728	0.0303125	0.0315715	0.0231688	0.0255569	0.0325535	0.0276316	0.0291458		0.019381	0.0274082	0.0210978	0.0291315	0.0336549	0.0209069	0.0378339	0.0451695	0.024848		0.0209173	0.0252517	0.0171334	0.0286522	0.0277842	0.0236382	0.0296431	0.0309672	0.0247334
		63	0.0283596	0.0200996	0.0291689	0.0320142	0.0239061	0.0262453	0.0330703	0.0272806	0.0289597		0.0187964	0.0272524	0.021969	0.0295327	0.0336785	0.0227853	0.0380094	0.0455181	0.0243206		0.0207916	0.0247052	0.0174177	0.0285914	0.0276247	0.0233955	0.0304046	0.0305996	0.0248021
		64	0.0277483	0.0196875	0.0305103	0.0311637	0.0229696	0.0252547	0.0328772	0.0282149	0.0303641		0.0192401	0.0278667	0.0207113	0.029563	0.033843	0.0217419	0.0390078	0.0451826	0.0252948		0.0197588	0.0254288	0.0172408	0.0275857	0.0276811	0.0240162	0.0302594	0.0334234	0.0249507
		65	0.0276885	0.0196507	0.0295992	0.0319121	0.0242232	0.0260877	0.033256	0.0271281	0.0298101		0.0188937	0.0264836	0.0216584	0.0290441	0.0348972	0.0206323	0.0383647	0.0452763	0.0240504		0.019826	0.0254997	0.018178	0.0273287	0.0268694	0.0238021	0.029149	0.0311249	0.0247619
		66	0.0278658	0.0200199	0.03061	0.0322817	0.0221194	0.0265903	0.0340442	0.0267773	0.0288081		0.0196008	0.0273717	0.0202357	0.0295959	0.0331989	0.0215931	0.0397318	0.0452775	0.0238927		0.0201035	0.0254513	0.0181534	0.0281734	0.0280355	0.0236	0.0299265	0.0312955	0.0234169
		67	0.0280476	0.0203282	0.0318249	0.0320459	0.0230667	0.0265276	0.0335065	0.0278668	0.0306254		0.0198835	0.0272454	0.0209184	0.0292261	0.0348248	0.0211192	0.0383113	0.0448491	0.0247158		0.0202638	0.0265335	0.0178142	0.0281571	0.0278921	0.0236601	0.03013	0.0320425	0.0246712
		68	0.0278282	0.0202162	0.0309683	0.0321481	0.0238305	0.025756	0.0344146	0.0284588	0.0297052		0.0201087	0.0281879	0.0214873	0.0297804	0.0347959	0.0219757	0.038912	0.0454884	0.0248118		0.0202408	0.0269387	0.0167498	0.0283055	0.0281693	0.0244184	0.029938	0.0320409	0.025209
		69	0.0281414	0.0209089	0.0300728	0.0321442	0.0231636	0.0271947	0.0340437	0.0276171	0.0306172		0.0197812	0.0269868	0.0213124	0.0296242	0.0344654	0.0214204	0.0400034	0.0456079	0.0251695		0.0196791	0.0264443	0.0175883	0.0279618	0.0279133	0.023884	0.0285824	0.0322314	0.0254082
		70	0.028782	0.0204452	0.0305881	0.0327725	0.0239477	0.0254552	0.0344083	0.0280879	0.0303912		0.0195844	0.0282711	0.0221173	0.0297465	0.0346852	0.0220117	0.0391073	0.0453439	0.0247747		0.0203728	0.0256941	0.0166911	0.0282939	0.0285803	0.0247166	0.0303079	0.0321712	0.0248328
		71	0.0281034	0.0204902	0.0306408	0.0329111	0.0245499	0.025535	0.0337969	0.0289538	0.0306532		0.019485	0.028155	0.0218078	0.0297323	0.0360069	0.0219711	0.0395321	0.0463879	0.0230763		0.0197408	0.025774	0.0181276	0.0276053	0.028752	0.0235909	0.0299925	0.031905	0.0246974
		72	0.0282729	0.020307	0.0315027	0.0321436	0.024521	0.0265465	0.0345867	0.0289465	0.0307891		0.0202371	0.0278799	0.0206851	0.0299368	0.0347778	0.0218517	0.0400497	0.0462257	0.0251481		0.01977	0.0259048	0.018009	0.0278882	0.0283387	0.0247721	0.0307933	0.031435	0.0249359
		73	0.0271279	0.020407	0.0311502	0.0323485	0.0246074	0.0264804	0.0337475	0.0287018	0.0297803		0.0198523	0.029067	0.0220129	0.0306931	0.0354298	0.0211386	0.0400906	0.0461946	0.0255033		0.0203641	0.0267298	0.0171895	0.0278082	0.0293937	0.0241413	0.0311328	0.031902	0.0261283
		74	0.0286978	0.0215089	0.030588	0.0333227	0.0246667	0.0272759	0.0341593	0.0289878	0.0305632		0.0192084	0.0272377	0.0225621	0.0297278	0.0361986	0.0212858	0.0402068	0.0485175	0.0242634		0.0200108	0.0256075	0.018323	0.027845	0.029065	0.0246832	0.0291252	0.0323481	0.0256128
		75	0.0286971	0.0207765	0.0315514	0.0332038	0.0248104	0.0274236	0.0353823	0.028332	0.0313657		0.0197884	0.0246957	0.0210443	0.029655	0.0352024	0.0216813	0.039403	0.0454978	0.0255133		0.0197611	0.0258856	0.0177552	0.0284242	0.028183	0.0246379	0.0302906	0.0326827	0.0248802
		76	0.0289037	0.0207478	0.0305847	0.0328427	0.0251827	0.0270651	0.0349694	0.0296063	0.0308748		0.0196388	0.0280698	0.0221427	0.0303956	0.0353695	0.0211437	0.0397706	0.0469408	0.0237149		0.0200555	0.0263222	0.0174474	0.0288459	0.0289048	0.0238119	0.0301881	0.0326419	0.0245854
		77	0.0283534	0.0209434	0.0312239	0.0328053	0.0249045	0.0272617	0.0342213	0.0287309	0.0307547		0.0197382	0.0277291	0.0218775	0.0313502	0.0356719	0.0222758	0.0403251	0.0461776	0.0253598		0.0211729	0.0263527	0.0183897	0.0288312	0.0290835	0.0251517	0.0307824	0.0318429	0.0263041
		78	0.0290384	0.0213286	0.0316701	0.0334064	0.0259907	0.0267287	0.0350479	0.0306293	0.0312891		0.0201787	0.0282138	0.0226014	0.0300299	0.0364457	0.0216073	0.0401282	0.0476639	0.0255248		0.0210473	0.0266572	0.0177296	0.0284728	0.0291447	0.0249374	0.0311199	0.0334967	0.0251863
		79	0.0281976	0.0216441	0.0309385	0.0329767	0.0259965	0.0273285	0.0354598	0.0285871	0.0319575		0.0199598	0.0280918	0.0224206	0.0309575	0.0362178	0.0220281	0.0408535	0.047406	0.0237787		0.0206829	0.0260158	0.0175828	0.0289218	0.0287685	0.0247727	0.0302013	0.0326156	0.0249855
		80	0.0289454	0.0205565	0.0313044	0.0335616	0.0249083	0.0264851	0.0350291	0.0299892	0.0313631		0.020407	0.0277221	0.0220091	0.0309802	0.0351564	0.0215353	0.0407834	0.0472854	0.0246669		0.0205731	0.0258392	0.0176633	0.0285155	0.0287425	0.0247912	0.0305507	0.0328643	0.0255882
		81	0.0293954	0.0217779	0.0311997	0.0329863	0.0257662	0.0267747	0.034662	0.0301945	0.0318261		0.019922	0.0293475	0.0209791	0.0309144	0.0367231	0.0223047	0.0404532	0.0468849	0.0250319		0.0195449	0.0259453	0.0188245	0.0279018	0.0300965	0.0236531	0.0298335	0.0332438	0.0260535
		82	0.0282652	0.0213341	0.0314326	0.0337977	0.0256497	0.0270823	0.0355197	0.0293838	0.0317148		0.0201729	0.0275405	0.0215202	0.0313784	0.0359483	0.0221195	0.0405765	0.0474503	0.025427		0.0209604	0.0266124	0.0186488	0.0294546	0.0281867	0.0246353	0.0308112	0.0322567	0.0263628
		83	0.0295587	0.0218618	0.0309683	0.0340223	0.0257865	0.0275981	0.0357728	0.0302928	0.0317586		0.020355	0.0279301	0.0210785	0.031067	0.0373923	0.0226721	0.041045	0.0482324	0.0263449		0.0196025	0.0274859	0.0181046	0.0290075	0.0289651	0.0241948	0.0303212	0.0328509	0.0253413
		84	0.0292419	0.0217033	0.0316276	0.0339698	0.0263933	0.0276343	0.035568	0.0302234	0.0312313		0.019299	0.0278469	0.0216504	0.0314886	0.0360725	0.0223399	0.0402474	0.0473765	0.024984		0.0204544	0.0271217	0.0181745	0.0286428	0.0290246	0.0244011	0.0311424	0.0329444	0.0261615
		85	0.0299121	0.0221515	0.0317365	0.0351324	0.0259763	0.0276427	0.0361212	0.0309312	0.0314777		0.020497	0.0272354	0.0226186	0.0306012	0.0353745	0.0226208	0.0403773	0.0483058	0.0253817		0.0207168	0.0263461	0.0175836	0.0298336	0.0299432	0.0234523	0.0305929	0.0334554	0.0256749
		86	0.0293115	0.0211065	0.0319364	0.0340825	0.0266608	0.0275793	0.0361115	0.0305286	0.0322969		0.01976	0.0285341	0.0222635	0.0310357	0.0362555	0.023312	0.0416124	0.0487663	0.0251305		0.0201274	0.0272954	0.0176439	0.028813	0.0293813	0.0242938	0.0297523	0.0334798	0.0247565
		87	0.0292751	0.0213804	0.0314531	0.0347376	0.0265491	0.0271279	0.0359138	0.0310853	0.0313461		0.0193729	0.0278602	0.0210952	0.0307677	0.0361243	0.0214922	0.0403197	0.0489665	0.0252939		0.0205369	0.0267073	0.0167242	0.0288157	0.028139	0.025525	0.0309588	0.0330578	0.026277
		88	0.0297283	0.0217995	0.0314614	0.0342002	0.0261041	0.0271576	0.0364829	0.0303104	0.0321383		0.0203345	0.0279535	0.023221	0.0317557	0.0367659	0.0225231	0.041319	0.0488889	0.0237396		0.0215805	0.0277474	0.018784	0.0295604	0.0298123	0.025132	0.0298071	0.0324617	0.0264231
		89	0.029163	0.0231401	0.0313862	0.0348924	0.0277091	0.0281244	0.0361027	0.0308942	0.0318485		0.0197452	0.0278075	0.0237396	0.0308584	0.0360999	0.0228637	0.0401263	0.0481653	0.0257607		0.0201183	0.026447	0.0179503	0.029197	0.0303732	0.0246448	0.030643	0.0326127	0.024723
		90	0.0300378	0.0230714	0.0319548	0.0342804	0.0267266	0.0287466	0.0353755	0.0310199	0.0328709		0.0195079	0.0277367	0.0223252	0.0312451	0.0371554	0.0225503	0.041931	0.0480345	0.0245452		0.0203687	0.0269981	0.0175605	0.0289485	0.0287792	0.02448	0.0304204	0.0332859	0.0246017
		91	0.0288686	0.0227121	0.0315562	0.0347156	0.0268244	0.0276605	0.0356221	0.0311116	0.0324788		0.0203026	0.0281233	0.0217701	0.0313601	0.0369952	0.0235168	0.041179	0.0482772	0.025608		0.0212759	0.0266265	0.0184371	0.0296643	0.0288915	0.0235998	0.0303434	0.0333779	0.0256918
		92	0.0306753	0.0210115	0.0324176	0.0349371	0.0266058	0.0274329	0.0364088	0.0316946	0.0323724		0.0204672	0.0282349	0.0226043	0.0318963	0.0369371	0.0226829	0.0411293	0.0481965	0.0255586		0.0202839	0.0266501	0.0182563	0.0289932	0.0285571	0.0238427	0.0308532	0.0325939	0.0247232
		93	0.0306464	0.0220764	0.0319881	0.0349	0.0274712	0.0279095	0.0362174	0.0307635	0.0338703		0.0203659	0.0276836	0.0230544	0.0313854	0.0370513	0.0226771	0.0414667	0.0478929	0.0260375		0.0213069	0.0262405	0.0179092	0.0282076	0.0290009	0.0243135	0.0309733	0.0333735	0.0262587
		94	0.0302718	0.0217471	0.0319255	0.0344545	0.0269397	0.028088	0.0364719	0.0307678	0.0327153		0.0201983	0.0280317	0.0239598	0.0313934	0.0360128	0.0240577	0.0414109	0.0483221	0.0257618		0.020562	0.027012	0.0184358	0.028914	0.0297062	0.0255252	0.0298759	0.0332621	0.0248184
		95	0.0308292	0.02259	0.0321353	0.0359314	0.028242	0.0276198	0.0372754	0.0296732	0.0321039		0.0193739	0.0279414	0.0221884	0.0314608	0.0370365	0.0228107	0.0405736	0.0493397	0.0259868		0.0204015	0.0269303	0.017462	0.0295818	0.0302716	0.0241123	0.0306667	0.0336825	0.0271141
		96	0.0306781	0.0223631	0.0319132	0.0348826	0.0272722	0.0282096	0.0367031	0.0317311	0.0319771		0.0202239	0.027582	0.0224262	0.0322826	0.0367676	0.0228175	0.0409316	0.048497	0.026456		0.0210036	0.026487	0.0181071	0.029522	0.0291144	0.024594	0.0298289	0.0325395	0.025633
		97	0.030051	0.0229736	0.0326332	0.0350462	0.0277435	0.0280829	0.0362831	0.0313356	0.0321746		0.0199527	0.0278669	0.0226801	0.0314612	0.0377389	0.0238031	0.0413042	0.0487357	0.0262474		0.0200823	0.0270466	0.0182568	0.0286745	0.0292728	0.0241298	0.0311147	0.033724	0.0256432
		98	0.030266	0.0231541	0.0321558	0.0358958	0.0273906	0.0285399	0.0365723	0.0315634	0.032619		0.0206459	0.0289178	0.0223658	0.0309945	0.0372185	0.0237988	0.0409102	0.0482294	0.0252391		0.0202276	0.0267983	0.0181435	0.0295865	0.0303024	0.0244765	0.0305612	0.0336574	0.0263843
		99	0.0310948	0.0231043	0.0321002	0.0354776	0.027102	0.0285675	0.0379	0.0306003	0.033544		0.0206416	0.0281473	0.0225526	0.0313584	0.0365774	0.0230052	0.0410798	0.0487204	0.0267924		0.0199699	0.0271774	0.0184721	0.029282	0.0295905	0.024292	0.0300714	0.0332204	0.0261471
		100	0.0312986	0.0233814	0.0330443	0.0355575	0.0274268	0.0297	0.0363379	0.0322954	0.03276		0.020262	0.0277918	0.0239276	0.0313049	0.0373456	0.0238834	0.0413029	0.0484542	0.0263729		0.0189713	0.0261471	0.017424	0.0289993	0.0296426	0.0247044	0.0301672	0.0336638	0.0263237
		101	0.0304627	0.0231114	0.0320819	0.0355298	0.027897	0.0286383	0.0365817	0.0325884	0.0331982		0.0191525	0.0275859	0.023486	0.0311379	0.0363011	0.0244624	0.0403663	0.0474952	0.0265451		0.0209828	0.0259457	0.0177442	0.0292292	0.030035	0.0253731	0.0302386	0.0339658	0.0259824
		102	0.0309412	0.0235371	0.0331188	0.0354192	0.0292631	0.0281172	0.0376116	0.0312017	0.0332909		0.019455	0.0278666	0.0219791	0.0314169	0.0375883	0.0239948	0.040859	0.0474687	0.0274488		0.0212259	0.0264481	0.0178673	0.0295962	0.0291046	0.0253695	0.0298255	0.0341052	0.0264848
		103	0.0314945	0.0232629	0.0328787	0.0363949	0.0281592	0.029034	0.0369703	0.0325289	0.0335187		0.0198717	0.028371	0.0235903	0.0311628	0.0368132	0.0244524	0.0411996	0.0482607	0.0269017		0.0206716	0.0265702	0.0172897	0.0291997	0.0296731	0.0247281	0.0311452	0.0337622	0.0261624
		104	0.0307606	0.0242155	0.0333983	0.0357109	0.0283061	0.0290807	0.0375207	0.0324999	0.033432		0.0191431	0.0283723	0.0242521	0.0323344	0.0374642	0.0232282	0.0412299	0.047174	0.0259008		0.0202876	0.028031	0.0184795	0.028909	0.0305783	0.024304	0.0308092	0.0353668	0.026539
		105	0.0313237	0.02282	0.032773	0.0373273	0.0282368	0.0291706	0.0364349	0.0316931	0.0338527		0.0199056	0.0273477	0.0242992	0.031391	0.0371173	0.0243187	0.0419591	0.0484518	0.0273064		0.0202203	0.0270406	0.0174586	0.0291919	0.0299526	0.0252687	0.031222	0.0336963	0.0253036
		106	0.0316673	0.024263	0.0323064	0.0369067	0.0291625	0.028499	0.0381159	0.0330735	0.0341359		0.0202142	0.0285552	0.0244145	0.0320397	0.0364743	0.0239217	0.0405785	0.0482473	0.0258746		0.020951	0.0273469	0.0185102	0.0295707	0.0300335	0.0243797	0.0301429	0.0330074	0.0259682
		107	0.0315909	0.0239412	0.0329398	0.0365356	0.0287295	0.0295798	0.0377337	0.0319681	0.0332886		0.0205281	0.0277081	0.0229033	0.0315226	0.0371273	0.0234448	0.0414486	0.047423	0.0267562		0.0209573	0.0272043	0.018377	0.0294823	0.0294779	0.0247812	0.0308967	0.0347538	0.0253148
		108	0.0321178	0.0245914	0.0326544	0.0366393	0.0294298	0.0287454	0.0363967	0.0338603	0.0338255		0.0203109	0.0287898	0.0238573	0.0318351	0.0365565	0.0236377	0.0409803	0.0474833	0.0260291		0.0210106	0.0263801	0.0183272	0.0290719	0.0289942	0.025056	0.0303415	0.0340932	0.0258218
		109	0.0320237	0.0241056	0.0315804	0.036181	0.0287347	0.0290566	0.0375878	0.0335188	0.0339686		0.020458	0.0276915	0.0238089	0.0319847	0.0364437	0.0242217	0.0419152	0.0476967	0.0272908		0.020209	0.0266621	0.0172473	0.0299504	0.0300504	0.0252041	0.0300417	0.0330902	0.0262337
		110	0.0318096	0.0244319	0.0329225	0.0369088	0.0288487	0.0295357	0.0386034	0.0321445	0.0335486		0.0202118	0.0282451	0.0241434	0.0317859	0.0377629	0.0242818	0.0418898	0.048178	0.0270873		0.0204307	0.0264868	0.0172319	0.0296646	0.0294827	0.0243893	0.0298026	0.0338898	0.026209
		111	0.0321332	0.0244455	0.0339109	0.0374936	0.0292765	0.0290959	0.0382671	0.0333234	0.0342996		0.0200513	0.0288885	0.024496	0.0323039	0.03756	0.0240007	0.0407747	0.0470286	0.0285725		0.0218683	0.0277931	0.0182263	0.0283479	0.0296986	0.0246841	0.0297466	0.033479	0.0265747
		112	0.0317475	0.0242905	0.0335828	0.0370653	0.022838	0.0292515	0.038499	0.0323948	0.0341719		0.0199968	0.0284428	0.0242484	0.0326811	0.0378701	0.0257419	0.0408318	0.0470071	0.0272427		0.0204745	0.0270814	0.0172917	0.0297707	0.0310289	0.0240826	0.0303945	0.0340512	0.0261396
		113	0.0324645	0.0246479	0.0324236	0.0366189	0.0235302	0.0300052	0.0374223	0.0336033	0.034535		0.0195908	0.028663	0.024196	0.0321196	0.0373054	0.0238504	0.041315	0.0472024	0.0283166		0.0212378	0.0268544	0.0179323	0.0294643	0.0309589	0.0251778	0.0310941	0.0342545	0.0258987
		114	0.03264	0.025313	0.0335747	0.0368716	0.0244611	0.0299169	0.0378742	0.033991	0.03465		0.0200972	0.0281099	0.0239831	0.0323734	0.0373293	0.0243563	0.0399475	0.0482238	0.0284589		0.0203268	0.0270001	0.0183677	0.0292646	0.0301443	0.0245653	0.0305817	0.0339942	0.0260686
		115	0.0322221	0.0250136	0.0333641	0.0364148	0.0236132	0.0295391	0.0381979	0.0337573	0.0345944		0.0199752	0.0277296	0.0249683	0.0315455	0.0371283	0.0252149	0.0400582	0.047358	0.0278363		0.0202935	0.0276876	0.017468	0.0286212	0.0310679	0.0250776	0.0306134	0.0334323	0.0278289
		116	0.0322303	0.0255619	0.0335233	0.0376481	0.0241818	0.0292767	0.0374491	0.0337509	0.034189		0.0202775	0.0283606	0.0243552	0.032131	0.0375121	0.023912	0.039537	0.0475018	0.0282553		0.0203126	0.0275127	0.0183226	0.0290477	0.0308251	0.0252383	0.0292637	0.0350654	0.0263372
		117	0.0326131	0.0193654	0.0333894	0.0378392	0.0248887	0.0299556	0.038334	0.0336093	0.0350215		0.020114	0.0282076	0.0244142	0.030684	0.037199	0.0241771	0.0397779	0.0476043	0.0277577		0.0212083	0.0273295	0.0181917	0.0295843	0.0303277	0.0244463	0.0289605	0.0346289	0.0270268
		118	0.0326786	0.0194792	0.0331857	0.0377621	0.0243883	0.0290753	0.0389108	0.0341563	0.0347395		0.0191443	0.0288893	0.0253111	0.0318102	0.0377341	0.0241544	0.0391526	0.0473065	0.0286338		0.0201498	0.0268595	0.0182683	0.0287954	0.0305843	0.0247196	0.0301688	0.0344244	0.0264495
		119*	0.0326641	0.04007234*	0.033867	0.0377218	0.04561848*	0.0301235	0.0388196	0.04682163*	0.0350137		0.0203475	0.0349037	0.0257747	0.0315184	0.046645	0.0248229	0.0395661	0.0550953	0.0282065		0.0197491		0.0183867	0.0291297		0.0247084	0.0307864		0.0267231
		120*	0.0338582	0.04138219*	0.0333504	0.0377443	0.0456432*	0.0301281	0.0382252	0.04617027*	0.0355469		0.0206856	0.0352592	0.0250172	0.0322876	0.047453	0.0248671	0.0391092	0.0546157	0.0283982		0.0206201		0.0180411	0.0292727		0.0239717	0.0304778		0.0266334
		121*	0.0327697	0.04018817*	0.0339377	0.0379129	0.04582794*	0.0304674	0.0385154	0.04648834*	0.0353992		0.0199933	0.0345312	0.0243536	0.0323304	0.0474978	0.0260745	0.0401009	0.0556565	0.0281806		0.0205893		0.0178143	0.0288952		0.0247451	0.0296312		0.0270556
		122*	0.0329282	0.04036206*	0.0334006	0.0374396	0.04530919*	0.0306726	0.0383387	0.04629461*	0.0351604		0.0202728	0.0348251	0.0249792	0.0307321	0.0458189	0.0251573	0.0393003	0.0548162	0.0287145		0.02057		0.0184747	0.0287614		0.0256293	0.029781		0.0272172
		123*	0.0327713	0.04019*	0.0335561	0.0380179	0.04594307*	0.0294456	0.0383797	0.04633955*	0.0351279		0.0201818	0.0347294	0.0246007	0.0312885	0.0464035	0.0237572	0.0390939	0.0545996	0.0280662		0.0205542		0.0180575	0.0288258		0.0243821	0.029737		0.0261924
		124*	0.0334135	0.04089439*	0.0337893	0.0385743	0.04655287*	0.0299055	0.038238	0.04618427*	0.0361945		0.0201875	0.0347354	0.0255843	0.0315384	0.0466659	0.0257436	0.0386805	0.0541657	0.0279574		0.0206479		0.0185715	0.0290624		0.0247177	0.0297197		0.0267005
		125*	0.0325883	0.03998924*	0.033394	0.0383909	0.04635188*	0.0304125	0.0394082	0.04746664*	0.0359524		0.0197077	0.0342308	0.0253717	0.0314642	0.046588	0.0259407	0.0379976	0.0534489	0.0284513		0.0205791		0.0171248	0.0284623		0.024206	0.0306104		0.0272943
		126*	0.0343005	0.04186736*	0.0339029	0.0386466	0.04663206*	0.0295243	0.0395393	0.04761033*	0.0356204		0.0202762	0.0348287	0.0265802	0.0309757	0.0460748	0.0252237	0.0391311	0.0546386	0.0298238		0.020794		0.0181928	0.0288963		0.0245022	0.0288108		0.0268759
		127*	0.0337195	0.04123004*	0.0338361	0.0384268	0.04639123*	0.0305631	0.0393227	0.04737303*	0.035507		0.0199993	0.0345375	0.0249863	0.0312843	0.046399	0.0251288	0.0388252	0.0543176	0.0288004		0.0207448		0.0176834	0.0291576		0.0243026	0.029868		0.0265194
		128*	0.0333728	0.0408498*	0.0334492	0.0385343	0.04650901*	0.0306294	0.0397397	0.04782986*	0.0356664		0.0200431	0.0345835	0.0255248	0.0317026	0.0468384	0.0262563	0.0392788	0.0547938	0.0284716		0.0198072		0.0176868	0.0287846		0.023476	0.0296813		0.0262114
		129*	0.0333689	0.04084547*	0.0336593	0.0386993	0.0466898*	0.0305954	0.0397673	0.04786014*	0.0353329		0.0204451	0.0350063	0.0245147	0.0321042	0.0472603	0.026831	0.0378945	0.0533406	0.029691		0.020696		0.0177658	0.0293827		0.0241842	0.0301914		0.0271771
		130*	0.0341082	0.04165646*	0.0343027	0.039606	0.0476834*	0.0305377	0.0392558	0.0472997*	0.0369905		0.0193525	0.0338572	0.0261805	0.0315036	0.0466293	0.0252671	0.0386256	0.0541081	0.0286924		0.0205787		0.0185667	0.0293929		0.0239961	0.0301057		0.0267128
		131*	0.0335447	0.04103835*	0.0328264	0.0394008	0.04745853*	0.0306679	0.0403143	0.04845952*	0.0357079		0.0198418	0.0343718	0.0269596	0.031084	0.0461886	0.0270715	0.0381745	0.0536345	0.0298475		0.0204152		0.017734	0.0297945		0.0246856	0.0299513		0.026718
		132*	0.0336661	0.0411715*	0.0339916	0.0387342	0.04672814*	0.0314794	0.0398507	0.04795153*	0.0361		0.0193531	0.0338579	0.0259108	0.0309539	0.0460519	0.0256363	0.0378018	0.0532432	0.0303031		0.0205314		0.0180435	0.0290854		0.0251294	0.0297027		0.027498
		133*	0.0341223	0.04167186*	0.0343703	0.0395728	0.047647*	0.0314354	0.0397637	0.04785619*	0.0366779		0.0199483	0.0344838	0.0267223	0.0313272	0.0464441	0.026408	0.0373112	0.0527282	0.0301773		0.0210493		0.0181667	0.028971		0.0246491	0.0292269		0.0267164
		134*	0.0340946	0.04164152*	0.0341564	0.0393228	0.04737314*	0.0303641	0.0402884	0.04843105*	0.0367916		0.0198567	0.0343875	0.0269094	0.0312646	0.0463783	0.026682	0.0375187	0.0529461	0.0302395		0.0205173		0.0174111	0.0289436		0.0247928	0.0297092		0.0269368
		135*	0.0342882	0.04185387*	0.0339835	0.0390168	0.04703776*	0.0306323	0.0401388	0.04826721*	0.0367509		0.0204213	0.0349813	0.0257741	0.0316987	0.0468344	0.0265989	0.0381943	0.0536553	0.0293896		0.0208985		0.0180325	0.028858		0.0243757	0.0296148		0.025769
		136*	0.0344895	0.04207461*	0.0343252	0.0395889	0.04766474*	0.0311415	0.0405842	0.04875514*	0.0361454		0.0205919	0.0351607	0.0262647	0.031263	0.0463767	0.0267303	0.0372978	0.0527141	0.0300435		0.0210446		0.0177824	0.0285625		0.0243824	0.0284889		0.0268619
		137*	0.0348062	0.04242192*	0.034331	0.0396016	0.0476786*	0.0306093	0.0406387	0.04881493*	0.0366697		0.0202434	0.0347942	0.0265176	0.0317877	0.0469278	0.0263117	0.0374245	0.0528472	0.0295315		0.0204775		0.0172699	0.0285712		0.0240405	0.0291662		0.0269033
		138*	0.0352259	0.04288216*	0.0344117	0.0402613	0.04840141*	0.0314607	0.0413406	0.04958377*	0.0375164		0.019912	0.0344457	0.0262038	0.0313547	0.0464729	0.0261942	0.0368588	0.0522533	0.0307075		0.0201486		0.0177459	0.0294287		0.0242222	0.0295394		0.0270521
		139*	0.0338512	0.04137453*	0.0348144	0.039412	0.04747089*	0.032031	0.0400169	0.04813362*	0.0364845		0.0203598	0.0349166	0.0271517	0.0318339	0.0469764	0.026597	0.0371959	0.0526072	0.0303795		0.0200214		0.0186398	0.0290545		0.0249623	0.0294102		0.0269043
		140*	0.0352187	0.04287426*	0.0343015	0.0400024	0.04811777*	0.0316056	0.0412242	0.04945632*	0.0358748		0.0197139	0.0342373	0.0276025	0.0307109	0.0457967	0.0283968	0.0363776	0.051748	0.0304314		0.0204126		0.0167259	0.0278945		0.0243346	0.0295639		0.027489
		141*	0.035026	0.04266299*	0.0344078	0.0406099	0.04878338*	0.0317294	0.0403282	0.04847472*	0.0375385		0.0204341	0.0349948	0.0272181	0.0316103	0.0467414	0.0277199	0.0366708	0.0520559	0.0300883		0.0206177		0.0181007	0.0288169		0.0242275	0.0293035		0.0264093
		142*	0.0347609	0.0423722*	0.0350001	0.0408603	0.0490577*	0.0315355	0.041082	0.04930054*	0.0372159		0.020605	0.0351745	0.0273696	0.0315415	0.0466692	0.0271794	0.0365103	0.0518874	0.0309104		0.020358		0.0175088	0.0289754		0.024325	0.0295763		0.0274051
		143*	0.0353499	0.04301816*	0.0350879	0.0411947	0.04942397*	0.0321608	0.0413636	0.04960896*	0.0372022		0.0200475	0.0345882	0.0269693	0.0322814	0.0474464	0.0270678	0.0363931	0.0517643	0.0314197		0.0207388		0.0176069	0.0289452		0.0249595	0.029117		0.0279333
		144*	0.0356878	0.04338863*	0.0349674	0.0401564	0.04828646*	0.0310331	0.0413833	0.04963054*	0.037381		0.0208507	0.0354329	0.0280317	0.0316286	0.0467607	0.0278208	0.0361256	0.0514835	0.0306273		0.0216678		0.017873	0.0287495		0.023643	0.0291649		0.0269046
		145*	0.0358311	0.04354575*	0.0352071	0.0398432	0.04794332*	0.0320284	0.0411643	0.04939069*	0.0378064		0.0201283	0.0346731	0.0273373	0.0304414	0.0455135	0.0274762	0.0362122	0.0515744	0.02986		0.020063		0.0176977	0.0288925		0.0239538	0.0289672		0.0275374
		146*	0.0360853	0.04382448*	0.0351671	0.0395487	0.04762062*	0.031544	0.0409462	0.04915171*	0.0381672		0.020427	0.0349872	0.0272849	0.0307777	0.0458668	0.0282687	0.0359223	0.05127	0.0311741		0.0209743		0.0178202	0.0286884		0.0247632	0.0300883		0.0269464
		147*	0.0356692	0.04336823*	0.0348389	0.040834	0.04902888*	0.0322586	0.0408631	0.04906068*	0.0385038		0.0207498	0.0353267	0.0277827	0.0307354	0.0458224	0.0278341	0.034871	0.0501661	0.0318044		0.020598		0.0176249	0.0289772		0.024784	0.0293917		0.0264573
		148*	0.0357052	0.04340769*	0.035474	0.0407492	0.0489359*	0.0321469	0.0415298	0.04979104*	0.0376151		0.0210694	0.0356629	0.0275432	0.0310697	0.0461736	0.0277848	0.0359472	0.0512961	0.0321751		0.0209423		0.0173121	0.0279919		0.0240514	0.0293367		0.0269411
		149*	0.035805	0.04351713*	0.0347357	0.0417133	0.04999208*	0.0320323	0.0422269	0.05055455*	0.0378185		0.02063	0.0352007	0.0282853	0.0313196	0.0464361	0.0270669	0.0354293	0.0507524	0.0314264		0.0197108		0.0180392	0.0284735		0.0252438	0.0292037		0.0273282
		150*	0.036087	0.04382638*	0.0352617	0.0417188	0.04999806*	0.0320546	0.0419091	0.05020647*	0.0371349		0.0203463	0.0349024	0.0281917	0.0310383	0.0461406	0.0280157	0.0345641	0.0498438	0.0327127		0.0197079		0.0186168	0.0289772		0.0243444	0.0293998		0.0263071
		151*	0.0369686	0.04479292*	0.0356869	0.0416372	0.0499087*	0.0322516	0.042023	0.05033121*	0.0386816		0.0207988	0.0353782	0.0271751	0.0313876	0.0465075	0.0280768	0.0354174	0.0507399	0.0314481		0.0215243		0.018323	0.0295876		0.0248856	0.0293903		0.026614
		152*	0.0362912	0.04405023*	0.0356831	0.0412279	0.04946036*	0.0330476	0.0422668	0.05059823*	0.0381695		0.0204004	0.0349593	0.0286036	0.0312848	0.0463995	0.0277927	0.0355307	0.0508588	0.0317488		0.0207989		0.0175155	0.0289857		0.0247609	0.0306697		0.0271125
		153*	0.0368895	0.04470611*	0.0360649	0.0412031	0.04943315*	0.0328553	0.0416956	0.04997269*	0.0382046		0.0204173	0.0349771	0.027662	0.0306314	0.0457132	0.027505	0.0339002	0.0491467	0.0315682		0.0218101		0.0176161	0.0281429		0.0244741	0.0295368		0.026783
		154*	0.0363962	0.0441654*	0.0354356	0.0412881	0.04952633*	0.0329498	0.0417773	0.05006209*	0.0380065		0.0206694	0.0352423	0.0281916	0.0311322	0.0462392	0.0289052	0.0346849	0.0499706	0.0317316		0.020817		0.0189415	0.0291061		0.024136	0.0297972		0.0264419
		155*	0.0363524	0.0441173*	0.0362187	0.0417925	0.05007874*	0.0326494	0.0418933	0.05018916*	0.0381532		0.0212871	0.0358918	0.0289331	0.0308482	0.0459409	0.0277825	0.0340644	0.049319	0.0309757		0.0210868		0.0184934	0.0289454		0.0248859	0.0292542		0.0281193
		156*	0.036808	0.04461684*	0.0358871	0.0416232	0.04989338*	0.0332855	0.0424377	0.05078546*	0.0390761		0.0209432	0.0355301	0.0291704	0.0308656	0.0459591	0.0289757	0.0344722	0.0497473	0.0325122		0.0209031		0.01812	0.029244		0.0254858	0.0294023		0.0265648
		157*	0.0375819	0.04546518*	0.0360703	0.0415031	0.04976182*	0.0320575	0.0426013	0.05096457*	0.0392478		0.0205074	0.0350719	0.0294071	0.0310832	0.0461878	0.0287541	0.0342508	0.0495148	0.0324709		0.0218118		0.018046	0.0297698		0.0248716	0.0302966		0.0268007
		158*	0.0372957	0.04515142*	0.0363515	0.0415476	0.04981051*	0.032748	0.0435065	0.05195591*	0.0390882		0.0211393	0.0357363	0.0282257	0.0308693	0.0459631	0.0292778	0.0340321	0.0492851	0.0323773		0.0219994		0.0178456	0.0282033		0.0243569	0.0296787		0.0261957
		159*	0.0374068	0.04527321*	0.0360289	0.0421731	0.05049568*	0.0332567	0.0437546	0.05222751*	0.0383207		0.0202761	0.0348286	0.0283437	0.0302997	0.0453647	0.0289079	0.0343154	0.0495826	0.0332905		0.0213632		0.0177392	0.0294056		0.0246299	0.0294448		0.0265175
		160*	0.0372407	0.04509119*	0.0363365	0.0427466	0.05112377*	0.0331484	0.0431984	0.05161854*	0.0381186		0.0210102	0.0356006	0.0283955	0.0302778	0.0453417	0.0282239	0.033922	0.0491695	0.0323898		0.021901		0.0175177	0.0292394		0.0244157	0.0294944		0.0273746
		161*	0.0373544	0.04521583*	0.0356295	0.0417962	0.05008285*	0.0334476	0.0432202	0.05164236*	0.0393633		0.0220046	0.0366462	0.0289348	0.0319919	0.0471423	0.0291292	0.0332799	0.0484951	0.0312517		0.0215514		0.0181549	0.0298003		0.024724	0.0297581		0.0266138
		162*	0.0389479	0.04696227*	0.0367889	0.0423905	0.0507338*	0.0334151	0.0434652	0.05191072*	0.0393506		0.0209237	0.0355096	0.0285751	0.0306298	0.0457114	0.0290574	0.0339673	0.0492171	0.0325297		0.0204924		0.0178855	0.0298432		0.0248383	0.0301149		0.0270355
		163*	0.0375035	0.04537917*	0.0370564	0.0423993	0.05074336*	0.032577	0.0443139	0.05283995*	0.0394621		0.0211662	0.0357646	0.0298777	0.0301882	0.0452475	0.0279701	0.0337405	0.0489789	0.0328854		0.0215272		0.0178841	0.0289139		0.0243571	0.0304866		0.0267602
		164*	0.0376896	0.04558325*	0.036969	0.0433965	0.05183538*	0.0328333	0.0433972	0.05183625*	0.0390578		0.0209092	0.0354944	0.0289761	0.0303292	0.0453957	0.0294436	0.0337097	0.0489465	0.033418		0.020426		0.0184553	0.0290141		0.024525	0.0302305		0.0267897
		165*	0.0384114	0.04637428*	0.0363024	0.0434101	0.05185037*	0.0329458	0.0443978	0.05293176*	0.0393095		0.020872	0.0354553	0.0295583	0.0311373	0.0462446	0.0295598	0.0335712	0.048801	0.0333101		0.0221191		0.0187875	0.0295272		0.0243899	0.0300574		0.0278463
		166*	0.0386387	0.04662346*	0.036719	0.0436924	0.05215949*	0.0336269	0.0457844	0.05444966*	0.0396769		0.020963	0.0355509	0.0301164	0.030981	0.0460804	0.0299384	0.0332177	0.0484298	0.0324219		0.021246		0.0181374	0.0291894		0.0247697	0.0296563		0.0275705
		167*	0.0386513	0.04663726*	0.0370605	0.0434066	0.05184644*	0.0330723	0.0438919	0.05237786*	0.0395974		0.0210922	0.0356868	0.0304871	0.030253	0.0453156	0.0289405	0.0343572	0.0496266	0.0325983		0.0216405		0.0186682	0.0290107		0.0243696	0.0297516		0.026825
		168*	0.0392778	0.04732377*	0.0368086	0.0430724	0.05148049*	0.0334202	0.0447369	0.053303*	0.0384952		0.0206321	0.0352029	0.0284701	0.0310662	0.0461699	0.0288704	0.033249	0.0484627	0.0336933		0.022637		0.01838	0.0293062		0.0250316	0.0295762		0.0256923
		169*	0.0384338	0.04639886*	0.0373882	0.0430723	0.05148039*	0.0345784	0.0449477	0.05353382*	0.0396587		0.0202902	0.0348434	0.0294357	0.0301517	0.0452092	0.0292611	0.0327496	0.0479382	0.0333984		0.0217016		0.0181855	0.0297885		0.0247151	0.0294134		0.0268171
		170*	0.0388079	0.04680884*	0.0374742	0.0434865	0.05193396*	0.0344226	0.0441689	0.05268118*	0.0398396		0.0216343	0.0362569	0.0296162	0.03108	0.0461844	0.0292001	0.0330818	0.0482871	0.0340196		0.0212617		0.0183095	0.0292964		0.0247962	0.0300557		0.026786
		171*	0.0391296	0.04716141*	0.0367007	0.0431995	0.05161975*	0.0338998	0.0445762	0.05312703*	0.0395387		0.0217122	0.0363387	0.0307773	0.0312939	0.0464091	0.0298665	0.0332764	0.0484915	0.0333496		0.0222029		0.0182064	0.0297413		0.0243498	0.0307043		0.0264314
		172*	0.0387171	0.04670933*	0.0376469	0.0436768	0.05214237*	0.0343597	0.0447795	0.05334964*	0.0396154		0.0221573	0.0368068	0.0295484	0.0304462	0.0455185	0.0300545	0.0324258	0.047598	0.0337211		0.0221078		0.0188451	0.0287225		0.0245385	0.0305722		0.0270949
		173*	0.0393369	0.04738853*	0.0378578	0.0430657	0.05147317*	0.0338834	0.0443453	0.05287428*	0.0387806		0.0217436	0.0363718	0.0301298	0.030399	0.045469	0.0307423	0.0331337	0.0483416	0.0334909		0.0222758		0.0183893	0.0289268		0.0239084	0.0298482		0.0272839
		174*	0.0390068	0.04702681*	0.0374551	0.0433344	0.05176749*	0.0338752	0.0454025	0.05403161*	0.0389915		0.0215547	0.0361732	0.0316601	0.0301594	0.0452172	0.0301507	0.03228	0.0474449	0.0338764		0.0216305		0.0181958	0.0290981		0.0247699	0.0305316		0.0267857
		175*	0.0396024	0.04767953*	0.0370546	0.0431406	0.05155526*	0.0341988	0.0460138	0.05470073*	0.0396309		0.0214256	0.0360374	0.0306009	0.0304837	0.0455579	0.0305182	0.0327357	0.0479236	0.0341395		0.0221589		0.0184894	0.029899		0.0247136	0.0296853		0.0262796
		176*	0.0392265	0.04726754*	0.038057	0.0432888	0.05171748*	0.0338875	0.0449229	0.05350667*	0.0393709		0.0216065	0.0362276	0.0308904	0.0302765	0.0453402	0.0301544	0.0316254	0.0467574	0.0350413		0.0221141		0.0189109	0.0302477		0.0248375	0.0298536		0.0262381
		177*	0.0395486	0.04762049*	0.0373579	0.0437619	0.05223553*	0.0345973	0.0457584	0.0544212*	0.0398279		0.0214447	0.0360575	0.0304394	0.0308842	0.0459787	0.0311937	0.0324866	0.0476619	0.0342375		0.0218814		0.0172899	0.0288713		0.0244322	0.0298841		0.0264881
		178*	0.0400059	0.04812158*	0.0370414	0.0441742	0.05268691*	0.0339892	0.045543	0.05418548*	0.0408599		0.0215681	0.0361873	0.0306279	0.0302741	0.0453378	0.0310411	0.0321373	0.0472951	0.0334699		0.0224078		0.0182008	0.0293943		0.0248434	0.0304671		0.0260928
		179*	0.039408	0.04746643*	0.0381982	0.0443957	0.05292949*	0.033724	0.045328	0.05395014*	0.0400531		0.0218656	0.0365	0.0315583	0.0314808	0.0466055	0.0308123	0.0328884	0.0480839	0.0343544		0.0226881		0.0187714	0.0307314		0.0246725	0.0303037		0.0263775
		180*	0.0403776	0.0485288*	0.0385862	0.0448364	0.05341193*	0.0345925	0.0454729	0.05410866*	0.039546		0.0226561	0.0373312	0.0305151	0.0300969	0.0451516	0.0307477	0.0325327	0.0477103	0.0351467		0.0227492		0.0178412	0.0297964		0.0242349	0.0299089		0.0261276
		181*	0.0400043	0.04811981*	0.0374471	0.0448795	0.05345915*	0.0343292	0.0458445	0.05451546*	0.0399808		0.0222691	0.0369244	0.031102	0.0302224	0.0452834	0.0314951	0.0321762	0.0473358	0.0348362		0.0225703		0.0178942	0.0307983		0.0240632	0.0311522		0.0265639
		182*	0.0399452	0.04805506*	0.0383497	0.0449047	0.05348671*	0.0348899	0.0452828	0.05390063*	0.0391032		0.0223755	0.0370362	0.0307559	0.0308027	0.0458931	0.0306846	0.0333515	0.0485704	0.034231		0.0222599		0.018812	0.0304914		0.0249029	0.0306819		0.0273412
		183*
		184*
		185*
		186*
		187*
		188*
		189*
		190*
		191*
		192*
		193*
		194*
		195*
		196*
		197*
		198*
		199*

## Sheet: 3b
		cytosol roGFP2 OxD values																cytosol Tum1-roGFP2 OxD values																cytosol Tum1(C259S)-roGFP2 OxD values
		Vehicle			0.5mM L-Cysteine			1mM L-Cysteine			2mM L-Cysteine			5mM L-Cysteine				Vehicle			0.5mM L-Cysteine			1mM L-Cysteine			2mM L-Cysteine			5mM L-Cysteine				Vehicle			0.5mM L-Cysteine			1mM L-Cysteine			2mM L-Cysteine			5mM L-Cysteine
	time (min)	Replica 1	Replica 2	Replica 3	Replica 1	Replica 2	Replica 3	Replica 1	Replica 2	Replica 3	Replica 1	Replica 2	Replica 3	Replica 1	Replica 2	Replica 3		Replica 1	Replica 2	Replica 3	Replica 1	Replica 2	Replica 3	Replica 1	Replica 2	Replica 3	Replica 1	Replica 2	Replica 3	Replica 1	Replica 2	Replica 3		Replica 1	Replica 2	Replica 3	Replica 1	Replica 2	Replica 3	Replica 1	Replica 2	Replica 3	Replica 1	Replica 2	Replica 3	Replica 1	Replica 2	Replica 3
	0	0.0205312	0.0182905	0.0143131	0.0194848	0.0211605	0.0142879	0.0195312	0.0216969	0.0134798	0.0173728	0.0155282	0.00059518	0.0127281	0.0122222	0.00316693		0.0132733	0.016022	0.0160022	0.0106731	0.0204788	0.0166736	0.0129133	0.0196851	0.0150429	0.0129043	0.0172635	-0.00299775	0.00878959	0.0154601	0.0134829		0.0208657	0.0123155	0.0159628	0.0118566	0.0237656	0.0173673	0.0162741	0.0229889	0.016432	0.0179522	0.030535	-0.00818662	0.0172364	0.012701	0.0110149
	1.5	0.020951	0.018118	0.0140948	0.0195668	0.0210656	0.0145759	0.0190282	0.0212395	0.0129819	0.0169076	0.0158492	0.00044192	0.0121115	0.0103556	0.00421833		0.0133256	0.0149094	0.0157289	0.00999979	0.0183576	0.0154781	0.0117072	0.0190491	0.0146532	0.0116943	0.0164685	-0.0044968	0.00737906	0.0145036	0.0126574		0.0219854	0.0140554	0.017969	0.0113907	0.0230115	0.0179199	0.0171883	0.0215115	0.0145291	0.0173213	0.0296053	-0.00932083	0.016812	0.012742	0.0131585
	3	0.0202766	0.0187235	0.0149314	0.0182699	0.0198938	0.0149954	0.0170404	0.0215284	0.0133024	0.0176937	0.0157985	0.00132691	0.0136345	0.0109816	0.00256099		0.0136389	0.0144348	0.0170777	0.00945465	0.0188362	0.015248	0.0105242	0.0192825	0.0143739	0.0126069	0.0161207	-0.00487781	0.00781814	0.0137193	0.0109525		0.0216524	0.0126615	0.0184248	0.0102907	0.0225725	0.0189811	0.0154249	0.0215072	0.0157908	0.0192594	0.030473	-0.00992946	0.0159451	0.0117791	0.0133146
	4.5	0.0196181	0.0187342	0.0152396	0.0181353	0.0201989	0.0149066	0.0213445	0.0220932	0.0124149	0.0180224	0.0153532	-2.5561e-05	0.0149087	0.011454	0.0041978		0.0118513	0.0153761	0.0165724	0.00888562	0.0192823	0.016405	0.0111936	0.0185357	0.0130674	0.0137986	0.016054	-0.00455688	0.00854378	0.0148792	0.0123684		0.0203129	0.0128869	0.0183494	0.0110443	0.0226915	0.0192836	0.0161775	0.0219205	0.0154233	0.0191158	0.0301779	-0.00911164	0.0171117	0.0138882	0.0136051
	6	0.0193488	0.0194527	0.0157489	0.018376	0.0198675	0.014825	0.0205156	0.0215031	0.0133306	0.0189554	0.0156734	0.00072748	0.0147772	0.0123959	0.00437097		0.0118037	0.0147188	0.0168337	0.00988996	0.0186124	0.0164268	0.01145	0.018828	0.0140873	0.0125373	0.0163639	-0.00486372	0.00870749	0.0166345	0.0121784		0.021095	0.0126833	0.0193291	0.0120446	0.021699	0.0198624	0.0173788	0.0206787	0.0158687	0.017837	0.031081	-0.00938637	0.0172778	0.015407	0.0147391
	7.5	0.0198093	0.0190672	0.0157659	0.0202436	0.0198524	0.0143627	0.0209683	0.0215964	0.013404	0.0186233	0.0168407	0.00091335	0.0147146	0.0132779	0.00628635		0.0121686	0.0139216	0.0154699	0.00976707	0.0185905	0.0160105	0.0117727	0.0198721	0.0140919	0.0124899	0.016612	-0.00484074	0.00814867	0.0177658	0.0142971		0.0201289	0.0126097	0.0195652	0.0120052	0.0224773	0.0188248	0.0171631	0.0215151	0.0156726	0.0182573	0.0311098	-0.00867207	0.0169611	0.0160157	0.0145529
	9	0.0216488	0.018359	0.0154366	0.0209397	0.020531	0.0147954	0.0207162	0.0216067	0.0134105	0.0192693	0.016728	0.0017246	0.0155401	0.0134665	0.00688242		0.0125563	0.0138124	0.0161248	0.0104747	0.0188901	0.016513	0.0122331	0.0187212	0.0147269	0.0124306	0.0176727	-0.00471727	0.00750122	0.0165326	0.0141125		0.0214358	0.0115901	0.0199559	0.0119034	0.0216104	0.0196245	0.0169073	0.0221247	0.0166408	0.0183226	0.0308675	-0.00896318	0.0166032	0.0153121	0.0149866
	10.5	0.0218225	0.0190232	0.0154122	0.0215517	0.0203023	0.015228	0.0218633	0.0222922	0.0131948	0.0206605	0.017841	0.00229877	0.0159135	0.0142138	0.00711699		0.0125328	0.0138035	0.0164553	0.0108642	0.0183305	0.0162132	0.0131562	0.0192125	0.0145314	0.0130718	0.016738	-0.00470961	0.0077433	0.0177089	0.0150467		0.0204763	0.011852	0.019104	0.0138521	0.0227871	0.0200262	0.0174648	0.0234225	0.0156195	0.0183834	0.0315773	-0.00761579	0.0175429	0.0173424	0.0159139
	12	0.0228507	0.0194521	0.0161566	0.021438	0.0205982	0.0153206	0.0215732	0.0235044	0.0139566	0.0199522	0.0192978	0.00368014	0.0161377	0.0155993	0.00690832		0.0132325	0.0139659	0.0163238	0.0110458	0.0184684	0.016959	0.0122305	0.0198114	0.0149596	0.0122244	0.0171162	-0.00308011	0.00800745	0.0179611	0.0161526		0.020962	0.0126035	0.0200572	0.0130314	0.0222993	0.0205046	0.0174575	0.0228226	0.0167642	0.0185322	0.0319817	-0.00588502	0.0170232	0.0183639	0.0168464
	13.5	0.0235814	0.0200412	0.0162052	0.0230271	0.020785	0.0145371	0.0215182	0.0231462	0.0138895	0.0211767	0.018225	0.0032787	0.0165079	0.0147113	0.00755247		0.0133966	0.0139282	0.0157319	0.0115401	0.0178436	0.0147329	0.0119544	0.020316	0.0151661	0.0123089	0.0188262	-0.00356045	0.00786831	0.0171321	0.0144881		0.0214772	0.0130557	0.0195805	0.0125883	0.0219814	0.0189685	0.0184181	0.0230458	0.0172641	0.0175798	0.0326717	-0.00594602	0.0163534	0.0181368	0.0162874
Add vehicle/L-Cysteine	15	0.0221326	0.0214938	0.0172455	0.0332466	0.032074	0.0268847	0.0368159	0.0423217	0.0330996	0.0342652	0.036383	0.0229731	0.0288646	0.0297163	0.0261058		0.011774	0.0168759	0.0180024	0.0358237	0.0391428	0.0375096	0.0381596	0.0503337	0.043346	0.040259	0.0458809	0.0254209	0.0290266	0.0420776	0.0425494		0.0207388	0.0170426	0.021309	0.0290369	0.0392804	0.0371399	0.0341504	0.0442741	0.0378887	0.0365944	0.050396	0.0137324	0.0293579	0.0341452	0.0381148
	16.5	0.0201605	0.0207016	0.0164945	0.0468565	0.0498959	0.0412637	0.0593465	0.0705023	0.0579687	0.0605781	0.0669498	0.0501831	0.0543805	0.0613709	0.055453		0.0107644	0.0149303	0.0166397	0.0604701	0.0626864	0.0617016	0.0726695	0.0899029	0.0809477	0.0831675	0.0898887	0.0693166	0.075345	0.0907546	0.0880944		0.01922	0.0133683	0.019121	0.0447768	0.0537935	0.0503478	0.0602332	0.0728053	0.0630973	0.0654955	0.0836814	0.0451732	0.0571747	0.0695331	0.0681609
	18	0.0200627	0.0192127	0.0163097	0.0608984	0.0629456	0.0517735	0.0798103	0.0935404	0.0747899	0.0846884	0.0955358	0.0787737	0.0769265	0.0887737	0.0788274		0.0104377	0.0143258	0.0154191	0.0797344	0.0813237	0.0768312	0.102244	0.120589	0.107228	0.118141	0.133194	0.107538	0.111905	0.131709	0.124951		0.0171242	0.0128046	0.0189762	0.0577219	0.0669004	0.060686	0.0837019	0.0965111	0.0827592	0.0903135	0.11514	0.0733513	0.0785045	0.101671	0.0964365
	19.5	0.0218725	0.0193031	0.0154913	0.0698014	0.0714422	0.0555867	0.0965467	0.113482	0.0902313	0.108075	0.124628	0.104659	0.0994913	0.113411	0.102208		0.010568	0.0135394	0.0161711	0.091459	0.0901491	0.0843375	0.121186	0.140847	0.122193	0.146295	0.162612	0.137228	0.142747	0.165286	0.155474		0.0186577	0.0130764	0.0178967	0.067448	0.073954	0.066586	0.100311	0.11421	0.0960832	0.113342	0.141158	0.100945	0.0989453	0.13056	0.122902
	21	0.0210705	0.0177838	0.0152461	0.0742308	0.0785241	0.059936	0.108017	0.123511	0.0963276	0.128977	0.146787	0.123177	0.12255	0.138106	0.125789		0.0111783	0.0131545	0.0155949	0.0971672	0.0968145	0.0877756	0.13558	0.147872	0.130829	0.171508	0.183576	0.15682	0.167526	0.191103	0.178493		0.0188645	0.0121076	0.0185928	0.0720322	0.0781823	0.0682818	0.10971	0.121651	0.10343	0.131151	0.159722	0.119142	0.118548	0.152133	0.14473
	22.5	0.0230742	0.0195037	0.0159447	0.081652	0.0825235	0.0596333	0.118857	0.135895	0.103692	0.144777	0.163315	0.136396	0.140232	0.156126	0.140088		0.013391	0.0143866	0.0159207	0.104215	0.100176	0.0889121	0.144957	0.158834	0.136467	0.184874	0.192813	0.165344	0.185149	0.207225	0.193434		0.0207526	0.0139737	0.019567	0.0789695	0.0803752	0.070878	0.120086	0.133336	0.109086	0.143275	0.174548	0.130817	0.134992	0.168488	0.159662
	24	0.0234477	0.020455	0.0160081	0.0848542	0.0866621	0.06272	0.130148	0.14566	0.111445	0.158493	0.17374	0.142923	0.154819	0.170426	0.151869		0.0134953	0.0133702	0.0163937	0.10575	0.100586	0.0879973	0.148644	0.162374	0.137871	0.196326	0.202699	0.168086	0.197163	0.215386	0.199565		0.0206685	0.0126683	0.0193557	0.0812227	0.0807129	0.0715003	0.128553	0.136488	0.112771	0.157385	0.182434	0.140041	0.146051	0.17932	0.170033
	25.5	0.0241044	0.0199927	0.0154354	0.0867907	0.0868334	0.0647118	0.13586	0.14535	0.112335	0.171926	0.182935	0.147902	0.166001	0.179392	0.159016		0.0146814	0.0157582	0.0159269	0.10254	0.0971754	0.0851533	0.151085	0.159123	0.135473	0.204823	0.202099	0.170228	0.205568	0.217725	0.203105		0.0217809	0.0143685	0.0189536	0.0803612	0.0767976	0.0677179	0.129673	0.135746	0.110746	0.169973	0.186522	0.143671	0.155841	0.186751	0.17374
	27	0.02475	0.0195335	0.0161727	0.0852911	0.0854086	0.0606342	0.138187	0.145521	0.110388	0.179523	0.184226	0.14874	0.174685	0.184787	0.161918		0.0133487	0.0135545	0.016077	0.0988083	0.0927956	0.0810253	0.147327	0.155471	0.128289	0.208223	0.20053	0.167834	0.208365	0.220135	0.202299		0.0217305	0.0140055	0.0196896	0.076237	0.0717368	0.0632201	0.12935	0.132752	0.10414	0.171164	0.185195	0.141714	0.160769	0.190614	0.176003
	28.5	0.024557	0.0210011	0.015402	0.0834415	0.0811549	0.0588452	0.136458	0.142661	0.106061	0.183643	0.183067	0.146025	0.184221	0.189207	0.167147		0.0135771	0.0141688	0.0160816	0.0929636	0.0881338	0.0743778	0.143762	0.149577	0.122187	0.207055	0.19561	0.163378	0.211472	0.219846	0.199909		0.0223014	0.013774	0.0197425	0.0729635	0.0691068	0.0600388	0.126054	0.12661	0.0988093	0.171569	0.179251	0.138289	0.165587	0.19542	0.179515
	30	0.0256066	0.0211794	0.0164418	0.0803052	0.0776037	0.0561299	0.133204	0.137001	0.101571	0.184913	0.180851	0.144578	0.192415	0.193293	0.169743		0.0137142	0.0137706	0.0153108	0.0877818	0.0854952	0.071148	0.14009	0.144311	0.116591	0.202297	0.19174	0.158744	0.215219	0.219461	0.200035		0.0217592	0.0149436	0.0200171	0.0689241	0.064173	0.0541939	0.121597	0.120562	0.0955851	0.169903	0.176563	0.133802	0.172701	0.199486	0.180751
	31.5	0.025414	0.0200014	0.0172624	0.0781208	0.0735472	0.0518764	0.130809	0.131659	0.0962089	0.182199	0.177622	0.141842	0.199213	0.197553	0.1743		0.0141221	0.0136343	0.0161639	0.0820335	0.0808444	0.065627	0.136071	0.138065	0.109934	0.197158	0.18545	0.152305	0.218403	0.216425	0.198679		0.0219914	0.0147472	0.0194076	0.0641591	0.0613756	0.0520389	0.116909	0.115825	0.0890937	0.166423	0.170999	0.130094	0.180374	0.201886	0.182505
	33	0.025799	0.0210639	0.0158795	0.0746682	0.0697872	0.0486525	0.126284	0.127082	0.0924224	0.179786	0.175341	0.139461	0.203678	0.201209	0.174996		0.0141494	0.0150361	0.0156525	0.0774961	0.075871	0.0612665	0.130697	0.131302	0.105095	0.193835	0.180953	0.147653	0.218634	0.213699	0.198059		0.0218556	0.0138204	0.0197218	0.0597794	0.0573653	0.0478117	0.110094	0.109861	0.0827656	0.163237	0.165379	0.123611	0.18491	0.200979	0.182575
	34.5	0.0263194	0.0210607	0.0168875	0.070499	0.0654735	0.0456149	0.12255	0.121779	0.0867385	0.176073	0.171648	0.135771	0.204331	0.200764	0.174699		0.0146854	0.0150445	0.0150415	0.0727514	0.0709548	0.0583972	0.125291	0.125875	0.10115	0.187083	0.176093	0.141642	0.217394	0.208663	0.193997		0.0227905	0.0150666	0.0205316	0.055816	0.0537145	0.0454268	0.105711	0.104341	0.0799074	0.158754	0.161229	0.117408	0.185761	0.198778	0.179544
	36	0.0268371	0.0211535	0.0163279	0.0669418	0.0622438	0.0435038	0.117917	0.116684	0.0812018	0.172928	0.167927	0.131711	0.204023	0.198708	0.172271		0.0155108	0.0150563	0.0163472	0.0685817	0.0679702	0.0533117	0.118881	0.121249	0.0959663	0.181265	0.169975	0.137458	0.21336	0.203588	0.190036		0.0230741	0.0147671	0.0182528	0.0515757	0.0506764	0.0427808	0.0992806	0.0985355	0.0776609	0.152789	0.155054	0.111244	0.185268	0.194136	0.175497
	37.5	0.0267208	0.0214902	0.0173833	0.0640699	0.0569973	0.0415375	0.114066	0.111319	0.0799857	0.169496	0.161871	0.127718	0.201839	0.196483	0.169284		0.0145856	0.0149511	0.0151079	0.0635734	0.0651205	0.0502001	0.114661	0.116047	0.0921483	0.175171	0.165013	0.131551	0.207568	0.198611	0.183588		0.0220006	0.0147738	0.0198148	0.0476084	0.0482903	0.0406974	0.095101	0.0938623	0.0730281	0.147809	0.148587	0.106582	0.182676	0.188891	0.171301
	39	0.0266238	0.0209237	0.0166487	0.0615664	0.0544954	0.0387096	0.109853	0.106035	0.0751736	0.166057	0.156823	0.122405	0.199489	0.193801	0.16547		0.0146102	0.0145453	0.0162309	0.0592818	0.0618116	0.0471744	0.109823	0.11079	0.0881989	0.168086	0.160302	0.126148	0.201761	0.191506	0.178395		0.0217121	0.0152776	0.018873	0.0445946	0.0460169	0.0371803	0.0903804	0.0893741	0.069405	0.14326	0.143464	0.101318	0.17969	0.182164	0.165303
	40.5	0.0270706	0.022051	0.0162726	0.0582776	0.0507645	0.0371602	0.105009	0.100863	0.0722486	0.162175	0.152092	0.118218	0.195306	0.189201	0.162658		0.0148231	0.0146301	0.0150361	0.0556777	0.0592133	0.0448237	0.104446	0.106258	0.0836793	0.16286	0.152724	0.120323	0.195841	0.18659	0.173227		0.0231652	0.0143567	0.0195492	0.0416074	0.0432517	0.0370483	0.0851907	0.0865867	0.0684338	0.137345	0.138295	0.0957424	0.17675	0.177061	0.158469
	42	0.0271295	0.021912	0.0169347	0.0556186	0.0498827	0.0346743	0.100487	0.0954499	0.0687418	0.155958	0.147725	0.114946	0.192734	0.184907	0.156909		0.0146128	0.0146403	0.0153388	0.052057	0.05606	0.0423424	0.10021	0.102254	0.0807974	0.15634	0.149355	0.115839	0.190199	0.181255	0.166359		0.0223196	0.0137002	0.0198671	0.0387262	0.0415534	0.0329898	0.079835	0.0813689	0.0644344	0.131656	0.133332	0.0917262	0.171745	0.172333	0.153511
	43.5	0.027374	0.021008	0.0165382	0.0526958	0.0455355	0.0328911	0.0958396	0.0916223	0.064894	0.150708	0.142451	0.109139	0.18699	0.178535	0.152548		0.0136821	0.0139598	0.016548	0.0489955	0.0536042	0.0387223	0.0967247	0.0976141	0.0774541	0.148853	0.144559	0.111926	0.183312	0.17376	0.160311		0.0217714	0.0146181	0.0195271	0.0349276	0.0401018	0.0331103	0.0763413	0.0766295	0.061505	0.125676	0.128323	0.087977	0.167075	0.164376	0.147998
	45	0.0267349	0.0216513	0.0162802	0.0507133	0.0439202	0.0319425	0.0927344	0.0868731	0.062813	0.147005	0.137487	0.104389	0.182612	0.1737	0.145538		0.0138739	0.0143833	0.0153188	0.0463075	0.0513178	0.038672	0.0918759	0.094024	0.0751359	0.144002	0.139885	0.105911	0.177545	0.169282	0.154837		0.0230643	0.014593	0.020049	0.0335836	0.0395556	0.0316757	0.0729219	0.0733582	0.0590465	0.114655	0.123265	0.0835992	0.16118	0.159512	0.142017
	46.5	0.0268752	0.0223283	0.0167202	0.0490779	0.0423464	0.0311678	0.0877641	0.0836496	0.0589307	0.141298	0.131776	0.101576	0.177166	0.167955	0.142634		0.014613	0.015141	0.0161111	0.0425937	0.0491928	0.0363931	0.0883918	0.0901457	0.0712607	0.136745	0.134325	0.101488	0.170508	0.163086	0.149338		0.0225635	0.0154666	0.0194862	0.0307276	0.0388387	0.0314363	0.0684137	0.0705116	0.0569142	0.115991	0.118739	0.0800047	0.154084	0.153773	0.137752
	48	0.0271018	0.0219203	0.0168653	0.0463324	0.0407628	0.0296183	0.0855816	0.0797386	0.0569714	0.136534	0.12642	0.0966369	0.172295	0.161898	0.138438		0.0148297	0.0146627	0.0157986	0.0405161	0.0470641	0.0354335	0.0851295	0.0870289	0.0689767	0.131998	0.130233	0.0979564	0.166277	0.157681	0.144784		0.0219739	0.0153746	0.0204453	0.0296382	0.036382	0.0303139	0.0652959	0.0692233	0.053676	0.110619	0.116563	0.0767982	0.150708	0.14823	0.130323
	49.5	0.0274733	0.0221449	0.0166527	0.0452	0.03959	0.029302	0.0818998	0.0763155	0.0554759	0.132142	0.121752	0.0928222	0.167476	0.156936	0.13298		0.0146338	0.01456	0.016561	0.0375349	0.0448056	0.0341978	0.0805426	0.0842399	0.0671322	0.127966	0.12728	0.0940935	0.158411	0.15296	0.138559		0.0229767	0.0148015	0.0193189	0.02819	0.0348963	0.0284994	0.0638333	0.0648951	0.052723	0.106657	0.111237	0.0737232	0.144363	0.142393	0.127223
	51	0.0275032	0.021104	0.0163602	0.0435027	0.03823	0.0277871	0.0787523	0.0729129	0.0530333	0.126989	0.119145	0.0905314	0.161813	0.152447	0.12924		0.0153082	0.0148035	0.0160882	0.0363964	0.0429179	0.0324628	0.0784465	0.0808596	0.0639432	0.123371	0.122078	0.0909167	0.153964	0.148071	0.134038		0.0220688	0.0155051	0.0189653	0.0266257	0.034957	0.0295514	0.0606297	0.0623553	0.0510734	0.101192	0.108158	0.0703392	0.141241	0.138208	0.12294
	52.5	0.0271509	0.0220472	0.0176275	0.0412971	0.0371671	0.0262337	0.0768309	0.0697241	0.0513972	0.123633	0.11525	0.0870769	0.157801	0.148322	0.123933		0.0153744	0.0149277	0.015673	0.0334805	0.0416466	0.0308046	0.0756748	0.0782117	0.0634792	0.118232	0.11854	0.0876877	0.149104	0.142148	0.130675		0.0220648	0.0153714	0.0196849	0.0255471	0.0336477	0.0275439	0.0580047	0.0607523	0.0489398	0.0978232	0.104658	0.0673063	0.13694	0.132837	0.118072
	54	0.0281068	0.0219363	0.0175386	0.041079	0.0351448	0.0263797	0.0738187	0.0675367	0.0497363	0.117993	0.110919	0.0836133	0.15258	0.143033	0.119399		0.0146799	0.0145917	0.0155259	0.0336861	0.0406706	0.0303434	0.0727109	0.0759035	0.0608189	0.113806	0.115277	0.0844872	0.143149	0.138934	0.12607		0.0228658	0.0152699	0.0192424	0.0245497	0.0329763	0.0277902	0.0552819	0.0589958	0.0490881	0.0938171	0.101469	0.0642975	0.131485	0.128213	0.114354
	55.5	0.027411	0.0219586	0.0178616	0.0397208	0.0349601	0.0259044	0.0710484	0.0642121	0.0476397	0.114733	0.107902	0.0821099	0.148486	0.138302	0.11515		0.0148389	0.0136431	0.0165229	0.0313353	0.0402412	0.0290381	0.0699822	0.0732644	0.0597993	0.110033	0.111581	0.0813343	0.139234	0.135213	0.12086		0.0218038	0.015463	0.0209613	0.0231283	0.0323224	0.0274737	0.0535065	0.057371	0.0459095	0.0907098	0.0979899	0.0617921	0.12687	0.124787	0.110411
	57	0.0278067	0.0221828	0.0180102	0.0380432	0.0349233	0.0258029	0.0684749	0.0629057	0.0471589	0.110927	0.104501	0.0801904	0.143528	0.132957	0.111647		0.0139418	0.0142966	0.0156996	0.0298788	0.0380263	0.028274	0.0674453	0.0714058	0.0587466	0.10579	0.108398	0.0789	0.134525	0.131639	0.118083		0.0222187	0.0151854	0.0192568	0.0223164	0.0311956	0.025914	0.0514187	0.0546835	0.0448166	0.0865831	0.096676	0.0597968	0.123768	0.120871	0.106935
	58.5	0.0279404	0.0224498	0.0175587	0.0377094	0.0340442	0.0255036	0.0658314	0.0614295	0.0439006	0.107792	0.100489	0.0772096	0.139281	0.129696	0.108105		0.0143891	0.0144693	0.0161049	0.0293113	0.0380396	0.0279683	0.0664815	0.0693988	0.0566062	0.102194	0.10478	0.0751875	0.129864	0.127562	0.114788		0.0223758	0.0158797	0.0199505	0.0215058	0.0318865	0.026229	0.0488969	0.0540157	0.0442645	0.0836145	0.0937807	0.057645	0.119168	0.115317	0.102747
	60	0.02792	0.0224516	0.0167578	0.0372346	0.0334955	0.0244448	0.0637977	0.0590669	0.0439789	0.104525	0.0973367	0.0748814	0.135403	0.125129	0.104953		0.0138311	0.0140318	0.0165146	0.0278337	0.0370597	0.0268476	0.064874	0.0690505	0.054995	0.0994029	0.102823	0.0730613	0.127115	0.125219	0.111176		0.0225144	0.0151676	0.0186638	0.0211617	0.0322586	0.0266806	0.0475648	0.0528856	0.0427073	0.0812832	0.0911308	0.05524	0.116061	0.112817	0.0998262
	61.5	0.0283348	0.0231389	0.0175123	0.0367843	0.0333015	0.0236786	0.0620334	0.0575888	0.0421018	0.102019	0.0961174	0.0723836	0.131417	0.122733	0.102438		0.0140349	0.0140967	0.0154117	0.0273965	0.0357259	0.0268739	0.0626123	0.0666735	0.0537901	0.0963875	0.0988399	0.0707296	0.123566	0.12103	0.108321		0.0222543	0.0147542	0.0206344	0.0208485	0.0311144	0.0259433	0.0468372	0.0516586	0.0423263	0.0780466	0.0881542	0.0536899	0.112361	0.110105	0.0965941
	63	0.0282271	0.0232756	0.0178657	0.0357687	0.0324639	0.0235638	0.0605393	0.0562771	0.0412668	0.0987956	0.0933889	0.071283	0.127861	0.117911	0.0985324		0.0144877	0.0142743	0.0159347	0.026334	0.0351377	0.0256669	0.0601339	0.0658925	0.0516528	0.0924187	0.0976465	0.0690645	0.120886	0.119681	0.105328		0.0217174	0.0156313	0.0202595	0.02036	0.0308521	0.0250241	0.0444477	0.0506559	0.0405131	0.0751061	0.086783	0.0522528	0.109563	0.106799	0.093812
	64.5	0.0286376	0.0231319	0.0176895	0.0354691	0.0318176	0.0237407	0.0586311	0.0542626	0.0405408	0.0957283	0.0911469	0.0698663	0.124876	0.115609	0.0974147		0.013488	0.0150661	0.0158812	0.0254548	0.0351759	0.0258527	0.0598092	0.0648712	0.051032	0.0906749	0.0951663	0.0676992	0.118815	0.117382	0.103693		0.0215822	0.0156009	0.0203358	0.0190021	0.0307299	0.0257184	0.0430213	0.0497888	0.0402029	0.073327	0.0852221	0.050562	0.106491	0.103999	0.0924737
	66	0.0276381	0.0232441	0.0178659	0.0354289	0.031274	0.0236949	0.0576154	0.0537924	0.0400016	0.0939712	0.0886133	0.0669313	0.122521	0.111992	0.0955087		0.0136377	0.0145554	0.016843	0.0245589	0.0334512	0.0247104	0.0579706	0.0643036	0.0494127	0.0877196	0.0936251	0.0659036	0.116262	0.115826	0.100734		0.0215152	0.0153852	0.0205181	0.0192103	0.0289563	0.025665	0.0418798	0.0483073	0.0396135	0.0709129	0.0835988	0.0489383	0.104124	0.102493	0.0889312
	67.5	0.0283245	0.0228942	0.0184728	0.0348005	0.0317946	0.0235125	0.0562532	0.0527857	0.0377448	0.0913802	0.086696	0.0669861	0.119778	0.110172	0.0931922		0.0148632	0.0147694	0.0160175	0.0239137	0.0334169	0.0253751	0.0561168	0.0620457	0.0489562	0.0863243	0.0908039	0.0638004	0.112954	0.113767	0.0991478		0.0217183	0.0154317	0.0194069	0.0187287	0.0311896	0.0243335	0.0404413	0.0470112	0.0383814	0.0697713	0.0814981	0.0487023	0.102012	0.0999037	0.0886526
	69	0.0282313	0.0235102	0.0177648	0.0349173	0.030988	0.0231664	0.0561417	0.0511674	0.037459	0.0906428	0.0855301	0.0655503	0.117579	0.108672	0.0917055		0.0139352	0.0152634	0.0163643	0.0239221	0.0323467	0.023832	0.055244	0.0613097	0.0481748	0.0847132	0.0904774	0.0620989	0.112512	0.11217	0.0977405		0.0219003	0.015907	0.0206467	0.0192212	0.0300543	0.0251404	0.0397485	0.0459802	0.0375843	0.0682489	0.0810963	0.0469455	0.099755	0.0984611	0.0859735
	70.5	0.028255	0.022826	0.0186233	0.0337624	0.0314087	0.0226571	0.0547417	0.0508771	0.0370263	0.0875953	0.0826026	0.0643181	0.11511	0.10625	0.0894004		0.0142184	0.0146476	0.015529	0.0236627	0.0332772	0.0239125	0.0556058	0.0611366	0.0477715	0.0823866	0.0877047	0.0613879	0.111241	0.110902	0.0962428		0.021361	0.0155184	0.0202334	0.0181736	0.0306196	0.0249604	0.0394137	0.0458105	0.0360028	0.0672506	0.0805557	0.0461633	0.0988044	0.096681	0.085057
	72	0.0289743	0.0237281	0.0175306	0.0344711	0.0306504	0.0226397	0.0532671	0.0508883	0.037272	0.0868199	0.0827791	0.0639756	0.113735	0.105323	0.088236		0.0138115	0.0146985	0.016036	0.0236676	0.032521	0.0231821	0.0544268	0.0596369	0.0467289	0.0807072	0.0870026	0.0592215	0.109323	0.110325	0.094767		0.021604	0.0156905	0.0209944	0.018672	0.0287448	0.0242331	0.0377677	0.045391	0.035911	0.0657207	0.0786172	0.0440458	0.0955807	0.0961985	0.0828663
	73.5	0.0289382	0.0229682	0.0178954	0.0336013	0.0306902	0.0221922	0.052814	0.0492042	0.0360525	0.0856398	0.0819973	0.063676	0.112404	0.103889	0.0874554		0.0138564	0.0147738	0.0159827	0.0219048	0.0317756	0.022903	0.0542436	0.0589135	0.0455373	0.079332	0.0848416	0.0583953	0.108466	0.109979	0.0952575		0.0214759	0.0153266	0.0201404	0.0189582	0.0301172	0.0243767	0.0382806	0.0450282	0.036345	0.065028	0.0785792	0.0438227	0.0950846	0.0948673	0.0816322
	75	0.0286238	0.0234354	0.0182451	0.0343383	0.031171	0.0224009	0.051146	0.0493092	0.0356298	0.0842271	0.0798931	0.062478	0.111752	0.101862	0.0862863		0.0141301	0.0150035	0.0142796	0.0217822	0.031453	0.0230649	0.0534189	0.0580877	0.0455072	0.0783745	0.0841737	0.0577273	0.106909	0.10905	0.0939394		0.0229971	0.0157843	0.0200061	0.0175514	0.0284446	0.0237798	0.037149	0.0432959	0.0348921	0.0631006	0.0775118	0.0431214	0.0926731	0.093002	0.0805035
	76.5	0.028882	0.0233715	0.0176761	0.0337259	0.0306191	0.0217093	0.0516751	0.0485532	0.0347355	0.0833412	0.0796778	0.0616616	0.109594	0.101936	0.0851703		0.014548	0.0144766	0.0156385	0.0221744	0.0316067	0.0233907	0.0527739	0.057227	0.0448309	0.0775297	0.0825858	0.0570933	0.106717	0.107456	0.0928244		0.0227815	0.0159495	0.0214088	0.0184004	0.0287238	0.0249597	0.0367798	0.0424093	0.0349915	0.0634741	0.0756317	0.0422213	0.0922482	0.0922999	0.0799775
	78	0.0289221	0.0225837	0.0188766	0.0332209	0.0299408	0.0221581	0.0499811	0.0473723	0.0347615	0.082068	0.0790308	0.0612803	0.108966	0.101234	0.0856716		0.0137542	0.014797	0.0152188	0.0220015	0.0307475	0.0229858	0.0504955	0.0562097	0.0458086	0.0756821	0.0806106	0.0554989	0.105865	0.10852	0.092871		0.0213875	0.0165576	0.0197703	0.0182609	0.0289657	0.0231507	0.035282	0.0423203	0.0340604	0.0620858	0.0758489	0.0428878	0.0918462	0.0923334	0.0794115
	79.5	0.0291366	0.0229759	0.0195836	0.0334739	0.0300674	0.0210809	0.0493462	0.0473341	0.0332188	0.0825034	0.0775802	0.0601776	0.108988	0.100136	0.0840593		0.01397	0.0144267	0.0157907	0.0222427	0.0306683	0.0215096	0.0509575	0.0570237	0.0446423	0.0746342	0.0808273	0.0548373	0.105586	0.108418	0.0919968		0.021108	0.0152601	0.0209975	0.0176479	0.0290901	0.0232088	0.036621	0.0421197	0.0350945	0.0611026	0.0749424	0.042103	0.0907067	0.0911632	0.0793581
	81	0.029093	0.0229746	0.0187177	0.0336062	0.0302028	0.0225058	0.0498396	0.0470396	0.0331993	0.0816449	0.0767771	0.0599677	0.109017	0.100975	0.0843784		0.0136837	0.0145527	0.0155266	0.0214618	0.0299267	0.0225629	0.0503364	0.0553966	0.0441985	0.0736354	0.0785803	0.0551333	0.104303	0.107594	0.0915218		0.0213657	0.0171621	0.0199469	0.0172264	0.0292347	0.0243502	0.034288	0.0425709	0.0335199	0.06079	0.0741458	0.0404551	0.0905937	0.0907528	0.0793423
	82.5	0.0288032	0.0241289	0.0183642	0.0331611	0.0302596	0.0220318	0.048998	0.0473249	0.0334711	0.07986	0.0764366	0.0604565	0.107052	0.101814	0.0835772		0.0135314	0.0148558	0.0152866	0.0214878	0.0312742	0.0220243	0.0499189	0.0549193	0.0434304	0.0720054	0.0783381	0.0534895	0.105273	0.106723	0.0914469		0.0219499	0.0161532	0.0201859	0.0169238	0.0290143	0.0237324	0.0342259	0.0416667	0.0334246	0.0600391	0.0740292	0.040273	0.0899339	0.0915568	0.0780973
	84	0.029167	0.023425	0.0189855	0.0331525	0.0301704	0.0214238	0.0492883	0.0453117	0.0330187	0.0803592	0.0757838	0.0600803	0.107179	0.100337	0.083756		0.0137503	0.0145552	0.0152138	0.021414	0.0298439	0.0214769	0.0490486	0.0569099	0.0431141	0.0708308	0.0774447	0.0534521	0.105413	0.10643	0.0903913		0.0209349	0.0161273	0.0196474	0.017434	0.0295338	0.0225949	0.0342408	0.0409914	0.0340661	0.0588345	0.0730725	0.0408497	0.0892124	0.0907019	0.0779484
	85.5	0.0293636	0.0230798	0.0199396	0.0329675	0.0309038	0.0219999	0.049361	0.0451662	0.033925	0.0794149	0.0748953	0.0600969	0.107078	0.0989358	0.0831334		0.0144115	0.0151981	0.014996	0.0199675	0.0301016	0.021186	0.0497462	0.0552527	0.04251	0.0703702	0.0769753	0.0521938	0.104473	0.106669	0.0904685		0.0215516	0.0161176	0.0198054	0.0169203	0.0288028	0.0230253	0.0343314	0.041198	0.0328681	0.0590074	0.0726062	0.040051	0.0899981	0.0894197	0.077937
	87	0.0292689	0.0240552	0.0182735	0.0336492	0.0298174	0.0217813	0.0474705	0.0453661	0.0328529	0.079171	0.0744276	0.0592562	0.105784	0.0997265	0.0835323		0.013482	0.0146829	0.0148409	0.0212499	0.0290629	0.0209589	0.0484469	0.0546273	0.0422881	0.0697611	0.0754345	0.0519726	0.105288	0.106276	0.0901229		0.0216743	0.0157956	0.0199838	0.0177157	0.0281876	0.0228712	0.0332761	0.0402298	0.0327235	0.0589525	0.0721646	0.0396824	0.0886245	0.0895661	0.0782282
	88.5	0.0296444	0.0241222	0.0192141	0.032573	0.0302559	0.0207319	0.047085	0.0453905	0.0338593	0.0782027	0.0741146	0.0583396	0.106209	0.0997669	0.0832575		0.0135868	0.0155058	0.0153929	0.0209846	0.029598	0.0214419	0.0484693	0.0543697	0.0431385	0.0687652	0.0759785	0.0515869	0.104692	0.106148	0.0907802		0.022086	0.0162757	0.0202905	0.0163312	0.0287769	0.0222603	0.0338955	0.041344	0.0325123	0.0582709	0.0719523	0.0395696	0.0878814	0.0911574	0.0785313
	90	0.0298969	0.0237509	0.0191785	0.0328883	0.0300542	0.0225645	0.0476708	0.0450534	0.0323811	0.0788299	0.0745453	0.0582929	0.10546	0.100397	0.0846571		0.013827	0.0152232	0.0160982	0.0204965	0.0303242	0.0209371	0.0480332	0.0542398	0.0424302	0.0686823	0.0746746	0.0510993	0.105423	0.106446	0.0893471		0.0217929	0.0166198	0.0192176	0.0178884	0.0285276	0.0233151	0.0326146	0.0397311	0.0321208	0.0580227	0.0705485	0.0394738	0.0878513	0.0904207	0.0781269
	91.5	0.0299857	0.0243808	0.018621	0.0333843	0.0297738	0.0216428	0.0475258	0.0455944	0.0326287	0.0776828	0.0738465	0.0587734	0.104975	0.0999918	0.0832492		0.013491	0.0151959	0.0149233	0.0201848	0.0298184	0.0211955	0.0482016	0.054079	0.0416558	0.0684634	0.0754663	0.0505828	0.104717	0.106252	0.0893008		0.0222904	0.0166886	0.0199986	0.0175233	0.0282118	0.023271	0.0320954	0.0399624	0.0329418	0.0580751	0.0704526	0.0394253	0.0882721	0.0892397	0.0778911
	93	0.029603	0.023746	0.0200224	0.0330377	0.030101	0.0224235	0.0472583	0.0449953	0.0327127	0.0771672	0.073948	0.0585775	0.104657	0.100174	0.0835937		0.0142025	0.015378	0.0157201	0.0202918	0.0283539	0.0216154	0.0473241	0.0539785	0.0418764	0.0671914	0.0738867	0.0496314	0.104782	0.105377	0.0898324		0.0226118	0.0159914	0.0207614	0.016252	0.0273598	0.0225376	0.0334167	0.0397412	0.0327704	0.0575751	0.0703777	0.0386696	0.0881664	0.089485	0.0784962
	94.5	0.0297722	0.0244661	0.0187459	0.0326303	0.0299407	0.0222775	0.0474627	0.0455184	0.0325728	0.0766693	0.0735038	0.0572227	0.104948	0.100497	0.0831178		0.0142317	0.0162788	0.0158601	0.0198246	0.028995	0.0211379	0.0467456	0.0537821	0.0428129	0.0664407	0.0739762	0.0500117	0.104163	0.105539	0.0894559		0.0221572	0.0172564	0.0209774	0.016361	0.0274604	0.0218215	0.0324373	0.0399378	0.0328754	0.0569613	0.0709012	0.0384115	0.0875691	0.0896917	0.0777161
	96	0.0299057	0.0242754	0.0180865	0.0332158	0.0295131	0.0226538	0.0477112	0.0441413	0.0323121	0.0772927	0.0718827	0.0576213	0.105288	0.100206	0.0839398		0.0144256	0.0155589	0.0153156	0.0197604	0.0300204	0.02173	0.0470154	0.0541661	0.0416488	0.0667018	0.0736752	0.0498695	0.104851	0.105519	0.0887284		0.0220663	0.0160387	0.0206423	0.0169118	0.0277246	0.022766	0.0327013	0.040008	0.0315939	0.0575459	0.0699888	0.0393628	0.0871163	0.0901597	0.0784827
	97.5	0.0300848	0.0246584	0.0191487	0.0332676	0.029799	0.0218719	0.047111	0.045492	0.0334643	0.0762837	0.0724278	0.0574733	0.105001	0.100593	0.0837475		0.0141792	0.0160072	0.0161388	0.0199577	0.0292037	0.0219655	0.0473377	0.0539427	0.0417973	0.0656483	0.0736623	0.0485689	0.103678	0.105128	0.0877611		0.0220099	0.0173291	0.0205729	0.015975	0.0287782	0.0223975	0.0317897	0.0391133	0.0322933	0.0565237	0.0699726	0.0396259	0.0873431	0.0891377	0.0793897
	99	0.0300002	0.0241967	0.0199358	0.0328338	0.0299434	0.0219471	0.0475865	0.0450214	0.0318212	0.0765339	0.0724652	0.057713	0.104733	0.100335	0.0830913		0.0139306	0.0154765	0.0152012	0.0203368	0.0283111	0.0210204	0.0462404	0.0534884	0.0413798	0.0659048	0.0725501	0.0482679	0.103049	0.104044	0.0886759		0.0220807	0.01704	0.0185353	0.0171194	0.0272716	0.0222292	0.0324942	0.039642	0.0316121	0.0569399	0.0697066	0.0384213	0.0866161	0.0891094	0.0789308
	100.5	0.0300561	0.0255273	0.0203507	0.0335462	0.029406	0.0228419	0.0476033	0.0445402	0.0327566	0.0758384	0.0715042	0.057838	0.104333	0.100701	0.0842747		0.0137512	0.0158609	0.0152689	0.0206226	0.0284298	0.0206976	0.0464321	0.0534045	0.041603	0.0654048	0.0731142	0.0494503	0.102812	0.104356	0.0886659		0.0222697	0.017385	0.0197304	0.016325	0.0275108	0.0222432	0.0314587	0.0400907	0.0318899	0.0566782	0.0694393	0.0384741	0.0868671	0.0895449	0.0779511
	102	0.0301863	0.0242727	0.019536	0.033114	0.0291012	0.0218354	0.0461666	0.044485	0.0318655	0.0765734	0.0717266	0.0569655	0.104602	0.100048	0.0845404		0.0130455	0.0153217	0.0162312	0.0193884	0.0287023	0.0210872	0.0466386	0.0531343	0.0421378	0.0650442	0.0717517	0.0491144	0.101466	0.104671	0.0878112		0.0214381	0.0165283	0.0202156	0.0165785	0.028754	0.0218789	0.0317622	0.0395325	0.0317671	0.0555552	0.0682135	0.0383754	0.0860764	0.0890113	0.0774801
	103.5	0.0301098	0.0252494	0.0185024	0.0324329	0.0294799	0.0216321	0.0465846	0.0448872	0.0328067	0.0762605	0.0713594	0.0562248	0.104047	0.100606	0.0842596		0.0139833	0.0146858	0.0156496	0.0187871	0.0283194	0.0210338	0.0467131	0.053013	0.0418471	0.0651882	0.0720149	0.0496386	0.101303	0.104153	0.0867137		0.0213767	0.0168169	0.0195928	0.0159415	0.0280289	0.0221334	0.0318131	0.039657	0.0314701	0.0563203	0.0695692	0.0386366	0.0863009	0.0889	0.0789038
	105	0.0303692	0.0250116	0.0206021	0.0327985	0.0298611	0.0215625	0.0474147	0.044182	0.0330132	0.0756981	0.071474	0.0575693	0.105064	0.100721	0.0845339		0.013899	0.0162823	0.0164696	0.0191444	0.0287967	0.0208337	0.0460017	0.0532211	0.042334	0.0648183	0.0709319	0.0486673	0.100431	0.10327	0.0868233		0.0209525	0.017423	0.0201854	0.0160695	0.0278229	0.0222692	0.0316376	0.0393941	0.0320184	0.0559873	0.0687508	0.037353	0.085484	0.088156	0.0789137
	106.5	0.0303184	0.0250451	0.0200317	0.0323836	0.0291393	0.0219537	0.0474354	0.0438214	0.032672	0.0755154	0.071621	0.0577315	0.103893	0.100012	0.0844216		0.0137185	0.0161744	0.0156188	0.0200297	0.0286685	0.0205608	0.046032	0.0525709	0.0420693	0.0649634	0.070787	0.0482949	0.10083	0.102399	0.0873891		0.0222437	0.0176503	0.0200738	0.0159455	0.0271715	0.0218535	0.0320005	0.0389653	0.0323161	0.0554217	0.06807	0.0385235	0.0853476	0.0885885	0.0784809
	108	0.0309299	0.0244882	0.0211992	0.0330672	0.0296593	0.0221949	0.046822	0.0444355	0.0324817	0.0751298	0.0712859	0.0566278	0.104661	0.100455	0.0840291		0.0130147	0.015758	0.0167741	0.0199261	0.0294961	0.021683	0.0456975	0.0537737	0.0417961	0.0649484	0.0709283	0.0473646	0.100172	0.101986	0.086906		0.0218072	0.0170433	0.0203342	0.0164315	0.0280382	0.0229995	0.0316388	0.0399999	0.0319646	0.0548534	0.0684514	0.0394187	0.0851462	0.0893335	0.0773338
	109.5	0.030737	0.0249433	0.0209048	0.0333843	0.0295885	0.0224259	0.0466192	0.0447321	0.0323845	0.0748706	0.0707941	0.0577426	0.104493	0.100227	0.0844599		0.0147941	0.0147477	0.0159177	0.019606	0.0292727	0.0201301	0.0465644	0.0531299	0.0418286	0.0636188	0.0705505	0.0492605	0.099758	0.1009	0.0863648		0.0223723	0.01608	0.0205554	0.0161327	0.0266226	0.0225398	0.0323934	0.039836	0.0312842	0.0553978	0.0676698	0.0381622	0.0855977	0.0892825	0.0777504
	111	0.0305229	0.0249424	0.0209791	0.0329357	0.0299586	0.0233806	0.04749	0.0448187	0.0331081	0.0753696	0.0710065	0.0568984	0.104659	0.0999466	0.0846616		0.0140091	0.0162075	0.0168623	0.0201095	0.0284174	0.0201789	0.0455659	0.0534936	0.0411646	0.0639002	0.0695473	0.048318	0.100165	0.101515	0.0864779		0.0223535	0.0181388	0.0201564	0.0165319	0.0272482	0.0214154	0.0316613	0.0391932	0.0319908	0.0545202	0.067696	0.038023	0.0848733	0.0889133	0.0779231
	112.5	0.0305028	0.0251191	0.0217142	0.032712	0.029306	0.0221951	0.0471695	0.0436508	0.0326502	0.0756441	0.0696694	0.0560861	0.104221	0.0991123	0.0845287		0.0137118	0.0151365	0.0159834	0.0194784	0.0286702	0.0209716	0.0458626	0.0532202	0.041296	0.0635161	0.0697852	0.0481109	0.0988258	0.101723	0.0854153		0.0222609	0.0158717	0.0209628	0.0158559	0.0262772	0.0218829	0.0320417	0.0387607	0.0330252	0.055518	0.0675432	0.0385818	0.0845884	0.087571	0.0763887
	114	0.0301381	0.0255165	0.0211632	0.0329806	0.0296336	0.0219203	0.047482	0.0445397	0.0332351	0.0742569	0.0705538	0.0576066	0.103132	0.10028	0.0839284		0.0143902	0.0153721	0.0156582	0.018957	0.02765	0.0206148	0.0455983	0.052846	0.0416468	0.0622158	0.0702855	0.0485703	0.0974279	0.101464	0.0851854		0.0218814	0.0178241	0.0204346	0.0162638	0.0276472	0.0212586	0.0319632	0.0407112	0.0313503	0.0540929	0.067868	0.0382118	0.0847637	0.0876876	0.0774477
	115.5	0.0308905	0.0255013	0.0209722	0.0333314	0.0301193	0.0229652	0.0477011	0.0440458	0.033307	0.0749779	0.0702598	0.0565145	0.103895	0.0993793	0.0831712		0.0137781	0.0153247	0.0159587	0.019436	0.0281271	0.0207858	0.0457183	0.0523131	0.0415064	0.0629719	0.0701621	0.0478392	0.0979807	0.101084	0.0846187		0.0225572	0.0174509	0.0207343	0.0161752	0.0278728	0.0211053	0.0323435	0.0395401	0.032747	0.0548393	0.0671716	0.0381455	0.0835694	0.0879196	0.0775469
	117	0.0304761	0.0254333	0.0206242	0.0332797	0.0300334	0.023024	0.047496	0.0443814	0.0330858	0.0748155	0.0706303	0.0567947	0.103237	0.100726	0.0837616		0.0139246	0.0156949	0.0166876	0.0195725	0.0287276	0.0215338	0.0453854	0.0522886	0.0415296	0.0626933	0.0695702	0.0483499	0.0980104	0.101988	0.0841899		0.0215701	0.0172445	0.0219354	0.0154506	0.0263594	0.0226376	0.0318156	0.0399489	0.0325079	0.0534432	0.0665328	0.0377175	0.0833374	0.0871478	0.0760438
	118.5	0.0313216	0.0250035	0.0210732	0.0332752	0.0300267	0.0231666	0.0477234	0.0437968	0.0330887	0.0758544	0.0712157	0.0569411	0.103919	0.0988433	0.0833554		0.0136572	0.015432	0.0166626	0.0188915	0.029048	0.0210106	0.0458781	0.0530525	0.0410452	0.0626045	0.068481	0.047624	0.0971971	0.0996042	0.0832623		0.021945	0.0170134	0.0211237	0.0161891	0.0276921	0.0218032	0.0317341	0.0388951	0.03282	0.0543904	0.0670758	0.0385733	0.0842906	0.0872194	0.0766593
	120	0.0318648	0.025972	0.0220083	0.0335881	0.029599	0.0223489	0.0479929	0.0439463	0.0332688	0.074995	0.0704986	0.0576909	0.103626	0.0991201	0.0836665		0.0140461	0.0157426	0.0161402	0.0196973	0.0288225	0.0210854	0.0460719	0.0516462	0.0423517	0.0618387	0.068896	0.0467848	0.0966716	0.0997207	0.0835645		0.0221645	0.0170456	0.0210727	0.0160272	0.0267538	0.0220947	0.0320182	0.0403218	0.032823	0.0539156	0.0669583	0.0379237	0.083686	0.0877114	0.075895
		0.0306707	0.0259898	0.0213406	0.0332976	0.030352	0.0235711	0.0481213	0.0446952	0.0336215	0.0739663	0.0707178	0.0572255	0.102895	0.10004	0.0835924		0.0138266	0.0160565	0.0165735	0.0194833	0.0280902	0.0206589	0.0455362	0.0535054	0.0415021	0.0624505	0.0695282	0.0465071	0.0958341	0.09982	0.0833569		0.0222172	0.0169125	0.0204464	0.0167515	0.0264184	0.0224716	0.0320604	0.0408342	0.0330102	0.0537361	0.0675624	0.038542	0.0832863	0.0869974	0.0755059
		0.0316211	0.0258107	0.0223644	0.0333135	0.0301975	0.0240336	0.0476147	0.0449865	0.0336457	0.0746264	0.0715528	0.0574185	0.103391	0.0994374	0.0839214		0.0140872	0.0154549	0.0176692	0.0188516	0.0279528	0.0217266	0.044869	0.0531565	0.0424089	0.0626099	0.0691675	0.0461478	0.0954513	0.098233	0.0833895		0.0211167	0.0168171	0.0208928	0.0158103	0.0267015	0.0224797	0.031898	0.0403923	0.0332332	0.0543241	0.0667961	0.0388059	0.083558	0.0867277	0.0768607
		0.0314984	0.0262778	0.0216898	0.0332102	0.0309133	0.022974	0.0481934	0.0450314	0.0342453	0.0746365	0.0706112	0.0576327	0.103268	0.098474	0.0837408		0.0142304	0.0160094	0.0174549	0.0191016	0.0267395	0.0208501	0.0462412	0.0520036	0.0427041	0.0620828	0.069387	0.0474514	0.0954244	0.09783	0.0830919		0.021966	0.0175439	0.0206564	0.0164832	0.0278155	0.0227123	0.032189	0.0407776	0.0344837	0.0547072	0.0672642	0.0395248	0.0824284	0.0869522	0.0757522
		0.0318917	0.0266608	0.022488	0.0341131	0.0304657	0.0234329	0.0487163	0.0458906	0.0341491	0.0758008	0.0702383	0.0573407	0.103515	0.0985723	0.0833933		0.0145223	0.0152417	0.0160572	0.0181556	0.0281288	0.021329	0.0463758	0.0530832	0.0417358	0.0628457	0.0692134	0.0470142	0.095471	0.0983144	0.0818505		0.0216715	0.0165783	0.0212061	0.0161835	0.0273207	0.0227974	0.0334491	0.0415302	0.0342409	0.0542253	0.0671716	0.0388989	0.0824212	0.0855601	0.0757974
		0.0321114	0.0260562	0.0227023	0.0337458	0.0298019	0.0246411	0.0495589	0.0454592	0.0343658	0.0755814	0.0703021	0.0566586	0.103344	0.0984793	0.0825279		0.01422	0.0157032	0.015723	0.0193819	0.0279755	0.02077	0.0467176	0.0518573	0.042191	0.0621108	0.0692138	0.0477185	0.0957469	0.0973345	0.0819472		0.0216675	0.0174583	0.0204545	0.0163899	0.0267404	0.023092	0.033191	0.0418	0.0341146	0.0539562	0.0670203	0.0396178	0.0827237	0.0861685	0.0747597
		0.0316749	0.0255494	0.0229626	0.0337617	0.0310024	0.0232288	0.0501284	0.04592	0.0342253	0.0753843	0.0698266	0.0564977	0.103459	0.0981963	0.0831314		0.014134	0.0161586	0.0174344	0.0192507	0.0280891	0.020563	0.0456517	0.0524836	0.0419594	0.0618135	0.0683354	0.0469053	0.0943433	0.0975383	0.0812388		0.0221706	0.0170699	0.0211525	0.0157135	0.0279553	0.022332	0.0328903	0.0415097	0.0339732	0.0550849	0.0666264	0.0394406	0.082028	0.0864463	0.0757899
		0.0325021	0.0267699	0.0220089	0.0341113	0.0304464	0.0237575	0.0499713	0.0467247	0.0363701	0.0747284	0.0706832	0.0575395	0.103087	0.098503	0.082959		0.0147746	0.0159954	0.0165496	0.0194584	0.0277682	0.0210079	0.045069	0.0519375	0.0425362	0.0615807	0.0683366	0.0464223	0.0943112	0.0972783	0.0809044		0.0223766	0.0182072	0.0213742	0.0157031	0.0272903	0.0221724	0.0338639	0.0419602	0.0336345	0.0543873	0.0661198	0.0395631	0.081836	0.0856584	0.0745663
		0.0319232	0.0261703	0.0221206	0.0348014	0.0299644	0.0242243	0.0492803	0.0459331	0.0357946	0.0750451	0.0711176	0.0576521	0.103719	0.0981337	0.0831602		0.0142346	0.016229	0.0170339	0.0189273	0.0278469	0.0205257	0.0458948	0.0521834	0.0425744	0.0620067	0.0677622	0.0469267	0.0936213	0.0968353	0.0794572		0.0219201	0.0182644	0.0207702	0.0160237	0.0266429	0.0222792	0.0341912	0.0427052	0.0352257	0.0544859	0.0670505	0.039138	0.0815177	0.0859405	0.0747873
		0.0325788	0.0269654	0.022555	0.0341015	0.030626	0.0229262	0.0502915	0.0459306	0.0355987	0.0755567	0.069284	0.0564691	0.102965	0.0986943	0.0824461		0.0137877	0.0157557	0.0171768	0.0189714	0.0276814	0.0211744	0.0447741	0.052178	0.0420147	0.0618904	0.0678314	0.0452969	0.0933631	0.0972219	0.0806008		0.0224839	0.0182098	0.0217497	0.0163414	0.0273679	0.0218279	0.0345612	0.0427618	0.0341387	0.0544198	0.067127	0.0387548	0.0813971	0.085033	0.0738419
		0.0330242	0.0263301	0.0234236	0.0345976	0.0301718	0.0245705	0.050498	0.0458376	0.036264	0.0754616	0.069616	0.0575802	0.102846	0.0978524	0.0816003		0.0148812	0.0164103	0.0173844	0.0192825	0.0285803	0.0219367	0.0462135	0.0526562	0.0413891	0.0614932	0.0674214	0.04639	0.0932603	0.0965285	0.0800947		0.0222226	0.0177958	0.0217055	0.0162333	0.0275986	0.023196	0.0354728	0.0426086	0.0354709	0.0536653	0.0662817	0.0391273	0.0810474	0.0843512	0.0738411
		0.0330452	0.026498	0.0241737	0.0344772	0.0307557	0.0242288	0.0505678	0.0472454	0.0358534	0.0747856	0.0710004	0.0578287	0.102961	0.0982805	0.0827567		0.0144919	0.0158536	0.0174272	0.0192442	0.028501	0.0211171	0.0459733	0.052295	0.0429098	0.0615971	0.067251	0.0462208	0.0925701	0.0963774	0.0794439		0.0223723	0.0180184	0.0217631	0.0165085	0.0270448	0.0218701	0.0344785	0.0431033	0.0353912	0.0542093	0.0662666	0.0395263	0.0809374	0.0850611	0.0738749
		0.032511	0.0268753	0.02391	0.0347854	0.0311328	0.0246118	0.0509848	0.0465359	0.0373935	0.0752468	0.0708403	0.0579729	0.102494	0.0986083	0.0820197		0.0148452	0.0160277	0.0172234	0.0188262	0.0275968	0.0210739	0.0460477	0.0525346	0.0423421	0.0609957	0.0671995	0.0470026	0.0922796	0.0954412	0.0799344		0.0219378	0.0177857	0.0215819	0.0159295	0.0273036	0.0221855	0.0348415	0.0440983	0.0363306	0.0541353	0.0674888	0.0392064	0.0804114	0.0854869	0.0737267
		0.0335279	0.0277593	0.0242773	0.0348388	0.0313577	0.0249075	0.0518165	0.0473007	0.0379434	0.0754089	0.0711137	0.0569139	0.102602	0.0982341	0.0814449		0.014703	0.0157054	0.0171367	0.0189996	0.0280779	0.0206956	0.0458084	0.0526163	0.0419531	0.0620159	0.0675172	0.0459631	0.0915986	0.0945956	0.0785691		0.0220669	0.0184836	0.0209279	0.0164602	0.0271834	0.0221697	0.0351678	0.0447768	0.0364476	0.05424	0.0667004	0.0407752	0.0804409	0.084341	0.0736423
		0.0335415	0.0266747	0.0240029	0.0345134	0.0300921	0.0248722	0.0524655	0.04777	0.0372617	0.075569	0.0704422	0.0574405	0.102945	0.0975838	0.0818595		0.0152536	0.0163434	0.0187981	0.0189652	0.0275658	0.0217525	0.0451994	0.0523332	0.042265	0.0612259	0.067238	0.0454614	0.0914245	0.095084	0.0782756		0.0222811	0.0179667	0.0214369	0.0159347	0.0272764	0.0234556	0.0352725	0.0452064	0.0371483	0.0535534	0.0671648	0.040292	0.0799934	0.0846862	0.0742239
		0.0337036	0.0277132	0.0244675	0.0349197	0.0305086	0.0249363	0.0532601	0.0483611	0.0380282	0.0757321	0.0702224	0.0584855	0.102533	0.0978185	0.0814967		0.0154862	0.0159439	0.0182614	0.0189636	0.0274102	0.0212576	0.0457226	0.0510176	0.0418402	0.0615415	0.0676532	0.0466991	0.0916358	0.0944625	0.0780883		0.0223932	0.0177717	0.0218651	0.0161349	0.0273993	0.0237859	0.0359187	0.0453296	0.0363948	0.0541165	0.0668146	0.0407175	0.0800601	0.0848125	0.0733826
		0.0338229	0.0272263	0.0247285	0.035489	0.0314012	0.025406	0.0528772	0.0486527	0.038404	0.07537	0.0717651	0.0584273	0.102915	0.0970934	0.0818794		0.0145144	0.0166135	0.0181009	0.0198087	0.0277615	0.0214621	0.0459849	0.0517237	0.0422494	0.0617723	0.0678751	0.0478768	0.0913126	0.0940007	0.0780091		0.0224794	0.0182773	0.0227018	0.0160521	0.0270787	0.023041	0.0361717	0.0463529	0.0383249	0.0544306	0.0661941	0.0401327	0.0803598	0.0848403	0.0729514
		0.034527	0.0280497	0.0244184	0.0358127	0.0310481	0.0249947	0.053692	0.0474326	0.038436	0.0756766	0.0714747	0.0584737	0.102541	0.0980359	0.0816262		0.0148774	0.0171083	0.0187038	0.0193223	0.0285782	0.02179	0.0458762	0.0520918	0.0422283	0.0613428	0.0668306	0.0472002	0.0909454	0.0938808	0.0775565		0.0226875	0.0180562	0.0224024	0.0149888	0.0275224	0.0233215	0.0361963	0.0460434	0.0378467	0.0548349	0.0663321	0.039816	0.079903	0.0849959	0.0740691
		0.0336681	0.0277482	0.0247582	0.0349945	0.0317722	0.0254185	0.053414	0.0475009	0.0392716	0.0762612	0.0714223	0.057812	0.101872	0.0972356	0.0815428		0.0144971	0.0155614	0.0181866	0.0191062	0.0285162	0.0223278	0.0451092	0.05189	0.0421763	0.0608744	0.0681332	0.0465002	0.0906907	0.0941562	0.0771639		0.0223519	0.0187144	0.0231004	0.0158829	0.0273449	0.0239858	0.036819	0.045592	0.0381524	0.0536722	0.0675022	0.0402392	0.078885	0.084647	0.0734651
		0.0339468	0.0271659	0.024912	0.035418	0.0315214	0.025968	0.0546467	0.0488845	0.0400628	0.0759655	0.0714146	0.0590077	0.101896	0.0979265	0.0804374		0.015028	0.0168665	0.0181151	0.019118	0.0283461	0.0216486	0.0456082	0.0521726	0.0419915	0.0613773	0.0672756	0.0465807	0.0906411	0.0946942	0.0767658		0.0227496	0.0188259	0.0226375	0.0156331	0.028187	0.022864	0.0367384	0.0462148	0.0384618	0.0537514	0.0670065	0.0409659	0.0792307	0.0831001	0.0730311
		0.0344912	0.0273868	0.0252092	0.0360931	0.0312668	0.0260892	0.0546775	0.0484534	0.0392361	0.0764023	0.0710155	0.0586166	0.102687	0.0970309	0.0816312		0.0161085	0.0160714	0.0176597	0.0194949	0.028495	0.0213095	0.0452707	0.0516222	0.0421349	0.0616448	0.0670586	0.0469101	0.0899224	0.0929272	0.0769206		0.0226311	0.0187559	0.0230374	0.0160359	0.0280915	0.0237834	0.037395	0.0454188	0.0387345	0.0542399	0.0671102	0.0407335	0.0786569	0.0845657	0.0723067
		0.0348046	0.0284803	0.0265436	0.0360536	0.0323377	0.0260627	0.0552892	0.0489791	0.0405411	0.0769555	0.0709212	0.0585376	0.102727	0.0969661	0.080936		0.0155821	0.0172335	0.0184559	0.0199373	0.0288362	0.022606	0.0458714	0.0523924	0.0417532	0.0614802	0.0667617	0.0461925	0.0890029	0.0926288	0.0753884		0.0232731	0.0193494	0.0228027	0.0170022	0.0274493	0.0236188	0.0381754	0.0468391	0.0394678	0.0549411	0.0673387	0.0402679	0.0795824	0.0833073	0.071663
		0.0347006	0.0284424	0.0257433	0.0362611	0.0314514	0.0262656	0.0555704	0.0488705	0.0409253	0.0762883	0.0714521	0.0584496	0.102433	0.0969261	0.0802906		0.0155475	0.0171805	0.0197277	0.019747	0.0288801	0.0218196	0.0451637	0.0508071	0.042349	0.0617347	0.0667578	0.0462039	0.0885309	0.0925099	0.0756892		0.0230849	0.0194564	0.0222562	0.0160168	0.0282632	0.0232449	0.0379598	0.0467631	0.0401756	0.0543661	0.0675723	0.0403852	0.0796015	0.083212	0.0720163
		0.035685	0.0282155	0.0261169	0.0363733	0.0321386	0.0260856	0.0560972	0.0493317	0.0411362	0.0763927	0.0721706	0.0587664	0.101519	0.0969194	0.0807977		0.0159536	0.0169672	0.0185282	0.0197046	0.0282846	0.0228924	0.045703	0.0528059	0.0419146	0.0617723	0.0659049	0.0464094	0.0888178	0.0919953	0.0756903		0.0234458	0.0186497	0.0222172	0.0164909	0.0278651	0.0238958	0.0380508	0.0471272	0.0396735	0.0549579	0.0669318	0.0411995	0.0788561	0.0833245	0.0718707
		0.0349115	0.0289698	0.0255008	0.0363422	0.0319148	0.0266548	0.0558156	0.0502678	0.0413869	0.0764934	0.0717147	0.0583951	0.102415	0.0969691	0.0804523		0.0158767	0.0167955	0.0177192	0.0205434	0.0291682	0.0223051	0.0454673	0.0519974	0.0415833	0.0610577	0.0668213	0.0463149	0.0880101	0.0921767	0.0741402		0.0229628	0.0195726	0.0245089	0.0163398	0.0274622	0.0240745	0.038697	0.0476074	0.0411166	0.0539822	0.06801	0.041011	0.0787091	0.0831959	0.0717656
		0.0356447	0.0287509	0.0268169	0.0369977	0.0320635	0.0264525	0.0563515	0.0511628	0.0428181	0.0764672	0.071329	0.058966	0.10198	0.0964137	0.0806783		0.0164922	0.0162441	0.0191976	0.0191679	0.0294499	0.0240596	0.0450302	0.0529322	0.0420358	0.0610074	0.0658974	0.0459843	0.0876537	0.090684	0.0738671		0.0229529	0.0187806	0.0228156	0.0163508	0.0277963	0.0244278	0.0384816	0.0466491	0.0405789	0.0541492	0.0667605	0.0405055	0.0785836	0.0831713	0.0708556
		0.036082	0.0289313	0.0269583	0.0366524	0.0325009	0.0276367	0.0568931	0.0505744	0.0428907	0.0765856	0.0720621	0.060305	0.102146	0.0966592	0.0801573		0.0160945	0.0181542	0.0186073	0.0201302	0.0295544	0.0227779	0.0451857	0.0523235	0.0424567	0.0607007	0.0654602	0.0465435	0.0869819	0.0919825	0.0735317		0.023809	0.0201863	0.0236148	0.0163941	0.0281035	0.0244647	0.0385483	0.0461261	0.0406012	0.0543001	0.0671576	0.0415658	0.0790426	0.082283	0.07113
		0.035966	0.0290459	0.0275509	0.0372679	0.0320685	0.0274789	0.0567399	0.0506344	0.0438134	0.0773801	0.072457	0.0591121	0.101427	0.0961969	0.0796707		0.0162784	0.0167877	0.0190143	0.0201293	0.0292937	0.0235772	0.045171	0.0526096	0.0426215	0.0606962	0.0657104	0.0468298	0.087442	0.0910653	0.0746305		0.0240668	0.0194964	0.0242895	0.016522	0.0279039	0.0238159	0.0386746	0.0468579	0.0416558	0.0550458	0.0668807	0.0413624	0.0778261	0.0831168	0.0713225
		0.0366277	0.0291153	0.0266493	0.0372702	0.0331287	0.0276418	0.0574109	0.0516008	0.0439291	0.0771926	0.0719368	0.0598622	0.101638	0.096231	0.0797183		0.0168501	0.0173143	0.0189674	0.0215483	0.0300895	0.0238028	0.0449205	0.0511658	0.0419076	0.0616883	0.0658761	0.0463593	0.0857866	0.0897076	0.0729132		0.023685	0.0190401	0.0240675	0.0165227	0.0284131	0.0245088	0.0396179	0.0467831	0.0418675	0.0551894	0.0665259	0.0413568	0.0779224	0.0823109	0.0711441
		0.036381	0.0293827	0.027513	0.0374534	0.0319804	0.0279124	0.0583294	0.0456111	0.0433998	0.0766259	0.0725593	0.0598203	0.101769	0.0954579	0.0791636		0.016429	0.0169247	0.0205922	0.0210785	0.0288555	0.0235873	0.0451009	0.0525325	0.0422989	0.0610516	0.0651465	0.0458682	0.0868373	0.0896243	0.0735439		0.023799	0.0189419	0.0239984	0.0162166	0.0276356	0.0245717	0.0388324	0.0475215	0.0413733	0.0549411	0.0674327	0.0413647	0.077773	0.0822077	0.0716341
		0.0366839	0.0301639	0.0268379	0.0381572	0.033577	0.0273959	0.0575757	0.0528977	0.044798	0.0775643	0.0725507	0.0595374	0.101529	0.0964032	0.0785914		0.0158799	0.0182874	0.0195586	0.0209664	0.0297435	0.0242255	0.0458062	0.0520422	0.0422009	0.0604577	0.066216	0.0462159	0.0863577	0.0898463	0.0726728		0.0237907	0.0184938	0.0236203	0.0167291	0.0277811	0.0242303	0.0393096	0.0473985	0.0424442	0.0546608	0.0679542	0.0417168	0.0778569	0.0816378	0.0708884
		0.0364448	0.0302228	0.0275577	0.0376826	0.0328686	0.0291478	0.0574943	0.0532977	0.0438783	0.0775432	0.072868	0.0597608	0.101397	0.0958724	0.0793		0.0163864	0.0173271	0.0201122	0.0202944	0.029301	0.0238657	0.0456473	0.0520254	0.0417067	0.0603791	0.0651991	0.0454932	0.0854019	0.0895361	0.0727604		0.0236821	0.0200331	0.0232754	0.0168779	0.027217	0.0248661	0.0390609	0.0481108	0.0419699	0.0547473	0.0672968	0.0425688	0.0764056	0.0811434	0.070632
		0.0363397	0.02983	0.0281767	0.0389981	0.0334528	0.0280608	0.0574175	0.0468319	0.044893	0.0768859	0.0724506	0.0601976	0.100564	0.0958301	0.0790295		0.0168814	0.0177951	0.0196927	0.0204916	0.029188	0.0244494	0.0446016	0.0526602	0.0423075	0.0609032	0.0647235	0.0462551	0.0853512	0.0882539	0.0720945		0.0235942	0.0204479	0.0242501	0.0164411	0.0283719	0.0247036	0.0389347	0.047365	0.04168	0.0546423	0.0679103	0.0414115	0.0767114	0.0825103	0.0705419
		0.0366471	0.0300512	0.0286971	0.0379434	0.0334518	0.0290332	0.057529	0.0533824	0.0455248	0.0774201	0.0730381	0.0601209	0.100937	0.0950821	0.078655		0.0154564	0.0164081	0.0193455	0.0211384	0.0303413	0.0244879	0.0457634	0.0521751	0.0422832	0.059934	0.0654756	0.0454393	0.0855228	0.089504	0.0723703		0.0239384	0.0193942	0.0242316	0.0160642	0.0289763	0.0251981	0.0392682	0.0476368	0.0419235	0.0543867	0.0675217	0.0421439	0.0776969	0.0815834	0.07032
		0.0371536	0.0305014	0.0282384	0.0391025	0.0331157	0.0302697	0.0577905	0.0544102	0.0452497	0.077951	0.0726017	0.0604481	0.100715	0.0959687	0.0781639		0.0172543	0.0179922	0.019563	0.0211127	0.0302402	0.0238328	0.0453936	0.0520954	0.041849	0.0603824	0.0647368	0.0454941	0.0840692	0.0884615	0.0722212		0.0235442	0.018727	0.0239088	0.0175948	0.0287104	0.0250144	0.0394723	0.048794	0.0415222	0.0549068	0.0672318	0.0433446	0.0764877	0.0810525	0.0701269
		0.0374425	0.0312608	0.0292766	0.0385881	0.0333325	0.0296649	0.0583684	0.055059	0.0468435	0.0781088	0.0718341	0.0597002	0.10069	0.0952008	0.0785388		0.0167971	0.0167091	0.0206307	0.0214351	0.0296271	0.0237579	0.0450995	0.0526884	0.042402	0.060551	0.0652221	0.0466751	0.083485	0.0870892	0.0706716		0.0233573	0.0205427	0.0242233	0.0175821	0.0290623	0.0264267	0.0399227	0.048505	0.042331	0.0551638	0.0680924	0.043368	0.0770842	0.0806967	0.0695454
		0.0376309	0.0306151	0.0286065	0.0393291	0.0342091	0.0288941	0.0585236	0.0495179	0.0465954	0.0782762	0.0737644	0.0600622	0.100758	0.0952165	0.0781463		0.0166431	0.0175674	0.0208553	0.0215153	0.030257	0.0246581	0.0454692	0.0527415	0.0428646	0.0604642	0.0651155	0.0454262	0.0839506	0.0870809	0.0702867		0.023799	0.0190951	0.0249971	0.0177163	0.0283295	0.0265105	0.0401232	0.0487001	0.0434653	0.0554712	0.0677309	0.0433767	0.0767875	0.081067	0.0698538
		0.0374438	0.031294	0.0289956	0.0396234	0.0352333	0.0294579	0.0582941	0.0560123	0.046965	0.0776335	0.0732563	0.0608593	0.100613	0.0951581	0.076884		0.0167194	0.0177537	0.0205857	0.0218989	0.0310769	0.0254614	0.0452496	0.0519215	0.04275	0.0589646	0.0643909	0.0463244	0.0833281	0.0860081	0.0702191		0.0246388	0.0198802	0.0248257	0.0176082	0.0292739	0.0266819	0.040324	0.0476564	0.0438886	0.055452	0.0677934	0.0431608	0.0771413	0.0814184	0.0689802
		0.0370294	0.0315292	0.0289964	0.0396396	0.03462	0.0309775	0.0587256	0.0566666	0.0472599	0.0775593	0.0728573	0.0610549	0.0998894	0.0942419	0.0772563		0.0170836	0.0187008	0.0198149	0.0217849	0.0299519	0.0251909	0.0438735	0.0525584	0.0424263	0.0595245	0.0649536	0.0451943	0.0826213	0.0865816	0.069663		0.0241906	0.0196735	0.0248249	0.0176303	0.0301086	0.026416	0.0400179	0.04821	0.0429578	0.054655	0.068488	0.0430522	0.07631	0.0808236	0.0688439
		0.0380007	0.031124	0.0301167	0.0400739	0.0343999	0.030218	0.0594579	0.0563889	0.0467434	0.0775431	0.0739146	0.0596765	0.100108	0.0941189	0.0776504		0.018122	0.0180759	0.0204805	0.0218881	0.0306482	0.0248727	0.0455758	0.0528424	0.0422734	0.059427	0.0647066	0.0458475	0.0837126	0.0859309	0.0694236		0.0245445	0.0200586	0.0246233	0.0178066	0.0286751	0.0260779	0.0403531	0.0481093	0.0431737	0.0549976	0.0681002	0.0431804	0.0769173	0.0805986	0.0690696
		0.0382965			0.040596			0.0589818			0.0786238			0.100046				0.0174217	0.00596465	0.0132039	0.0221173	0.0107851	0.0179656	0.045485	0.0347776	0.0416808	0.0599055	0.0495867	0.0563311	0.0826978	0.0729982	0.0795108		0.023915	0.0203286	0.0207662	0.0184412	0.014754	0.0151765	0.0406297	0.0373474	0.0378357	0.0548372	0.051809	0.0523457	0.0762493	0.0735965	0.0742154
		0.0384673			0.0405127			0.0597599			0.0784433			0.0995125				0.0180437	0.00660323	0.0138346	0.0213553	0.0100028	0.0171928	0.0445994	0.0338682	0.0407814	0.0604599	0.0501561	0.0568946	0.0809192	0.0711711	0.077701		0.0238549	0.0202674	0.0207049	0.0180365	0.0143419	0.0147633	0.0405216	0.0372373	0.0377253	0.0548619	0.0518342	0.052371	0.0757228	0.0730608	0.0736776
		0.0389448			0.0403334			0.0599562			0.0775486			0.0999158				0.0172981	0.00583784	0.0130786	0.021624	0.0102787	0.0174653	0.0456039	0.0348996	0.0418014	0.0590766	0.0487354	0.0554886	0.0817663	0.0720412	0.0785629		0.0240977	0.0205146	0.0209528	0.0178441	0.0141459	0.0145668	0.0402786	0.03699	0.0374771	0.0544565	0.0514215	0.0519569	0.075623	0.0729594	0.0735757
		0.0381348			0.0407458			0.060014			0.078308			0.0985171				0.0174976	0.00604264	0.0132809	0.0220104	0.0106753	0.0178572	0.0449732	0.0342521	0.041161	0.0588969	0.0485508	0.055306	0.0812831	0.0715449	0.0780712		0.0245038	0.0209282	0.0213675	0.0185851	0.0149006	0.0153234	0.0407174	0.0374366	0.0379252	0.0541496	0.0511092	0.0516435	0.0752522	0.0725821	0.073197
		0.0387593			0.0407802			0.0596059			0.0786658			0.0984939				0.0176638	0.00621323	0.0134494	0.0222975	0.0109701	0.0181484	0.0451545	0.0344382	0.0413451	0.0578194	0.0474443	0.054211	0.0803315	0.0705673	0.0771029		0.023958	0.0203724	0.0208101	0.0186269	0.0149431	0.0153661	0.0399674	0.0366732	0.0371593	0.0555518	0.0525362	0.0530755	0.0744842	0.0718008	0.0724126
		0.0384492			0.0413963			0.0595802			0.078571			0.0986434				0.0176826	0.00623249	0.0134684	0.0229471	0.011637	0.0188072	0.0446484	0.0339185	0.0408312	0.0570104	0.0466135	0.0533889	0.0805729	0.0708153	0.0773486		0.0244407	0.0208639	0.021303	0.0185822	0.0148976	0.0153205	0.0411115	0.0378378	0.0383277	0.0547091	0.0516786	0.0522149	0.0746939	0.0720142	0.0726268
		0.0390356			0.0418034			0.0598743			0.0778053			0.0984775				0.0178981	0.00645372	0.0136869	0.0224901	0.0111678	0.0183436	0.0455283	0.034822	0.0417247	0.0570883	0.0466934	0.053468	0.0799985	0.0702252	0.0767641		0.0242641	0.0206841	0.0211227	0.0189089	0.0152303	0.0156541	0.0403482	0.0370608	0.0375482	0.0538294	0.0507833	0.0513164	0.0743275	0.0716414	0.0722525
		0.0395771			0.0418047			0.0602434			0.0779173			0.0983872				0.0187426	0.00732069	0.0145433	0.0227201	0.0114039	0.0185769	0.0453423	0.034631	0.0415358	0.0575329	0.04715	0.0539198	0.0801795	0.0704112	0.0769483		0.0245437	0.0209688	0.0214082	0.0191339	0.0154595	0.0158838	0.040444	0.0371583	0.037646	0.0539703	0.0509267	0.0514604	0.0742329	0.0715452	0.0721559
		0.0403101			0.0426517			0.0611093			0.0783723			0.0987145				0.0186133	0.00718799	0.0144122	0.0232821	0.0119809	0.019147	0.0450068	0.0342866	0.0411951	0.0579744	0.0476034	0.0543685	0.0802694	0.0705035	0.0770397		0.0252195	0.021657	0.0220983	0.0194626	0.0157942	0.0162195	0.0410715	0.0377971	0.0382869	0.0541747	0.0511347	0.0516691	0.074859	0.0721821	0.0727954
		0.0395541			0.0425388			0.0610843			0.0779145			0.0983838				0.0186732	0.00724947	0.0144729	0.0233057	0.0120051	0.0191709	0.0448926	0.0341693	0.0410792	0.0571866	0.0467943	0.0535679	0.0793076	0.0695154	0.0760611		0.0245737	0.0209994	0.0214389	0.0193103	0.0156392	0.016064	0.0411984	0.0379263	0.0384165	0.0541823	0.0511425	0.0516769	0.0755071	0.0728415	0.0734574
		0.0401633			0.0428025			0.0617325			0.0782467			0.0982228				0.0181822	0.00674536	0.013975	0.0225865	0.0112668	0.0184414	0.0450562	0.0343372	0.0412452	0.0573184	0.0469298	0.0537019	0.0789756	0.0691745	0.0757234		0.0254071	0.0218481	0.02229	0.0195054	0.0158378	0.0162632	0.0415308	0.0382647	0.0387559	0.0543955	0.0513595	0.0518946	0.0735988	0.0709	0.0715082
		0.0400168			0.0425976			0.0604089			0.0781128			0.0974948				0.0191681	0.00775749	0.0149748	0.0239166	0.0126323	0.0197906	0.0451703	0.0344545	0.0413612	0.0570067	0.0466096	0.0533852	0.0780505	0.0682241	0.0747821		0.0247432	0.021172	0.021612	0.0199619	0.0163028	0.0167294	0.0411281	0.0378548	0.0383447	0.0539036	0.0508589	0.0513923	0.0734173	0.0707153	0.0713228
		0.0402177			0.0429497			0.0615229			0.0781333			0.0979696				0.0184653	0.00703601	0.0142621	0.0234986	0.0122031	0.0193666	0.0449436	0.0342216	0.0411309	0.0575378	0.047155	0.0539248	0.07778	0.0679463	0.074507		0.0246877	0.0211155	0.0215553	0.0197212	0.0160576	0.0164835	0.0417785	0.0385169	0.0390089	0.0539668	0.0509231	0.0514567	0.0730182	0.0703093	0.0709151
		0.0406385			0.0434923			0.0608922			0.0777116			0.0976552				0.0184053	0.00697445	0.0142013	0.0237071	0.0124172	0.019578	0.044888	0.0341645	0.0410744	0.0566772	0.0462712	0.0530503	0.0777509	0.0679164	0.0744773		0.0252197	0.0216572	0.0220986	0.0205625	0.0169144	0.0173427	0.0415543	0.0382886	0.0387799	0.0546139	0.0515818	0.0521177	0.0732834	0.0705792	0.0711861
		0.0406621			0.0426906			0.0613034			0.0769582			0.0972507				0.0180216	0.00658048	0.0138121	0.0236234	0.0123312	0.0194931	0.0448218	0.0340966	0.0410073	0.0562623	0.0458451	0.0526287	0.0766906	0.0668272	0.0733987		0.0247837	0.0212132	0.0216533	0.0199025	0.0162422	0.0166687	0.0412677	0.0379969	0.0384873	0.0541012	0.0510599	0.051594	0.0730507	0.0703424	0.0709484
		0.0408401			0.0430565			0.0613071			0.0785163			0.0964379				0.0177693	0.00632151	0.0135563	0.0236903	0.0123999	0.019561	0.0455975	0.0348931	0.0417949	0.0558152	0.0453859	0.0521744	0.0764322	0.0665618	0.0731358		0.0257511	0.0221984	0.0226413	0.0205006	0.0168514	0.0172795	0.0411856	0.0379133	0.0384034	0.0530445	0.0499845	0.0505148	0.072724	0.07001	0.0706147
		0.0412937			0.0429314			0.0617932			0.0780787			0.0965972				0.0185963	0.00717047	0.0143949	0.0243261	0.0130527	0.0202059	0.0455976	0.0348931	0.041795	0.0561551	0.045735	0.0525198	0.0769462	0.0670897	0.0736586		0.025171	0.0216076	0.0220488	0.0206142	0.0169671	0.0173955	0.041644	0.03838	0.0388716	0.0536471	0.0505978	0.0511303	0.0727634	0.0700501	0.0706549
		0.0421225			0.044861			0.0614123			0.0783404			0.0966597				0.0183284	0.00689551	0.0141233	0.0247381	0.0134757	0.0206238	0.0452524	0.0345388	0.0414445	0.0561992	0.0457803	0.0525646	0.0757125	0.0658225	0.0724037		0.0253754	0.0218157	0.0222575	0.0204869	0.0168374	0.0172655	0.0422801	0.0390275	0.0395211	0.0531027	0.0500437	0.0505743	0.0730775	0.0703697	0.0709757
		0.0418801			0.0442933			0.0623476			0.0782883			0.0964184				0.0187764	0.00735542	0.0145776	0.0247141	0.013451	0.0205995	0.0450707	0.0343522	0.04126	0.055716	0.0452841	0.0520736	0.0765112	0.0666429	0.0732161		0.025102	0.0215374	0.0219784	0.020711	0.0170657	0.0174943	0.0422893	0.0390368	0.0395305	0.0539486	0.0509046	0.0514382	0.0721412	0.069417	0.0700194
		0.0421097			0.0444194			0.0626287			0.0781492			0.0961956				0.0196236	0.00822511	0.0154367	0.0253532	0.0141071	0.0212477	0.0452073	0.0344924	0.0413987	0.054958	0.0445056	0.0513033	0.074755	0.0648389	0.0714296		0.0266343	0.0230977	0.0235431	0.0206852	0.0170394	0.017468	0.0424132	0.039163	0.0396571	0.0533667	0.0503123	0.0508438	0.071876	0.0691473	0.0697485
		0.0420013			0.0439486			0.0630317			0.0776525			0.0961357				0.0193789	0.00797389	0.0151885	0.0247873	0.0135262	0.0206737	0.0459467	0.0352516	0.0421496	0.0561616	0.0457417	0.0525264	0.0745804	0.0646596	0.0712521		0.0266607	0.0231246	0.0235701	0.0216179	0.0179893	0.0184205	0.0427747	0.039531	0.0400263	0.0536607	0.0506116	0.0511441	0.0716684	0.0689361	0.0695365
		0.0425311			0.0444626			0.0625972			0.0780319			0.0962994				0.0204832	0.00910751	0.0163083	0.0248754	0.0136166	0.020763	0.0459329	0.0352375	0.0421356	0.0556367	0.0452026	0.051993	0.0750582	0.0651503	0.071738		0.0261516	0.0226062	0.0230502	0.0213552	0.0177217	0.0181522	0.0429893	0.0397495	0.0402455	0.054192	0.0511523	0.0516868	0.0721751	0.0694516	0.070054
		0.0430462			0.0448821			0.0627262			0.0780053			0.0950444				0.0197012	0.00830471	0.0155153	0.0261307	0.0149053	0.0220364	0.0446702	0.0339409	0.0408533	0.0554629	0.0450241	0.0518164	0.0751126	0.0652062	0.0717934		0.0265406	0.0230023	0.0234474	0.021598	0.017969	0.0184001	0.0426523	0.0394064	0.0399012	0.0534477	0.0503948	0.0509266	0.0712697	0.0685304	0.0691292
		0.0429684			0.0448233			0.0630019			0.0778629			0.0958077				0.0194697	0.00806713	0.0152806	0.0258945	0.0146629	0.0217969	0.0453014	0.034589	0.0414942	0.055163	0.0447162	0.0515117	0.0745392	0.0646173	0.0712102		0.0259208	0.0223712	0.0228146	0.0210742	0.0174355	0.0178652	0.0426964	0.0394513	0.0399463	0.0535129	0.0504612	0.0509932	0.0718048	0.0690748	0.0696757
		0.0430016			0.0444728			0.0631533			0.0778627			0.095638				0.0193013	0.00789425	0.0151098	0.025943	0.0147127	0.0218461	0.0454639	0.0347559	0.0416593	0.0538273	0.0433444	0.0501546	0.0731484	0.0631886	0.0697955		0.025764	0.0222115	0.0226544	0.0217071	0.0180801	0.0185115	0.0426313	0.039385	0.0398799	0.0535209	0.0504693	0.0510013	0.0708858	0.0681399	0.0687372
		0.0432005			0.0444691			0.0631092			0.0769976			0.0950842				0.0202396	0.00885749	0.0160613	0.0263772	0.0151584	0.0222865	0.0457526	0.0350523	0.0419525	0.053823	0.04334	0.0501502	0.072939	0.0629735	0.0695825		0.0265094	0.0229706	0.0234156	0.0217055	0.0180784	0.0185099	0.0422338	0.0389804	0.0394739	0.0532538	0.0501975	0.0507285	0.0711589	0.0684177	0.0690161
		0.0432048			0.0453614			0.0636711			0.0770651			0.0948169				0.0202174	0.00883464	0.0160388	0.0267274	0.0155179	0.0226417	0.0451485	0.034432	0.041339	0.0540258	0.0435483	0.0503563	0.0717839	0.0617871	0.0684078		0.0258978	0.0223478	0.022791	0.0221033	0.0184836	0.0189161	0.0429266	0.0396856	0.0401814	0.0531278	0.0500693	0.0505999	0.070681	0.0679315	0.068528
		0.0433893			0.0450457			0.0631738			0.0777199			0.0943138				0.0202398	0.0088577	0.0160616	0.026952	0.0157485	0.0228696	0.0446669	0.0339375	0.0408499	0.0538577	0.0433757	0.0501855	0.0714698	0.0614644	0.0680882		0.0263649	0.0228234	0.023268	0.0220078	0.0183863	0.0188186	0.0428293	0.0395866	0.0400821	0.0526936	0.0496273	0.0501564	0.0700523	0.0672918	0.0678858
		0.0439298			0.0449518			0.0635337			0.0770868			0.0946456				0.0205396	0.00916546	0.0163656	0.026872	0.0156664	0.0227885	0.044141	0.0333975	0.0403159	0.0536687	0.0431815	0.0499934	0.0718393	0.0618439	0.068464		0.026621	0.0230842	0.0235295	0.0220677	0.0184473	0.0188798	0.0434881	0.0402572	0.0407549	0.0534104	0.0503568	0.0508885	0.0695371	0.0667676	0.0673596
		0.044099			0.0451521			0.0642501			0.0775288			0.0938411				0.0202113	0.00882838	0.0160326	0.0270317	0.0158304	0.0229505	0.045698	0.0349963	0.041897	0.0543853	0.0439175	0.0507215	0.0719013	0.0619077	0.0685271		0.0273772	0.0238542	0.0243018	0.0221152	0.0184957	0.0189283	0.0440022	0.0407806	0.0412799	0.0532593	0.050203	0.0507341	0.0698124	0.0670477	0.0676408
		0.0444205			0.0453951			0.0633587			0.077579			0.0946007				0.0208034	0.0094362	0.016633	0.0280818	0.0169085	0.0240159	0.0449473	0.0342254	0.0411346	0.0531837	0.0426834	0.0495007	0.070817	0.0607939	0.0674244		0.0273873	0.0238645	0.0243121	0.0219045	0.0182812	0.0187132	0.0434554	0.040224	0.0407215	0.0529231	0.0498609	0.0503908	0.0701608	0.0674022	0.0679967
		0.0436687			0.046005			0.0636851			0.0775679			0.0942192				0.0203614	0.00898255	0.0161849	0.0283775	0.0172121	0.0243159	0.044744	0.0340167	0.0409283	0.0541487	0.0436745	0.0504811	0.0703519	0.0603161	0.0669514		0.0265035	0.0229645	0.0234095	0.0229408	0.0193365	0.0197714	0.0435076	0.0402771	0.0407748	0.0532184	0.0501614	0.0506924	0.0692445	0.0664699	0.0670607
		0.0446358			0.0460089			0.0640211			0.0777764			0.09365				0.0209367	0.00957309	0.0167683	0.0284391	0.0172753	0.0243783	0.045783	0.0350836	0.0419834	0.0533703	0.0428751	0.0496902	0.0698699	0.059821	0.0664612		0.0269238	0.0233926	0.0238388	0.0234211	0.0198256	0.0202619	0.0431852	0.0399489	0.0404455	0.0523858	0.0493141	0.0498421	0.0696451	0.0668774	0.0674698
		0.0442485			0.0456867			0.0642073			0.0779848			0.0928218				0.020487	0.0091115	0.0163123	0.0290439	0.0178962	0.0249919	0.0448373	0.0341125	0.041023	0.0530281	0.0425237	0.0493426	0.0701906	0.0601504	0.0667873		0.0269168	0.0233854	0.0238316	0.0225542	0.0189428	0.0193766	0.0435567	0.040327	0.0408249	0.0521689	0.0490933	0.0496205	0.06841	0.0656208	0.0662084
		0.0449765			0.0458537			0.0635374			0.0768423			0.0931921				0.0205519	0.00917804	0.016378	0.0274719	0.0162823	0.0233971	0.0444984	0.0337644	0.0406788	0.0527024	0.0421892	0.0490117	0.069196	0.0591288	0.0657759		0.0268368	0.0233039	0.0237499	0.0227577	0.01915	0.0195843	0.0434425	0.0402108	0.0407083	0.0531488	0.0500906	0.0506213	0.0690944	0.0663172	0.0669074
		0.0441149			0.0458139			0.0628151			0.0750301			0.0922786				0.019965	0.00857554	0.0157828	0.0280084	0.0168331	0.0239413	0.0442522	0.0335117	0.0404288	0.0522295	0.0417035	0.0485312	0.0679638	0.0578632	0.064523		0.0266872	0.0231516	0.0235972	0.0222547	0.0186378	0.0190708	0.0438448	0.0406203	0.0411191	0.0520043	0.0489258	0.0494524	0.0676743	0.0648722	0.0654569
		0.0442954			0.0454583			0.0631622			0.0756699			0.0920174				0.0206173	0.00924516	0.0164443	0.0283916	0.0172265	0.0243301	0.044625	0.0338945	0.0408074	0.0522696	0.0417447	0.048572	0.0677616	0.0576555	0.0643174		0.0266231	0.0230864	0.0235318	0.0221082	0.0184885	0.0189211	0.0421395	0.0388844	0.0393776	0.0520983	0.0490214	0.0495484	0.0666728	0.0638532	0.064434
		0.0438316			0.045708			0.0634719			0.0768832			0.0920263				0.0200064	0.00861812	0.0158249	0.0286529	0.0174948	0.0245953	0.04331	0.0325441	0.0394721	0.052516	0.0419978	0.0488224	0.068042	0.0579435	0.0646025		0.0266761	0.0231403	0.0235858	0.0227724	0.019165	0.0195994	0.042781	0.0395374	0.0400327	0.0518356	0.0487541	0.0492802	0.0669892	0.0641752	0.0647572
		0.0452096			0.0460986			0.0639209			0.0760561			0.0850341				0.0204787	0.0091029	0.0163038	0.0286409	0.0174825	0.0245831	0.0435098	0.0327493	0.0396749	0.0520752	0.0415452	0.0483746	0.0672405	0.0571203	0.0637875		0.0267734	0.0232394	0.0236852	0.0234797	0.0198853	0.0203217	0.042732	0.0394875	0.0399826	0.0523084	0.0492353	0.049763	0.0665136	0.0636913	0.0642715
		0.0448254			0.0467581			0.0642764			0.0772704			0.091699				0.0207464	0.00937775	0.0165753	0.0285272	0.0173658	0.0244677	0.0442751	0.0335352	0.0404521	0.0521347	0.0416062	0.0484349	0.0675026	0.0573896	0.0640541		0.0264307	0.0228904	0.0233352	0.023841	0.0202533	0.0206907	0.0429622	0.0397219	0.0402178	0.0528558	0.0497924	0.0503221	0.0668569	0.0640406	0.0646221
		0.0449927			0.0466487			0.0636356			0.0759687			0.0914084				0.0205407	0.00916654	0.0163666	0.0285402	0.0173791	0.0244809	0.0445599	0.0338277	0.0407413	0.0510705	0.0405133	0.0473538	0.0674525	0.0573381	0.0640031		0.026759	0.0232247	0.0236704	0.0230131	0.0194101	0.0198452	0.043298	0.0400637	0.0405607	0.05119	0.0480969	0.0486207	0.0661146	0.0632853	0.0638639
		0.0447745			0.0461781			0.0640366			0.0770831			0.09096				0.0208037	0.00943654	0.0166334	0.0280727	0.0168991	0.0240066	0.0435332	0.0327734	0.0396987	0.0510251	0.0404667	0.0473078	0.0663447	0.0562002	0.0628767		0.0268614	0.023329	0.0237751	0.0231214	0.0195204	0.0199558	0.0431614	0.0399246	0.0404212	0.0520425	0.0489646	0.0494914	0.0658136	0.062979	0.0635565
		0.0453124			0.0460419			0.0643998			0.0764704			0.0841667				0.0202669	0.0088855	0.016089	0.0283304	0.0171637	0.024268	0.0432613	0.0324941	0.0394226	0.0515905	0.0410474	0.0478821	0.0663547	0.0562105	0.0628869		0.0266423	0.0231059	0.0235513	0.0237565	0.0201672	0.0206044	0.0427288	0.0394843	0.0399794	0.0518837	0.048803	0.0493293	0.0657381	0.0629022	0.0634793
		0.045294			0.0470462			0.0645338			0.0757194			0.0908684				0.0205786	0.00920545	0.0164051	0.0287266	0.0175705	0.02467	0.0445288	0.0337957	0.0407097	0.0521611	0.0416333	0.0484617	0.0660728	0.055921	0.0626003		0.0265911	0.0230538	0.023499	0.0231838	0.019584	0.0200196	0.0436497	0.0404217	0.0409199	0.0516098	0.0485242	0.0490495	0.0668129	0.0639957	0.0645771
		0.0454565			0.0467473			0.0643076			0.075634			0.0909295				0.0203264	0.00894655	0.0161493	0.0287304	0.0175743	0.0246739	0.0439254	0.0331761	0.040097	0.0508215	0.0402576	0.0471009	0.0656363	0.0554726	0.0621565		0.0267907	0.023257	0.0237029	0.0239489	0.0203631	0.0208008	0.0437025	0.0404755	0.0409739	0.05254	0.049471	0.0499995	0.0656348	0.062797	0.0633738
		0.045491			0.04666			0.0643638			0.0766336			0.0901248				0.0204702	0.00909424	0.0162952	0.0292692	0.0181276	0.0252206	0.0441709	0.0334282	0.0403463	0.0519664	0.0414333	0.0482639	0.0656678	0.055505	0.0621885		0.0269579	0.0234273	0.0238736	0.0242573	0.0206772	0.0211158	0.0428804	0.0396386	0.0401343	0.0522396	0.0491652	0.0496927	0.0660306	0.0631997	0.0637781
		0.0449775			0.0471932			0.0641831			0.0762595			0.0904204				0.0213741	0.0100222	0.0172119	0.0287451	0.0175895	0.0246888	0.0442861	0.0335464	0.0404632	0.0519061	0.0413715	0.0482027	0.0652664	0.0550927	0.0617805		0.0267358	0.0232012	0.0236469	0.024375	0.0207971	0.021236	0.0427038	0.0394588	0.0399539	0.0524603	0.0493899	0.0499182	0.0654812	0.0626408	0.063217
		0.0463455			0.0467619			0.0644883			0.0762291			0.0904161				0.0209787	0.00961622	0.0168109	0.0286445	0.0174862	0.0245867	0.043883	0.0331325	0.0400539	0.0511092	0.0405531	0.0473932	0.0661615	0.0560121	0.0626905		0.0269652	0.0234347	0.0238811	0.0245554	0.0209808	0.0214202	0.0433297	0.040096	0.0405931	0.0515875	0.0485015	0.0490267	0.0654467	0.0626057	0.0631817
		0.0463663			0.0469658			0.0649365			0.0764381			0.0897878				0.020951	0.00958776	0.0167827	0.029063	0.0179159	0.0250114	0.0441396	0.033396	0.0403145	0.0518016	0.0412642	0.0480966	0.0646215	0.0544303	0.0611248		0.0279974	0.0244858	0.0249351	0.0252165	0.021654	0.0220953	0.043522	0.0402918	0.0407895	0.0521038	0.049027	0.049554	0.0659602	0.0631281	0.0637062
		0.0462691			0.0478081			0.0648599			0.0771133			0.0904943				0.0210893	0.00972979	0.016923	0.0285501	0.0173893	0.0244909	0.0444724	0.0337378	0.0406525	0.0519804	0.0414477	0.0482782	0.0645089	0.0543147	0.0610103		0.0273479	0.0238244	0.0242718	0.0255113	0.0219541	0.0223963	0.0436147	0.0403862	0.0408842	0.0517509	0.0486678	0.0491936	0.0657813	0.0629461	0.0635235
		0.0464854			0.0479192			0.0646608			0.0762476			0.0902291				0.0218639	0.010525	0.0177086	0.0291535	0.0180088	0.0251032	0.0436321	0.0328749	0.0397991	0.0508017	0.0402373	0.0470808	0.0645523	0.0543593	0.0610545		0.0280713	0.0245611	0.0250106	0.0252973	0.0217363	0.0221778	0.0430509	0.0398122	0.0403084	0.0524686	0.0493983	0.0499266	0.0653581	0.0625154	0.0630912
		0.046793			0.0482531			0.0661024			0.0770461			0.089874				0.0216635	0.0103193	0.0175054	0.0290243	0.0178761	0.0249721	0.043749	0.032995	0.0399179	0.0511294	0.0405738	0.0474137	0.0641147	0.0539098	0.0606096		0.0280355	0.0245246	0.0249741	0.0257481	0.0221953	0.0226381	0.0434559	0.0402245	0.040722	0.052825	0.0497611	0.0502906	0.064642	0.0617868	0.0623598
		0.0477788			0.0484509			0.0655462			0.0769839			0.0896558				0.0217466	0.0104046	0.0175896	0.028959	0.0178091	0.0249059	0.0441221	0.033378	0.0402967	0.0507675	0.0402022	0.0470461	0.0643699	0.054172	0.0608691		0.0275768	0.0240574	0.0245056	0.026271	0.0227278	0.0231721	0.0439139	0.0406906	0.0411897	0.0515056	0.0484182	0.0489431	0.0650312	0.0621829	0.0627574
		0.0467114			0.0489914			0.0651911			0.0776178			0.0897375				0.0220668	0.0107333	0.0179144	0.0285972	0.0174377	0.0245388	0.0443736	0.0336363	0.0405521	0.0515642	0.0410203	0.0478554	0.063707	0.053491	0.0601951		0.027124	0.0235964	0.0240432	0.0269659	0.0234354	0.0238818	0.0439486	0.0407259	0.0412251	0.0523668	0.0492947	0.0498227	0.0637248	0.0608536	0.0614231
		0.046697			0.0484288			0.0653919			0.076761			0.0824253				0.0221478	0.0108164	0.0179965	0.0297878	0.0186599	0.0257467	0.0437891	0.0330361	0.0399586	0.0517154	0.0411756	0.048009	0.0630648	0.0528315	0.0595423		0.0274559	0.0239344	0.0243822	0.02628	0.022737	0.0231813	0.0451335	0.0419322	0.0424353	0.0522	0.0491249	0.0496523	0.0640971	0.0612323	0.0618033
		0.0476992			0.0485053			0.0659106			0.077148			0.0896567				0.0214973	0.0101486	0.0173368	0.0288125	0.0176587	0.0247572	0.0446411	0.033911	0.0408237	0.0511329	0.0405774	0.0474172	0.0636324	0.0534145	0.0601193		0.027258	0.0237328	0.02418	0.0271464	0.0236192	0.0240661	0.0439208	0.0406977	0.0411968	0.052379	0.0493071	0.0498351	0.064365	0.061505	0.0620769
		0.0467878			0.0487272			0.0660764			0.0772463			0.0899549				0.0219693	0.0106331	0.0178155	0.0290276	0.0178796	0.0249754	0.0437927	0.0330399	0.0399623	0.0510269	0.0404685	0.0473095	0.0623743	0.0521223	0.0588404		0.0282699	0.0247633	0.0252134	0.0268692	0.023337	0.0237831	0.0433191	0.0400852	0.0405823	0.0527224	0.0496566	0.0501858	0.0638134	0.0609436	0.0615135
		0.0469592			0.048924			0.065759			0.0771153			0.0894001				0.0216596	0.0103153	0.0175015	0.0298797	0.0187543	0.02584	0.0444654	0.0337305	0.0406453	0.0506057	0.040036	0.0468816	0.0623078	0.052054	0.0587729		0.0284374	0.0249338	0.0253845	0.0266447	0.0231083	0.0235538	0.0441327	0.0409134	0.0414132	0.0520811	0.0490039	0.0495309	0.0645061	0.0616486	0.062221
		0.047471			0.0490995			0.0668009			0.0772389			0.0903269				0.0219793	0.0106434	0.0178256	0.0297041	0.0185741	0.0256618	0.0447486	0.0340214	0.0409329	0.0506796	0.0401119	0.0469567	0.0624359	0.0521856	0.0589031		0.0276524	0.0241344	0.0245828	0.0272598	0.0237347	0.0241819	0.0442217	0.041004	0.0415041	0.0524967	0.0494269	0.0499553	0.0642578	0.0613958	0.0619674
		0.0469069			0.0494873			0.0666698			0.0775273			0.0896196				0.0219672	0.010631	0.0178133	0.0296352	0.0185034	0.0255919	0.0451155	0.0343982	0.0413055	0.05154	0.0409954	0.0478308	0.0624737	0.0522244	0.0589415		0.0283304	0.0248249	0.0252752	0.0270667	0.023538	0.0239847	0.0446211	0.0414106	0.041912	0.0526289	0.0495615	0.0500903	0.0648467	0.0619951	0.0625689
		0.0477361			0.0491643			0.0665929			0.0781936			0.0890161				0.0216011	0.0102551	0.017442	0.0303466	0.0192337	0.0263137	0.0451758	0.03446	0.0413667	0.0523336	0.0418105	0.0486371	0.0619288	0.0516647	0.0583876		0.0282291	0.0247217	0.0251717	0.0271753	0.0236486	0.0240956	0.044071	0.0408506	0.0413501	0.0528312	0.0497673	0.0502969	0.0644028	0.0615435	0.0621155
		0.0477063			0.0495498			0.0679373			0.0779042			0.0886917				0.0213214	0.00996799	0.0171584	0.0303648	0.0192524	0.0263322	0.0449129	0.0341901	0.0410998	0.0513029	0.040752	0.0475899	0.0624758	0.0522266	0.0589436		0.028483	0.0249803	0.0254311	0.0267295	0.0231947	0.0236403	0.0451693	0.0419686	0.0424718	0.0525748	0.0495065	0.0500351	0.0636881	0.0608161	0.0613855
		0.0480798			0.0500718			0.0665188			0.0775519			0.0891495				0.0223152	0.0109883	0.0181663	0.0301873	0.0190702	0.0261521	0.0444414	0.0337059	0.0406209	0.0513592	0.0408098	0.0476471	0.0623977	0.0521463	0.0588642		0.027745	0.0242288	0.0246774	0.0273951	0.0238724	0.02432	0.0453169	0.0421189	0.0426226	0.0529167	0.0498544	0.0503843	0.063905	0.0610369	0.0616071
