# Supplementary material for: 3-Mercaptopyruvate sulfur transferase is a protein persulfidase
Source: Nat Chem Biol. 2023 Feb 2;19(4):507–17. doi: 10.1038/s41589-022-01244-8 (PMC10060159; doi:10.1038/s41589-022-01244-8)
Supplement: Source Data Extended Data Fig. 4 — roGFP2 OxD values (Extended Data Fig. 4a). [file 41589_2022_1244_MOESM12_ESM.xlsx]

## Sheet: 4a
		mitochondrial Tum1-roGFP2 OxD values (no mito DAAO expressed)
		Vehicle			50μM D-Cysteine			100μM D-Cysteine			500μM D-Cysteine
	time (min)	Replica 1	Replica 2	Replica 3	Replica 1	Replica 2	Replica 3	Replica 1	Replica 2	Replica 3	Replica 1	Replica 2	Replica 3
	0	0.41615	0.3819	0.383	0.37245	0.3211	0.3585	0.39265	0.3471	0.3757	0.39565	0.29465	0.3535
	1.5	0.4181	0.3884	0.3832	0.38305	0.3498	0.36455	0.40005	0.35835	0.3802	0.3674	0.26725	0.34785
	3	0.4011	0.38365	0.38795	0.37575	0.3341	0.36125	0.39115	0.33265	0.37565	0.3246	0.2206	0.29515
	4.5	0.3981	0.37355	0.3828	0.3672	0.31925	0.33905	0.3728	0.32825	0.34515	0.33005	0.2246	0.29785
	6	0.39605	0.3722	0.36505	0.36995	0.3075	0.3286	0.36045	0.30175	0.3446	0.32925	0.21415	0.29215
	7.5	0.37455	0.319	0.35005	0.369	0.28635	0.3105	0.3619	0.3144	0.3579	0.31885	0.19255	0.2808
	9	0.35865	0.33105	0.35615	0.3439	0.26215	0.32315	0.37835	0.3224	0.359	0.32405	0.21025	0.28105
	10.5	0.36695	0.32595	0.34615	0.3441	0.28535	0.3225	0.3656	0.32795	0.35625	0.3487	0.23045	0.31295
	12	0.38025	0.33005	0.35595	0.3427	0.2739	0.3272	0.36825	0.3214	0.3535	0.3389	0.1983	0.27935
	13.5	0.3834	0.33725	0.3694	0.3549	0.29745	0.3391	0.3655	0.31635	0.36195	0.32215	0.19225	0.28205
	15	0.3901	0.3297	0.3585	0.35335	0.2713	0.32965	0.37895	0.3185	0.3618	0.31715	0.17385	0.27935
	16.5	0.3839	0.34445	0.36925	0.36485	0.2842	0.3333	0.37115	0.3173	0.35855	0.3311	0.20325	0.2792
	18	0.3806	0.3338	0.35875	0.36155	0.2907	0.3333	0.36465	0.3026	0.35575	0.31615	0.1816	0.26305
Add vehicle/D-cysteine	19.5	0.38985	0.34905	0.3596	0.3669	0.29335	0.33615	0.37905	0.32755	0.3651	0.28915	0.14915	0.249
	21	0.3842	0.34915	0.36255	0.35495	0.27665	0.32925	0.35565	0.28775	0.3356	0.29235	0.12745	0.25075
	22.5	0.3716	0.3023	0.3456	0.3397	0.2554	0.31495	0.34905	0.27135	0.33695	0.30225	0.12545	0.25625
	24	0.384	0.33515	0.34725	0.32795	0.226	0.3099	0.34205	0.2758	0.3256	0.29185	0.13995	0.2493
	25.5	0.37545	0.31585	0.3329	0.3476	0.2398	0.31035	0.3407	0.25425	0.3209	0.29485	0.1439	0.2628
	27	0.3752	0.313	0.3334	0.33735	0.242	0.29625	0.3306	0.2605	0.326	0.27505	0.1005	0.22365
	28.5	0.35695	0.28525	0.3318	0.3346	0.2437	0.2949	0.31675	0.2347	0.31335	0.2855	0.12495	0.25175
	30	0.36	0.3074	0.33625	0.31575	0.21405	0.28875	0.3274	0.2644	0.31375	0.27365	0.13475	0.2524
	31.5	0.36845	0.31755	0.3267	0.34425	0.23675	0.30535	0.3225	0.26815	0.31445	0.3035	0.18855	0.2767
	33	0.35865	0.2967	0.3341	0.3373	0.2499	0.31195	0.32185	0.2597	0.3221	0.31025	0.18715	0.2871
	34.5	0.3484	0.2916	0.32785	0.34575	0.25915	0.31195	0.33	0.2695	0.33285	0.33085	0.2117	0.30455
	36	0.3577	0.28315	0.31965	0.33015	0.25615	0.30285	0.34125	0.28115	0.334	0.3383	0.20505	0.31095
	37.5	0.3596	0.3105	0.32715	0.33175	0.25335	0.30725	0.34105	0.2863	0.33915	0.3355	0.19945	0.29395
	39	0.3693	0.3006	0.3341	0.3475	0.2609	0.32705	0.357	0.2852	0.3402	0.3402	0.21235	0.3191
	40.5	0.36105	0.2827	0.3186	0.34565	0.2493	0.3193	0.34775	0.26935	0.3283	0.3507	0.2154	0.3116
	42	0.36185	0.30775	0.3367	0.36065	0.24665	0.32335	0.34775	0.26445	0.33945	0.3403	0.20435	0.31485
	43.5	0.3615	0.29405	0.33275	0.35195	0.2489	0.31875	0.348	0.251	0.32065	0.33705	0.1882	0.2817
	45	0.3497	0.2966	0.3309	0.34595	0.23115	0.30385	0.35155	0.2705	0.3325	0.31975	0.1863	0.29285
	46.5	0.35665	0.2938	0.3292	0.34345	0.22025	0.31955	0.33705	0.2767	0.33675	0.32045	0.19695	0.28835
	48	0.35825	0.3176	0.32235	0.3538	0.22965	0.31405	0.34915	0.2639	0.32765	0.3407	0.2102	0.30045
	49.5	0.35585	0.2826	0.3178	0.33515	0.22755	0.3111	0.34905	0.2809	0.3386	0.3325	0.204	0.29615
	51	0.34235	0.28935	0.3284	0.33825	0.2287	0.3056	0.342	0.2627	0.31875	0.3216	0.1986	0.29745
	52.5	0.3386	0.26635	0.31655	0.3377	0.2139	0.30295	0.34975	0.26245	0.3305	0.3114	0.2012	0.2846
	54	0.33555	0.26565	0.32245	0.34055	0.21695	0.30245	0.34775	0.2598	0.32	0.3265	0.20705	0.2835
	55.5	0.33595	0.26005	0.318	0.31825	0.20405	0.28865	0.34495	0.258	0.3259	0.3124	0.18605	0.2834
	57	0.34265	0.2695	0.3207	0.3255	0.21505	0.3124	0.3404	0.26375	0.31755	0.3108	0.1766	0.27405
	58.5	0.34325	0.2685	0.31945	0.32615	0.22255	0.30335	0.33095	0.2567	0.3026	0.3098	0.18075	0.2787
	60	0.3301	0.25485	0.3141	0.32235	0.20665	0.296	0.33715	0.25455	0.3261	0.30165	0.19155	0.2684
	61.5	0.3334	0.2518	0.3187	0.33125	0.21315	0.29865	0.3184	0.2369	0.30505	0.3241	0.1912	0.2934
	63	0.3368	0.2788	0.32435	0.3357	0.2239	0.30005	0.33035	0.25185	0.31705	0.30795	0.18655	0.2821
	64.5	0.34555	0.285	0.31605	0.31285	0.2006	0.29105	0.3325	0.25745	0.3233	0.32315	0.194	0.29625
	66	0.3359	0.26845	0.30875	0.32145	0.21245	0.2917	0.3206	0.239	0.3174	0.32005	0.19305	0.28325
	67.5	0.3527	0.26485	0.32305	0.33015	0.2312	0.29085	0.33355	0.25295	0.31535	0.296	0.1736	0.27415
	69	0.34405	0.2679	0.30935	0.3298	0.22975	0.2989	0.33545	0.26655	0.3247	0.31765	0.17185	0.27445
	70.5	0.3579	0.26105	0.31885	0.32805	0.2189	0.30245	0.32415	0.26155	0.3107	0.30655	0.17565	0.2885
	72	0.3458	0.26225	0.31825	0.3255	0.21435	0.28405	0.32135	0.263	0.31755	0.28985	0.1523	0.26965
	73.5	0.3514	0.2658	0.3173	0.31695	0.2311	0.2927	0.3401	0.26075	0.31605	0.3091	0.1572	0.2827
	75	0.35115	0.2668	0.32535	0.31325	0.2016	0.29335	0.3376	0.27335	0.3164	0.3073	0.1657	0.27515
	76.5	0.3381	0.25755	0.31885	0.3272	0.21455	0.295	0.33865	0.27385	0.3362	0.30775	0.16565	0.28225
	78	0.34435	0.26295	0.3221	0.334	0.2353	0.297	0.32965	0.25995	0.32615	0.2994	0.1472	0.2711
	79.5	0.35285	0.2501	0.3207	0.31875	0.2438	0.3062	0.3364	0.2618	0.3202	0.30745	0.1869	0.2908
	81	0.3422	0.258	0.31205	0.32425	0.2069	0.29605	0.3259	0.26275	0.31825	0.30535	0.1678	0.27355
	82.5	0.3572	0.27325	0.3201	0.31595	0.2159	0.29335	0.3266	0.2468	0.3086	0.3129	0.17505	0.2787
	84	0.35345	0.26255	0.31915	0.325	0.22165	0.2949	0.33405	0.2588	0.32005	0.31265	0.1747	0.2772
	85.5	0.34695	0.26385	0.3119	0.31665	0.21275	0.2846	0.33015	0.2533	0.31945	0.31545	0.19355	0.28075
	87	0.3516	0.2572	0.3104	0.3131	0.19515	0.29255	0.33555	0.261	0.3217	0.30135	0.16965	0.28225
	88.5	0.3533	0.26865	0.3196	0.3262	0.2177	0.2976	0.34095	0.27225	0.32715	0.30735	0.17895	0.28155
	90	0.35905	0.27585	0.3287	0.33195	0.2212	0.29545	0.33255	0.2697	0.3208	0.30175	0.1811	0.27895
	91.5	0.34715	0.2765	0.3279	0.3238	0.23665	0.29835	0.34155	0.2751	0.32065	0.2969	0.17815	0.2787
	93	0.34185	0.2516	0.3178	0.32435	0.22675	0.29785	0.3361	0.283	0.323	0.2963	0.1839	0.2783
	94.5	0.3474	0.2646	0.31415	0.3234	0.23105	0.295	0.3456	0.2776	0.3212	0.29895	0.16025	0.2692
	96	0.3554	0.26095	0.32995	0.3217	0.23055	0.2926	0.3377	0.2663	0.32305	0.28935	0.1565	0.2616
	97.5	0.3558	0.25945	0.3185	0.3176	0.2422	0.29715	0.33075	0.26905	0.31915	0.29705	0.17945	0.2785
	99	0.35815	0.26355	0.31905	0.33085	0.23575	0.3041	0.3338	0.2774	0.33595	0.30145	0.16095	0.27505
	100.5	0.36085	0.2702	0.32645	0.32255	0.2317	0.29775	0.33675	0.28415	0.33595	0.29345	0.16405	0.27215
	102	0.3437	0.2615	0.31695	0.3268	0.2316	0.2958	0.34225	0.27045	0.335	0.2932	0.16925	0.2837
	103.5	0.3424	0.27835	0.32435	0.337	0.22765	0.3083	0.342	0.27925	0.3302	0.3021	0.1766	0.28075
	105	0.34105	0.2657	0.3188	0.3282	0.2292	0.2975	0.33975	0.27815	0.33155	0.29805	0.1689	0.2897
	106.5	0.35235	0.2697	0.32195	0.3338	0.2541	0.3059	0.3354	0.27905	0.33125	0.30595	0.1919	0.28175
	108	0.35135	0.2793	0.3249	0.3356	0.2365	0.3017	0.3409	0.27325	0.3258	0.28815	0.15995	0.26835
	109.5	0.3504	0.27955	0.32455	0.33055	0.24525	0.3078	0.33845	0.26815	0.32275	0.29975	0.16635	0.27545
	111	0.35305	0.27505	0.32155	0.33625	0.24585	0.30755	0.33485	0.2775	0.3327	0.2956	0.16145	0.281
	112.5	0.35645	0.278	0.3375	0.3276	0.2364	0.3038	0.34685	0.2932	0.3357	0.292	0.16345	0.2761
	114	0.35095	0.2726	0.31715	0.33255	0.2434	0.31065	0.3432	0.27675	0.3281	0.28705	0.1541	0.26465
	115.5	0.3461	0.2606	0.33115	0.3328	0.25505	0.31695	0.35245	0.27855	0.3308	0.2979	0.1563	0.2741
	117	0.35445	0.28665	0.3326	0.3306	0.2451	0.30235	0.3403	0.27165	0.32245	0.29145	0.1615	0.2784
	118.5	0.3453	0.2726	0.32355	0.31995	0.2374	0.30145	0.3466	0.28065	0.3255	0.2871	0.15535	0.26535
	120	0.34975	0.2843	0.3261	0.3219	0.25145	0.3137	0.34015	0.27965	0.33625	0.3081	0.16725	0.2772
	121.5	0.3422	0.2819	0.3254	0.32735	0.24705	0.3095	0.3468	0.28885	0.33025	0.30345	0.17135	0.27545
	123	0.3467	0.29195	0.33885	0.3307	0.2503	0.30585	0.35275	0.29635	0.33895	0.2955	0.156	0.2689
	124.5	0.34755	0.29295	0.34315	0.3385	0.24645	0.30845	0.3452	0.28855	0.32615	0.3042	0.16855	0.2777
	126	0.34355	0.29205	0.33375	0.3367	0.2494	0.31265	0.34435	0.28755	0.33145	0.29825	0.1548	0.26785
	127.5	0.3481	0.2887	0.32825	0.34235	0.25965	0.30505	0.34225	0.28785	0.33485	0.29145	0.17045	0.2767
	129	0.3519	0.2873	0.3305	0.3366	0.2611	0.31225	0.3528	0.2973	0.3401	0.30005	0.1645	0.27005
	130.5	0.3485	0.29795	0.332	0.33655	0.26115	0.3163	0.34445	0.2905	0.3384	0.2959	0.17225	0.2759
	132	0.35155	0.29405	0.3332	0.3332	0.25235	0.31705	0.34695	0.29035	0.3354	0.30245	0.17355	0.2832
	133.5	0.3493	0.292	0.33735	0.3319	0.25085	0.3222	0.3432	0.2927	0.3335	0.2895	0.17375	0.2681
	135	0.3488	0.2944	0.3342	0.3274	0.249	0.3132	0.3498	0.30115	0.33985	0.3009	0.179	0.288
	136.5	0.35275	0.3011	0.34005	0.3341	0.2611	0.3116	0.3502	0.30215	0.33895	0.3022	0.1682	0.279
	138	0.34775	0.2894	0.3412	0.3353	0.27205	0.3263	0.3501	0.3008	0.3407	0.30325	0.1674	0.2745
	139.5	0.35285	0.2988	0.34285	0.3437	0.27895	0.32425	0.3521	0.30505	0.3473	0.30195	0.1652	0.26895
	141	0.34875	0.30225	0.3377	0.33525	0.27595	0.3183	0.34735	0.2998	0.3489	0.29905	0.1695	0.27405
	142.5	0.3513	0.3049	0.3388	0.34535	0.2862	0.32875	0.3435	0.30685	0.34245	0.3053	0.1821	0.27485
	144	0.34845	0.3051	0.3383	0.348	0.2683	0.32	0.3518	0.31725	0.35125	0.30555	0.17075	0.27215
	145.5	0.35465	0.31585	0.33965	0.355	0.26535	0.32355	0.35415	0.3152	0.3407	0.3054	0.19205	0.27995
	147	0.3594	0.31075	0.3349	0.3582	0.2794	0.33375	0.3487	0.30695	0.34185	0.30045	0.19195	0.28545
	148.5	0.37035	0.30645	0.3387	0.35475	0.28305	0.328	0.36065	0.3028	0.3512	0.30575	0.19095	0.28135
	150	0.3701	0.3132	0.33615	0.3635	0.2892	0.32925	0.3707	0.3169	0.35145	0.306	0.1847	0.26665
	151.5	0.37095	0.31045	0.34175	0.37285	0.29135	0.33285	0.37	0.32135	0.3479	0.31135	0.1922	0.27425
	153	0.37395	0.3127	0.34565	0.37075	0.28675	0.33975	0.37325	0.3045	0.3526	0.3211	0.1957	0.28165
	154.5	0.37995	0.3146	0.3548	0.37735	0.2976	0.3504	0.37065	0.3062	0.35495	0.3061	0.18575	0.26955
	156	0.39175	0.32865	0.3682	0.3796	0.28845	0.3504	0.37055	0.31505	0.3638	0.30955	0.1861	0.26805
	157.5	0.3847	0.32385	0.36345	0.38525	0.30125	0.35055	0.3773	0.30705	0.3625	0.3246	0.20125	0.27705
	159	0.398	0.32655	0.37485	0.38525	0.2885	0.35195	0.38415	0.30975	0.3683	0.3176	0.1873	0.2772
	160.5	0.3943	0.32825	0.364	0.39815	0.30625	0.35825	0.39595	0.3221	0.37295	0.31605	0.19335	0.27645
	162	0.403	0.34015	0.3775	0.39395	0.30485	0.36015	0.3978	0.3298	0.37715	0.30495	0.1957	0.2763
	163.5	0.409	0.3277	0.37455	0.40695	0.3083	0.36945	0.4003	0.33065	0.3799	0.32735	0.2127	0.28115
	165	0.4131	0.3402	0.3824	0.4093	0.31055	0.36445	0.4018	0.33505	0.38425	0.3232	0.20175	0.27625
	166.5	0.4042	0.33015	0.3773	0.40875	0.3082	0.36775	0.41025	0.33265	0.38655	0.31945	0.2235	0.28325
	168	0.4169	0.33535	0.3875	0.4139	0.3098	0.37565	0.4145	0.3305	0.387	0.314	0.2126	0.27805
	169.5	0.41705	0.34635	0.3918	0.41515	0.3122	0.37745	0.42295	0.339	0.39075	0.3112	0.1982	0.27385
	171	0.42345	0.3431	0.3985	0.4242	0.3236	0.38435	0.4188	0.34035	0.3997	0.3172	0.203	0.2713
	172.5	0.42495	0.3453	0.40295	0.42735	0.3217	0.38605	0.4252	0.34105	0.40385	0.32495	0.21495	0.29125
	174	0.42485	0.3441	0.3992	0.42305	0.3228	0.3887	0.42145	0.3401	0.40695	0.3241	0.2324	0.29375
	175.5	0.433	0.34745	0.4039	0.4267	0.33355	0.3878	0.41885	0.3487	0.40745	0.32345	0.2143	0.2876
	177	0.4371	0.34465	0.41115	0.4248	0.32055	0.38535	0.4205	0.33555	0.40545	0.3321	0.21695	0.2865
	178.5	0.43345	0.353	0.409	0.4299	0.3309	0.39585	0.4377	0.35925	0.4165	0.3356	0.2126	0.2917
	180	0.4424	0.3519	0.4122	0.4368	0.3354	0.3985	0.43375	0.3502	0.41415	0.34565	0.23865	0.29975
	181.5	0.45055	0.3515	0.41385	0.44155	0.3355	0.40485	0.4354	0.34895	0.4171	0.35045	0.2254	0.3087
	183	0.4555	0.3586	0.4219	0.4358	0.3369	0.4037	0.43135	0.3423	0.4259	0.34435	0.236	0.3051
	184.5	0.4585	0.36185	0.42125	0.43255	0.33255	0.4039	0.43485	0.34975	0.42485	0.3499	0.23565	0.3252
	186	0.45795	0.3601	0.4243	0.43595	0.33185	0.4068	0.446	0.3461	0.43055	0.35065	0.2437	0.3167
	187.5	0.4668	0.3646	0.42755	0.43745	0.3349	0.4074	0.4392	0.35475	0.4296	0.34885	0.24045	0.31975
	189	0.46235	0.36145	0.43195	0.44485	0.3428	0.41605	0.44235	0.3534	0.43325	0.3504	0.23945	0.3138
	190.5	0.46625	0.3603	0.42635	0.4589	0.3431	0.4231	0.4429	0.35555	0.431	0.35745	0.24645	0.32735
	192	0.45875	0.35685	0.43525	0.4552	0.33385	0.42335	0.44565	0.3546	0.44405	0.3579	0.25135	0.32805
	193.5	0.4666	0.36415	0.43815	0.4533	0.34625	0.42415	0.4443	0.3471	0.4414	0.3621	0.25165	0.33475
	195	0.4747	0.3804	0.4476	0.45375	0.34125	0.42745	0.44445	0.35565	0.441	0.3588	0.24085	0.3248
	196.5	0.474	0.3725	0.44485	0.4568	0.35445	0.4274	0.4447	0.3527	0.44215	0.36325	0.24775	0.3339
	198	0.46975	0.3739	0.44135	0.4553	0.3508	0.42025	0.45505	0.3613	0.44895	0.3652	0.2408	0.336
	199.5	0.47445	0.3728	0.4396	0.45885	0.35075	0.43025	0.45905	0.36115	0.4461	0.37195	0.2443	0.34345
	201	0.47405	0.3741	0.44905	0.45655	0.36115	0.43785	0.4584	0.3654	0.44655	0.36975	0.2508	0.3439
	202.5	0.47905	0.37755	0.45565	0.468	0.3477	0.4358	0.45545	0.3639	0.4536	0.382	0.25295	0.34565
	204	0.47925	0.37025	0.4521	0.46725	0.3468	0.434	0.45745	0.35915	0.4513	0.37615	0.25295	0.34405
	205.5	0.48325	0.37185	0.4544	0.46795	0.357	0.4432	0.4585	0.35635	0.4485	0.37605	0.2442	0.35035
	207	0.48335	0.3774	0.45535	0.4707	0.35895	0.43765	0.45715	0.36525	0.45235	0.37875	0.2606	0.3504
	208.5	0.48355	0.3745	0.46355	0.46425	0.35255	0.44495	0.46955	0.3625	0.45975	0.37625	0.2544	0.35915
	210	0.4904	0.37275	0.46445	0.4669	0.3477	0.44275	0.4666	0.3613	0.4562	0.37835	0.255	0.36075
	211.5	0.4966	0.37905	0.46515	0.47105	0.35195	0.4476	0.46975	0.36315	0.46525	0.37715	0.263	0.3489
	213	0.4989	0.3778	0.46715	0.47255	0.3525	0.4474	0.4744	0.3651	0.46815	0.38695	0.26505	0.355
	214.5	0.4952	0.38135	0.46565	0.475	0.3598	0.45165	0.4707	0.36005	0.4599	0.39385	0.26025	0.358
	216	0.4925	0.38215	0.4726	0.47765	0.3633	0.44755	0.4723	0.36915	0.4621	0.3902	0.26785	0.36735
	217.5	0.4944	0.38555	0.4727	0.47965	0.36935	0.4504	0.47415	0.3719	0.4714	0.39095	0.27035	0.3629
	219	0.495	0.3873	0.46915	0.47025	0.36595	0.45035	0.47165	0.36905	0.46255	0.39295	0.26495	0.3595
	220.5	0.4961	0.39025	0.4756	0.47465	0.3716	0.45555	0.47535	0.368	0.46335	0.39705	0.2661	0.36555
	222	0.4981	0.39145	0.4729	0.47055	0.3657	0.4563	0.47845	0.3758	0.47145	0.3916	0.26205	0.35965
	223.5	0.494	0.3821	0.4778	0.4743	0.37705	0.46245	0.47195	0.37085	0.4688	0.3955	0.2652	0.36395
