# Supplementary material for: 3-Mercaptopyruvate sulfur transferase is a protein persulfidase
Source: Nat Chem Biol. 2023 Feb 2;19(4):507–17. doi: 10.1038/s41589-022-01244-8 (PMC10060159; doi:10.1038/s41589-022-01244-8)
Supplement: Source Data Extended Data Fig. 5 — Mass spectrometry normalized peak intensity (Extended Data Fig. 5a–d). [file 41589_2022_1244_MOESM13_ESM.xlsx]

## Sheet: 5a
			Normalized intensity (%)
		m/z	roGFP2 + Tum1		roGFP2 + Tum1 + 3MP
		5000	0.0161421		0.000442647
		5000.66	0.0150289		0.000442647
		5001.31	0.0136373		0.000295098
		5001.97	0.0119674		0.000295098
		5002.62	0.00974095		0.000147549
		5003.28	0.00751444		0.000147549
		5003.94	0.00528794		0.000147549
		5004.59	0.00361807		0
		5005.25	0.00194819		0
		5005.91	0.00111325		0
		5006.56	0.000556626		0
		5007.22	0.000278313		0
		5007.88	0		0
		5008.53	0		0
		5009.19	0		0
		5009.84	0		0
		5010.5	0		0
		5011.16	0		0
		5011.81	0		0
		5012.47	0		0
		5013.12	0		0
		5013.78	0		0
		5014.44	0		0
		5015.09	0		0
		5015.75	0		0
		5016.41	0		0
		5017.06	0		0
		5017.72	0		0
		5018.38	0		0
		5019.03	0		0
		5019.69	0		0
		5020.34	0		0
		5021	0		0
		5021.66	0		0
		5022.31	0		0
		5022.97	0		0
		5023.62	0		0
		5024.28	0		0
		5024.94	0		0
		5025.59	0		0
		5026.25	0		0
		5026.91	0		0
		5027.56	0		0
		5028.22	0		0
		5028.88	0		0
		5029.53	0		0
		5030.19	0		0
		5030.84	0		0
		5031.5	0		0
		5032.16	0		0
		5032.81	0		0
		5033.47	0		0
		5034.12	0		0
		5034.78	0		0
		5035.44	0		0
		5036.09	0		0
		5036.75	0		0
		5037.41	0		0
		5038.06	0		0
		5038.72	0		0
		5039.38	0		0
		5040.03	0		0
		5040.69	0		0
		5041.34	0		0
		5042	0		0
		5042.66	0		0
		5043.31	0		0
		5043.97	0		0
		5044.62	0		0
		5045.28	0		0
		5045.94	0		0
		5046.59	0		0
		5047.25	0		0
		5047.91	0		0
		5048.56	0		0
		5049.22	0		0
		5049.88	0		0
		5050.53	0		0
		5051.19	0		0
		5051.84	0		0
		5052.5	0		0
		5053.16	0		0
		5053.81	0		0
		5054.47	0		0
		5055.12	0		0
		5055.78	0		0
		5056.44	0		0
		5057.09	0		0
		5057.75	0		0
		5058.41	0		0
		5059.06	0		0
		5059.72	0		0
		5060.38	0		0
		5061.03	0		0
		5061.69	0		0
		5062.34	0		0
		5063	0		0
		5063.66	0		0
		5064.31	0		0
		5064.97	0		0
		5065.62	0		0
		5066.28	0		0
		5066.94	0		0
		5067.59	0		0
		5068.25	0		0
		5068.91	0		0
		5069.56	0		0
		5070.22	0		0
		5070.88	0		0
		5071.53	0		0
		5072.19	0		0
		5072.84	0		0
		5073.5	0		0
		5074.16	0		0
		5074.81	0		0
		5075.47	0		0
		5076.12	0		0
		5076.78	0		0
		5077.44	0		0
		5078.09	0		0
		5078.75	0		0
		5079.41	0		0
		5080.06	0		0
		5080.72	0		0
		5081.38	0		0
		5082.03	0		0
		5082.69	0		0
		5083.34	0		0
		5084	0		0
		5084.66	0		0
		5085.31	0		0
		5085.97	0		0
		5086.62	0		0
		5087.28	0		0
		5087.94	0		0
		5088.59	0		0
		5089.25	0		0
		5089.91	0		0
		5090.56	0		0
		5091.22	0		0.000147549
		5091.88	0		0.000147549
		5092.53	0		0.000147549
		5093.19	0		0.000147549
		5093.84	0		0
		5094.5	0		0
		5095.16	0		0
		5095.81	0		0
		5096.47	0		0
		5097.12	0		0
		5097.78	0		0
		5098.44	0		0
		5099.09	0		0
		5099.75	0		0
		5100.41	0		0
		5101.06	0		0
		5101.72	0		0
		5102.38	0		0
		5103.03	0		0
		5103.69	0		0
		5104.34	0		0
		5105	0		0
		5105.66	0		0
		5106.31	0		0
		5106.97	0		0
		5107.62	0		0
		5108.28	0		0
		5108.94	0		0
		5109.59	0		0
		5110.25	0		0
		5110.91	0		0
		5111.56	0		0
		5112.22	0		0
		5112.88	0		0
		5113.53	0		0
		5114.19	0.000278313		0
		5114.84	0.000278313		0
		5115.5	0.000834938		0
		5116.16	0.0022265		0
		5116.81	0.00473132		0
		5117.47	0.00779276		0
		5118.12	0.0102976		0
		5118.78	0.0105759		0
		5119.44	0.00918432		0
		5120.09	0.00640119		0
		5120.75	0.00417469		0
		5121.41	0.00250481		0
		5122.06	0.00139156		0
		5122.72	0.000556626		0
		5123.38	0.000278313		0
		5124.03	0		0
		5124.69	0		0
		5125.34	0		0
		5126	0		0
		5126.66	0		0
		5127.31	0		0
		5127.97	0		0
		5128.62	0		0
		5129.28	0		0
		5129.94	0		0
		5130.59	0		0
		5131.25	0		0
		5131.91	0		0
		5132.56	0		0
		5133.22	0		0
		5133.88	0		0
		5134.53	0		0
		5135.19	0		0
		5135.84	0		0
		5136.5	0		0
		5137.16	0.000278313		0
		5137.81	0.000556626		0
		5138.47	0.00139156		0
		5139.12	0.00250481		0
		5139.78	0.00417469		0
		5140.44	0.00584457		0
		5141.09	0.00807107		0
		5141.75	0.0105759		0
		5142.41	0.014194		0
		5143.06	0.0192036		0
		5143.72	0.0244915		0
		5144.38	0.0286662		0
		5145.03	0.031171		0
		5145.69	0.0317277		0
		5146.34	0.0314493		0
		5147	0.0300578		0
		5147.66	0.0283879		0
		5148.31	0.0264397		0.000295098
		5148.97	0.0236566		0.00147549
		5149.62	0.0194819		0.00457402
		5150.28	0.0150289		0.0115088
		5150.94	0.0114108		0.0221323
		5151.59	0.0086277		0.0354118
		5152.25	0.00695782		0.0514946
		5152.91	0.00584457		0.0715613
		5153.56	0.00473132		0.0953166
		5154.22	0.00389638		0.118924
		5154.88	0.00278313		0.136778
		5155.53	0.00194819		0.146516
		5156.19	0.00139156		0.14932
		5156.84	0.00111325		0.141352
		5157.5	0.00111325		0.116416
		5158.16	0.000834938		0.078201
		5158.81	0.000556626		0.0419039
		5159.47	0.000556626		0.0191814
		5160.12	0.000278313		0.00959068
		5160.78	0.000278313		0.00737745
		5161.44	0.000278313		0.00929559
		5162.09	0.000278313		0.0147549
		5162.75	0.000278313		0.0227225
		5163.41	0.000278313		0.0301
		5164.06	0.000556626		0.034674
		5164.72	0.000834938		0.0383627
		5165.38	0.00111325		0.0444122
		5166.03	0.00111325		0.0531176
		5166.69	0.00111325		0.0610853
		5167.34	0.00111325		0.0659544
		5168	0.000834938		0.0669872
		5168.66	0.000556626		0.0656593
		5169.31	0.000278313		0.0630034
		5169.97	0.000278313		0.0590196
		5170.62	0.000278313		0.0559211
		5171.28	0		0.0573966
		5171.94	0		0.0632985
		5172.59	0		0.0690529
		5173.25	0		0.0748073
		5173.91	0		0.0876441
		5174.56	0		0.109776
		5175.22	0		0.132056
		5175.88	0		0.145778
		5176.53	0		0.146811
		5177.19	0		0.136188
		5177.84	0		0.121285
		5178.5	0		0.107563
		5179.16	0		0.0947265
		5179.81	0		0.0815946
		5180.47	0		0.0689054
		5181.12	0		0.0596098
		5181.78	0		0.0573966
		5182.44	0		0.0649216
		5183.09	0		0.0787912
		5183.75	0		0.0876441
		5184.41	0		0.0817421
		5185.06	0		0.0646265
		5185.72	0		0.0483961
		5186.38	0		0.0410186
		5187.03	0		0.0427892
		5187.69	0		0.0498716
		5188.34	0		0.0579868
		5189	0		0.0625608
		5189.66	0		0.058872
		5190.31	0		0.0466255
		5190.97	0		0.0311328
		5191.62	0		0.0181485
		5192.28	0		0.00973823
		5192.94	0		0.00531176
		5193.59	0		0.00339363
		5194.25	0		0.00250833
		5194.91	0		0.00221323
		5195.56	0		0.00191814
		5196.22	0		0.00162304
		5196.88	0		0.00132794
		5197.53	0		0.00103284
		5198.19	0		0.000737745
		5198.84	0		0.000590196
		5199.5	0		0.000442647
		5200.16	0		0.000295098
		5200.81	0		0.000147549
		5201.47	0		0.000147549
		5202.12	0		0
		5202.78	0		0
		5203.44	0		0
		5204.09	0		0
		5204.75	0		0
		5205.41	0		0
		5206.06	0		0
		5206.72	0		0.000295098
		5207.38	0		0.00118039
		5208.03	0		0.00486912
		5208.69	0		0.01505
		5209.34	0		0.034674
		5210	0		0.0606426
		5210.66	0		0.0845456
		5211.31	0		0.0981201
		5211.97	0		0.0988578
		5212.62	0		0.0888245
		5213.28	0		0.0730368
		5213.94	0		0.0581343
		5214.59	0		0.0473632
		5215.25	0		0.0374774
		5215.91	0		0.0256735
		5216.56	0		0.0154926
		5217.22	0		0.0100333
		5217.88	0		0.00929559
		5218.53	0		0.0109186
		5219.19	0		0.012099
		5219.84	0		0.0107711
		5220.5	0		0.0078201
		5221.16	0		0.00486912
		5221.81	0		0.00265588
		5222.47	0		0.00132794
		5223.12	0		0.000590196
		5223.78	0		0.000147549
		5224.44	0		0.000147549
		5225.09	0		0.000147549
		5225.75	0		0
		5226.41	0		0
		5227.06	0		0
		5227.72	0		0
		5228.38	0		0
		5229.03	0		0
		5229.69	0		0
		5230.34	0		0
		5231	0		0
		5231.66	0		0
		5232.31	0		0
		5232.97	0		0
		5233.62	0		0
		5234.28	0		0
		5234.94	0		0
		5235.59	0		0
		5236.25	0		0
		5236.91	0		0
		5237.56	0		0
		5238.22	0		0
		5238.88	0		0
		5239.53	0		0
		5240.19	0		0
		5240.84	0		0
		5241.5	0		0
		5242.16	0		0
		5242.81	0		0
		5243.47	0		0
		5244.12	0		0
		5244.78	0		0
		5245.44	0		0
		5246.09	0		0
		5246.75	0		0
		5247.41	0		0
		5248.06	0		0
		5248.72	0		0
		5249.38	0		0
		5250.03	0		0
		5250.69	0		0
		5251.34	0		0
		5252	0		0
		5252.66	0		0
		5253.31	0		0
		5253.97	0		0
		5254.62	0		0
		5255.28	0		0
		5255.94	0		0
		5256.59	0		0
		5257.25	0		0
		5257.91	0		0
		5258.56	0		0
		5259.22	0		0
		5259.88	0		0
		5260.53	0		0
		5261.19	0		0
		5261.84	0		0
		5262.5	0		0
		5263.16	0		0
		5263.81	0		0
		5264.47	0		0
		5265.12	0		0
		5265.78	0		0
		5266.44	0		0
		5267.09	0		0
		5267.75	0		0
		5268.41	0		0
		5269.06	0		0
		5269.72	0		0
		5270.38	0		0
		5271.03	0		0
		5271.69	0		0
		5272.34	0		0
		5273	0		0
		5273.66	0		0
		5274.31	0		0
		5274.97	0		0
		5275.62	0		0
		5276.28	0		0
		5276.94	0		0
		5277.59	0		0
		5278.25	0		0
		5278.91	0		0
		5279.56	0		0
		5280.22	0		0
		5280.88	0		0
		5281.53	0		0
		5282.19	0		0
		5282.84	0		0
		5283.5	0		0
		5284.16	0		0
		5284.81	0		0
		5285.47	0		0
		5286.12	0		0
		5286.78	0		0
		5287.44	0		0
		5288.09	0		0
		5288.75	0		0
		5289.41	0		0
		5290.06	0		0
		5290.72	0		0
		5291.38	0		0
		5292.03	0		0
		5292.69	0		0
		5293.34	0		0
		5294	0		0
		5294.66	0		0
		5295.31	0		0
		5295.97	0		0
		5296.62	0		0
		5297.28	0		0
		5297.94	0		0
		5298.59	0		0
		5299.25	0		0
		5299.91	0		0
		5300.56	0		0
		5301.22	0		0
		5301.88	0		0
		5302.53	0		0
		5303.19	0		0
		5303.84	0		0
		5304.5	0		0
		5305.16	0		0
		5305.81	0		0
		5306.47	0		0
		5307.12	0		0
		5307.78	0		0
		5308.44	0		0
		5309.09	0		0
		5309.75	0		0
		5310.41	0		0
		5311.06	0		0
		5311.72	0		0
		5312.38	0		0
		5313.03	0		0
		5313.69	0		0
		5314.34	0		0
		5315	0		0
		5315.66	0		0
		5316.31	0		0
		5316.97	0		0
		5317.62	0		0
		5318.28	0		0
		5318.94	0		0
		5319.59	0		0
		5320.25	0		0
		5320.91	0		0
		5321.56	0		0
		5322.22	0		0
		5322.88	0		0
		5323.53	0		0
		5324.19	0		0
		5324.84	0		0
		5325.5	0		0
		5326.16	0		0
		5326.81	0		0
		5327.47	0		0
		5328.12	0		0
		5328.78	0		0
		5329.44	0		0
		5330.09	0		0
		5330.75	0		0
		5331.41	0		0
		5332.06	0		0
		5332.72	0		0
		5333.38	0		0
		5334.03	0		0
		5334.69	0		0
		5335.34	0		0
		5336	0		0
		5336.66	0		0
		5337.31	0		0
		5337.97	0		0
		5338.62	0		0
		5339.28	0		0
		5339.94	0		0
		5340.59	0		0
		5341.25	0		0
		5341.91	0		0
		5342.56	0		0
		5343.22	0		0
		5343.88	0		0
		5344.53	0		0
		5345.19	0		0
		5345.84	0		0.000295098
		5346.5	0		0.00147549
		5347.16	0.000278313		0.00501667
		5347.81	0.000278313		0.0131319
		5348.47	0.000278313		0.0268539
		5349.12	0.000278313		0.0457402
		5349.78	0.000278313		0.0709711
		5350.44	0.000278313		0.100628
		5351.09	0.000278313		0.125417
		5351.75	0.000278313		0.135598
		5352.41	0.000278313		0.131171
		5353.06	0.000278313		0.118334
		5353.72	0.000278313		0.100924
		5354.38	0		0.0786436
		5355.03	0		0.0534127
		5355.69	0		0.0315755
		5356.34	0		0.0168206
		5357	0		0.00885294
		5357.66	0		0.00560686
		5358.31	0.000278313		0.00501667
		5358.97	0.000278313		0.00590196
		5359.62	0.000278313		0.00796765
		5360.28	0.000556626		0.0106235
		5360.94	0.000556626		0.0140172
		5361.59	0.000556626		0.0177059
		5362.25	0.000834938		0.0218373
		5362.91	0.000834938		0.0249358
		5363.56	0.000834938		0.024198
		5364.22	0.000834938		0.0200667
		5364.88	0.000556626		0.0154926
		5365.53	0.000278313		0.012099
		5366.19	0		0.00929559
		5366.84	0		0.00678725
		5367.5	0		0.00486912
		5368.16	0		0.00368872
		5368.81	0		0.00295098
		5369.47	0		0.00250833
		5370.12	0		0.00280343
		5370.78	0		0.00413137
		5371.44	0		0.00678725
		5372.09	0.000278313		0.0116564
		5372.75	0.000278313		0.0213946
		5373.41	0.000556626		0.0382152
		5374.06	0.000834938		0.0594622
		5374.72	0.00111325		0.0771681
		5375.38	0.00139156		0.0851358
		5376.03	0.00166988		0.0823323
		5376.69	0.00166988		0.0712662
		5377.34	0.00166988		0.0557735
		5378	0.00139156		0.0404284
		5378.66	0.000834938		0.0295098
		5379.31	0.000556626		0.022575
		5379.97	0.000278313		0.0174108
		5380.62	0		0.0141647
		5381.28	0		0.0126892
		5381.94	0		0.0122466
		5382.59	0		0.012099
		5383.25	0		0.012099
		5383.91	0		0.012099
		5384.56	0		0.0118039
		5385.22	0		0.0118039
		5385.88	0		0.0118039
		5386.53	0		0.0122466
		5387.19	0		0.0131319
		5387.84	0		0.0141647
		5388.5	0		0.0143123
		5389.16	0		0.0128368
		5389.81	0		0.00988578
		5390.47	0		0.00649216
		5391.12	0		0.00354118
		5391.78	0		0.00177059
		5392.44	0		0.00103284
		5393.09	0		0.000885294
		5393.75	0		0.00118039
		5394.41	0		0.00191814
		5395.06	0		0.00295098
		5395.72	0		0.00398382
		5396.38	0		0.00486912
		5397.03	0		0.00531176
		5397.69	0		0.00560686
		5398.34	0		0.00560686
		5399	0		0.00545931
		5399.66	0		0.00545931
		5400.31	0		0.00545931
		5400.97	0		0.00560686
		5401.62	0		0.00575441
		5402.28	0		0.00531176
		5402.94	0		0.00398382
		5403.59	0		0.00250833
		5404.25	0		0.00191814
		5404.91	0		0.00250833
		5405.56	0		0.00501667
		5406.22	0		0.0116564
		5406.88	0		0.0253784
		5407.53	0		0.049724
		5408.19	0		0.091923
		5408.84	0		0.167616
		5409.5	0		0.293918
		5410.16	0		0.48101
		5410.81	0		0.721219
		5411.47	0		0.963642
		5412.12	0		1.12122
		5412.78	0		1.16106
		5413.44	0		1.14557
		5414.09	0		1.12019
		5414.75	0		1.04745
		5415.41	0		0.893114
		5416.06	0		0.688906
		5416.72	0		0.496207
		5417.38	0		0.34733
		5418.03	0		0.24139
		5418.69	0		0.16673
		5419.34	0		0.111104
		5420	0		0.0684627
		5420.66	0		0.0373299
		5421.31	0		0.0175583
		5421.97	0		0.00708235
		5422.62	0		0.00280343
		5423.28	0		0.00118039
		5423.94	0		0.000737745
		5424.59	0		0.000737745
		5425.25	0		0.00103284
		5425.91	0		0.00147549
		5426.56	0		0.00162304
		5427.22	0		0.00132794
		5427.88	0		0.00103284
		5428.53	0		0.000590196
		5429.19	0		0.000295098
		5429.84	0		0.000147549
		5430.5	0		0
		5431.16	0		0
		5431.81	0		0
		5432.47	0		0
		5433.12	0		0
		5433.78	0		0
		5434.44	0		0
		5435.09	0		0
		5435.75	0		0
		5436.41	0		0
		5437.06	0		0
		5437.72	0		0
		5438.38	0		0
		5439.03	0		0
		5439.69	0		0
		5440.34	0		0
		5441	0		0
		5441.66	0		0
		5442.31	0		0
		5442.97	0		0
		5443.62	0		0
		5444.28	0		0
		5444.94	0		0
		5445.59	0		0
		5446.25	0		0
		5446.91	0		0
		5447.56	0		0
		5448.22	0		0
		5448.88	0		0
		5449.53	0		0
		5450.19	0		0
		5450.84	0		0
		5451.5	0		0
		5452.16	0		0
		5452.81	0		0
		5453.47	0		0
		5454.12	0		0
		5454.78	0		0
		5455.44	0		0
		5456.09	0		0
		5456.75	0		0
		5457.41	0		0
		5458.06	0		0
		5458.72	0		0
		5459.38	0		0
		5460.03	0		0
		5460.69	0		0
		5461.34	0		0
		5462	0		0
		5462.66	0		0
		5463.31	0		0
		5463.97	0		0
		5464.62	0		0
		5465.28	0		0
		5465.94	0		0
		5466.59	0		0
		5467.25	0		0
		5467.91	0		0
		5468.56	0		0
		5469.22	0		0
		5469.88	0		0
		5470.53	0		0
		5471.19	0		0
		5471.84	0		0
		5472.5	0		0
		5473.16	0		0
		5473.81	0		0
		5474.47	0		0
		5475.12	0		0
		5475.78	0		0
		5476.44	0		0
		5477.09	0		0
		5477.75	0		0
		5478.41	0		0
		5479.06	0		0
		5479.72	0		0
		5480.38	0		0
		5481.03	0		0
		5481.69	0		0
		5482.34	0		0
		5483	0.000278313		0
		5483.66	0.000278313		0
		5484.31	0.000556626		0
		5484.97	0.000834938		0
		5485.62	0.00139156		0
		5486.28	0.00166988		0
		5486.94	0.00194819		0
		5487.59	0.0022265		0
		5488.25	0.00250481		0
		5488.91	0.00278313		0
		5489.56	0.00278313		0
		5490.22	0.00306144		0
		5490.88	0.00361807		0
		5491.53	0.004453		0
		5492.19	0.00556626		0
		5492.84	0.00695782		0
		5493.5	0.00751444		0
		5494.16	0.00723613		0
		5494.81	0.00640119		0
		5495.47	0.00584457		0
		5496.12	0.00640119		0
		5496.78	0.00779276		0
		5497.44	0.00918432		0
		5498.09	0.00974095		0
		5498.75	0.00974095		0
		5499.41	0.00918432		0
		5500.06	0.00834938		0
		5500.72	0.00723613		0
		5501.38	0.00612288		0
		5502.03	0.00500963		0
		5502.69	0.00417469		0
		5503.34	0.00333975		0
		5504	0.00250481		0
		5504.66	0.00194819		0
		5505.31	0.00139156		0
		5505.97	0.00111325		0
		5506.62	0.000834938		0
		5507.28	0.000556626		0
		5507.94	0.000278313		0
		5508.59	0.000278313		0
		5509.25	0.000278313		0
		5509.91	0		0
		5510.56	0		0
		5511.22	0		0
		5511.88	0		0
		5512.53	0		0
		5513.19	0		0
		5513.84	0		0
		5514.5	0		0
		5515.16	0		0
		5515.81	0		0
		5516.47	0		0
		5517.12	0		0
		5517.78	0		0
		5518.44	0		0
		5519.09	0		0
		5519.75	0		0
		5520.41	0		0
		5521.06	0		0
		5521.72	0		0
		5522.38	0		0
		5523.03	0		0
		5523.69	0		0
		5524.34	0		0
		5525	0		0
		5525.66	0		0
		5526.31	0		0
		5526.97	0		0
		5527.62	0		0
		5528.28	0		0
		5528.94	0		0
		5529.59	0		0
		5530.25	0		0
		5530.91	0		0
		5531.56	0		0
		5532.22	0		0
		5532.88	0		0
		5533.53	0		0
		5534.19	0		0
		5534.84	0		0
		5535.5	0		0
		5536.16	0		0
		5536.81	0		0
		5537.47	0		0
		5538.12	0		0
		5538.78	0		0
		5539.44	0		0
		5540.09	0		0
		5540.75	0		0
		5541.41	0		0
		5542.06	0		0
		5542.72	0		0
		5543.38	0		0
		5544.03	0		0
		5544.69	0		0
		5545.34	0		0
		5546	0		0
		5546.66	0		0
		5547.31	0		0
		5547.97	0		0
		5548.62	0		0
		5549.28	0		0
		5549.94	0		0
		5550.59	0		0
		5551.25	0		0
		5551.91	0		0
		5552.56	0		0
		5553.22	0		0
		5553.88	0		0
		5554.53	0		0
		5555.19	0		0
		5555.84	0		0
		5556.5	0		0
		5557.16	0		0
		5557.81	0		0
		5558.47	0		0
		5559.12	0		0
		5559.78	0		0.000147549
		5560.44	0		0.000442647
		5561.09	0		0.00177059
		5561.75	0		0.00590196
		5562.41	0		0.0138696
		5563.06	0		0.0210995
		5563.72	0		0.0222799
		5564.38	0		0.0185912
		5565.03	0		0.0149024
		5565.69	0		0.0128368
		5566.34	0		0.0122466
		5567	0		0.0126892
		5567.66	0		0.0147549
		5568.31	0		0.0178534
		5568.97	0		0.0212471
		5569.62	0		0.0231652
		5570.28	0		0.022575
		5570.94	0		0.0210995
		5571.59	0		0.0215422
		5572.25	0		0.0252309
		5572.91	0		0.0320181
		5573.56	0		0.0432319
		5574.22	0		0.0587245
		5574.88	0		0.0746598
		5575.53	0		0.0854309
		5576.19	0		0.0885294
		5576.84	0		0.0855784
		5577.5	0		0.0802667
		5578.16	0		0.0777583
		5578.81	0		0.0812995
		5579.47	0		0.0900049
		5580.12	0		0.101514
		5580.78	0		0.113465
		5581.44	0		0.124679
		5582.09	0		0.13427
		5582.75	0		0.145041
		5583.41	0		0.164074
		5584.06	0		0.192699
		5584.72	0		0.223832
		5585.38	0		0.253637
		5586.03	0		0.283589
		5586.69	0		0.317083
		5587.34	0		0.357511
		5588	0		0.406055
		5588.66	0		0.460795
		5589.31	0		0.521438
		5589.97	0		0.596245
		5590.62	0		0.690382
		5591.28	0		0.787321
		5591.94	0		0.852833
		5592.59	0		0.863604
		5593.25	0		0.830553
		5593.91	0		0.777878
		5594.56	0		0.716645
		5595.22	0		0.648183
		5595.88	0		0.572785
		5596.53	0		0.497978
		5597.19	0		0.433499
		5597.84	0		0.379053
		5598.5	0		0.328297
		5599.16	0		0.2799
		5599.81	0		0.236816
		5600.47	0		0.201404
		5601.12	0		0.177059
		5601.78	0		0.165845
		5602.44	0		0.164517
		5603.09	0		0.165255
		5603.75	0		0.160533
		5604.41	0		0.147844
		5605.06	0		0.132056
		5605.72	0		0.118629
		5606.38	0		0.108744
		5607.03	0		0.100333
		5607.69	0		0.0901524
		5608.34	0		0.0767255
		5609	0		0.0609377
		5609.66	0		0.04515
		5610.31	0		0.0327559
		5610.97	0		0.0267064
		5611.62	0		0.0278868
		5612.28	0		0.0355593
		5612.94	0		0.0475108
		5613.59	0		0.0609377
		5614.25	0		0.0703809
		5614.91	0		0.0697907
		5615.56	0		0.0579868
		5616.22	0		0.0414613
		5616.88	0		0.0267064
		5617.53	0		0.0154926
		5618.19	0		0.00811519
		5618.84	0		0.00383627
		5619.5	0		0.00162304
		5620.16	0		0.000737745
		5620.81	0		0.000295098
		5621.47	0		0.000147549
		5622.12	0		0
		5622.78	0		0
		5623.44	0		0
		5624.09	0		0.000295098
		5624.75	0		0.000885294
		5625.41	0		0.00250833
		5626.06	0		0.00486912
		5626.72	0		0.00649216
		5627.38	0		0.00619706
		5628.03	0.000278313		0.00486912
		5628.69	0.000278313		0.00398382
		5629.34	0.000556626		0.00383627
		5630	0.000556626		0.00472157
		5630.66	0.000556626		0.00649216
		5631.31	0.000556626		0.00855784
		5631.97	0.000278313		0.00959068
		5632.62	0.000278313		0.00826274
		5633.28	0		0.00516421
		5633.94	0		0.00236078
		5634.59	0		0.000737745
		5635.25	0		0.000147549
		5635.91	0.000278313		0
		5636.56	0.000556626		0
		5637.22	0.00111325		0
		5637.88	0.00306144		0
		5638.53	0.00807107		0
		5639.19	0.0180903		0
		5639.84	0.0336758		0
		5640.5	0.049818		0
		5641.16	0.0612288		0
		5641.81	0.0684649		0
		5642.47	0.0770926		0
		5643.12	0.0893384		0
		5643.78	0.099636		0
		5644.44	0.0960179		0
		5645.09	0.0740312		0
		5645.75	0.04453		0
		5646.41	0.022265		0
		5647.06	0.0108542		0
		5647.72	0.00612288		0
		5648.38	0.004453		0
		5649.03	0.00389638		0
		5649.69	0.00417469		0
		5650.34	0.004453		0
		5651	0.00473132		0
		5651.66	0.00556626		0
		5652.31	0.00723613		0
		5652.97	0.00834938		0
		5653.62	0.00779276		0
		5654.28	0.00584457		0
		5654.94	0.00417469		0
		5655.59	0.00361807		0
		5656.25	0.00389638		0
		5656.91	0.00473132		0
		5657.56	0.00556626		0
		5658.22	0.00584457		0
		5658.88	0.00556626		0
		5659.53	0.00500963		0
		5660.19	0.00473132		0
		5660.84	0.00528794		0
		5661.5	0.00667951		0
		5662.16	0.00974095		0
		5662.81	0.0153072		0
		5663.47	0.0233783		0
		5664.12	0.0331192		0
		5664.78	0.04453		0
		5665.44	0.0581674		0
		5666.09	0.0734746		0
		5666.75	0.0879468		0
		5667.41	0.098801		0
		5668.06	0.103811		0
		5668.72	0.103254		0
		5669.38	0.098801		0
		5670.03	0.0929565		0
		5670.69	0.0868336		0
		5671.34	0.0798758		0
		5672	0.0718047		0
		5672.66	0.0628987		0
		5673.31	0.0537144		0
		5673.97	0.04453		0
		5674.62	0.035624		0
		5675.28	0.0278313		0
		5675.94	0.0211518		0
		5676.59	0.0161421		0
		5677.25	0.0128024		0
		5677.91	0.0105759		0
		5678.56	0.00890601		0
		5679.22	0.00751444		0
		5679.88	0.00612288		0
		5680.53	0.00500963		0
		5681.19	0.004453		0
		5681.84	0.00389638		0
		5682.5	0.00306144		0
		5683.16	0.00250481		0
		5683.81	0.00194819		0
		5684.47	0.00111325		0
		5685.12	0.000834938		0
		5685.78	0.000556626		0
		5686.44	0.000278313		0
		5687.09	0.000278313		0
		5687.75	0		0
		5688.41	0		0
		5689.06	0		0
		5689.72	0		0
		5690.38	0		0
		5691.03	0		0
		5691.69	0		0
		5692.34	0		0
		5693	0		0
		5693.66	0		0
		5694.31	0		0
		5694.97	0		0
		5695.62	0		0
		5696.28	0		0
		5696.94	0		0
		5697.59	0		0
		5698.25	0		0
		5698.91	0		0
		5699.56	0		0
		5700.22	0		0
		5700.88	0		0
		5701.53	0		0
		5702.19	0		0
		5702.84	0		0
		5703.5	0		0
		5704.16	0		0
		5704.81	0		0
		5705.47	0		0
		5706.12	0		0
		5706.78	0		0
		5707.44	0		0
		5708.09	0		0
		5708.75	0		0
		5709.41	0		0
		5710.06	0		0
		5710.72	0		0
		5711.38	0		0
		5712.03	0		0
		5712.69	0		0
		5713.34	0		0
		5714	0		0
		5714.66	0		0
		5715.31	0		0
		5715.97	0		0
		5716.62	0		0
		5717.28	0		0
		5717.94	0		0
		5718.59	0		0
		5719.25	0		0
		5719.91	0		0
		5720.56	0		0
		5721.22	0		0
		5721.88	0		0
		5722.53	0		0
		5723.19	0		0
		5723.84	0		0
		5724.5	0		0
		5725.16	0		0
		5725.81	0		0
		5726.47	0.000278313		0
		5727.12	0.000556626		0
		5727.78	0.000556626		0
		5728.44	0.000556626		0
		5729.09	0.000556626		0
		5729.75	0.000556626		0
		5730.41	0.000278313		0
		5731.06	0.000278313		0
		5731.72	0.000278313		0
		5732.38	0		0
		5733.03	0		0
		5733.69	0		0
		5734.34	0		0
		5735	0		0
		5735.66	0		0
		5736.31	0		0
		5736.97	0		0.000147549
		5737.62	0		0.000147549
		5738.28	0		0.000147549
		5738.94	0		0.000147549
		5739.59	0		0.000147549
		5740.25	0		0.000147549
		5740.91	0		0.000147549
		5741.56	0		0
		5742.22	0		0
		5742.88	0		0
		5743.53	0		0
		5744.19	0		0.000147549
		5744.84	0		0.000147549
		5745.5	0		0.000147549
		5746.16	0		0
		5746.81	0		0
		5747.47	0		0
		5748.12	0		0
		5748.78	0		0
		5749.44	0		0
		5750.09	0		0
		5750.75	0		0
		5751.41	0		0
		5752.06	0		0
		5752.72	0		0
		5753.38	0		0
		5754.03	0		0
		5754.69	0		0.000147549
		5755.34	0		0.000147549
		5756	0		0.000147549
		5756.66	0		0.000147549
		5757.31	0		0.000147549
		5757.97	0		0.000147549
		5758.62	0		0.000147549
		5759.28	0		0.000295098
		5759.94	0		0.000295098
		5760.59	0		0.000295098
		5761.25	0		0.000295098
		5761.91	0		0.000147549
		5762.56	0		0.000147549
		5763.22	0		0
		5763.88	0		0.000147549
		5764.53	0		0.000147549
		5765.19	0		0.000147549
		5765.84	0		0.000147549
		5766.5	0		0.000147549
		5767.16	0		0.000147549
		5767.81	0		0.000147549
		5768.47	0		0.000147549
		5769.12	0		0.000147549
		5769.78	0		0.000147549
		5770.44	0		0.000295098
		5771.09	0		0.000295098
		5771.75	0		0.000147549
		5772.41	0		0.000147549
		5773.06	0		0.000147549
		5773.72	0		0.000295098
		5774.38	0		0.000295098
		5775.03	0		0.000442647
		5775.69	0		0.000590196
		5776.34	0		0.000590196
		5777	0		0.000590196
		5777.66	0		0.000442647
		5778.31	0		0.000442647
		5778.97	0		0.000442647
		5779.62	0		0.000442647
		5780.28	0		0.000737745
		5780.94	0		0.000885294
		5781.59	0		0.00103284
		5782.25	0		0.00118039
		5782.91	0		0.00132794
		5783.56	0		0.00177059
		5784.22	0.000278313		0.00221323
		5784.88	0.000278313		0.00295098
		5785.53	0.000834938		0.00339363
		5786.19	0.00139156		0.00368872
		5786.84	0.00194819		0.00354118
		5787.5	0.00250481		0.00295098
		5788.16	0.00250481		0.00236078
		5788.81	0.0022265		0.00191814
		5789.47	0.0022265		0.00147549
		5790.12	0.00306144		0.00118039
		5790.78	0.00556626		0.00103284
		5791.44	0.0111325		0.00103284
		5792.09	0.0203168		0.000885294
		5792.75	0.0325626		0.000885294
		5793.41	0.0436951		0.00118039
		5794.06	0.0492614		0.00147549
		5794.72	0.0475915		0.00191814
		5795.38	0.0423035		0.00236078
		5796.03	0.0372939		0.00309853
		5796.69	0.0353457		0.00398382
		5797.34	0.0361807		0.00457402
		5798	0.0395204		0.00472157
		5798.66	0.0450867		0.00413137
		5799.31	0.0523228		0.00309853
		5799.97	0.0601156		0.00236078
		5800.62	0.0654035		0.00177059
		5801.28	0.0662384		0.00147549
		5801.94	0.0623421		0.00132794
		5802.59	0.0556626		0.00132794
		5803.25	0.0500963		0.00118039
		5803.91	0.0478698		0.000885294
		5804.56	0.049818		0.000590196
		5805.22	0.0559409		0.000295098
		5805.88	0.0665167		0.000147549
		5806.53	0.0815456		0
		5807.19	0.0976878		0
		5807.84	0.110768		0
		5808.5	0.11717		0
		5809.16	0.116891		0
		5809.81	0.108264		0
		5810.47	0.09073		0
		5811.12	0.06763		0
		5811.78	0.0448084		0
		5812.44	0.0272747		0
		5813.09	0.0153072		0
		5813.75	0.00779276		0
		5814.41	0.00361807		0
		5815.06	0.00166988		0
		5815.72	0.000834938		0
		5816.38	0.000556626		0
		5817.03	0.00111325		0
		5817.69	0.00389638		0
		5818.34	0.014194		0.000295098
		5819	0.0428602		0.00103284
		5819.66	0.103532		0.00309853
		5820.31	0.204003		0.00811519
		5820.97	0.330079		0.0168206
		5821.62	0.437508		0.0289196
		5822.28	0.491222		0.0423466
		5822.94	0.511261		0.0538554
		5823.59	0.533526		0.0582819
		5824.25	0.566645		0.0541505
		5824.91	0.601434		0.0452975
		5825.56	0.618133		0.0365921
		5826.22	0.599764		0.0295098
		5826.88	0.543267		0.0236078
		5827.53	0.460329		0.0190338
		5828.19	0.378227		0.0154926
		5828.84	0.323678		0.0123941
		5829.5	0.307536		0.00959068
		5830.16	0.327296		0.0066397
		5830.81	0.367373		0.00383627
		5831.47	0.403275		0.00191814
		5832.12	0.428323		0.000885294
		5832.78	0.45532		0.000442647
		5833.44	0.488717		0.000295098
		5834.09	0.51794		0.000147549
		5834.75	0.534082		0.000147549
		5835.41	0.53937		0.000147549
		5836.06	0.542432		0.000147549
		5836.72	0.540762		0
		5837.38	0.515157		0
		5838.03	0.448918		0
		5838.69	0.347613		0
		5839.34	0.237679		0
		5840	0.14194		0
		5840.66	0.0715264		0
		5841.31	0.0295012		0
		5841.97	0.0102976		0
		5842.62	0.00306144		0
		5843.28	0.000834938		0
		5843.94	0.000278313		0
		5844.59	0		0
		5845.25	0		0
		5845.91	0		0
		5846.56	0		0
		5847.22	0		0
		5847.88	0		0
		5848.53	0		0
		5849.19	0		0
		5849.84	0		0
		5850.5	0		0
		5851.16	0		0
		5851.81	0		0
		5852.47	0		0
		5853.12	0		0
		5853.78	0		0
		5854.44	0		0
		5855.09	0		0
		5855.75	0		0
		5856.41	0		0
		5857.06	0		0
		5857.72	0		0
		5858.38	0		0
		5859.03	0		0
		5859.69	0		0
		5860.34	0		0
		5861	0		0
		5861.66	0.000278313		0
		5862.31	0.000556626		0
		5862.97	0.000834938		0
		5863.62	0.00139156		0
		5864.28	0.00194819		0
		5864.94	0.00250481		0
		5865.59	0.00278313		0
		5866.25	0.00250481		0
		5866.91	0.00166988		0
		5867.56	0.000834938		0
		5868.22	0.000556626		0
		5868.88	0.000278313		0
		5869.53	0.000278313		0
		5870.19	0		0
		5870.84	0		0
		5871.5	0		0
		5872.16	0		0
		5872.81	0		0
		5873.47	0		0
		5874.12	0		0
		5874.78	0		0
		5875.44	0		0
		5876.09	0		0
		5876.75	0		0
		5877.41	0		0
		5878.06	0		0
		5878.72	0		0
		5879.38	0		0
		5880.03	0		0
		5880.69	0		0
		5881.34	0		0
		5882	0		0
		5882.66	0		0
		5883.31	0		0
		5883.97	0		0
		5884.62	0		0
		5885.28	0		0
		5885.94	0		0
		5886.59	0		0
		5887.25	0		0
		5887.91	0		0
		5888.56	0		0
		5889.22	0		0
		5889.88	0		0
		5890.53	0		0
		5891.19	0		0
		5891.84	0		0
		5892.5	0		0
		5893.16	0		0
		5893.81	0		0
		5894.47	0		0
		5895.12	0		0
		5895.78	0		0
		5896.44	0		0
		5897.09	0		0
		5897.75	0		0
		5898.41	0		0
		5899.06	0		0
		5899.72	0		0
		5900.38	0		0
		5901.03	0		0
		5901.69	0		0
		5902.34	0		0
		5903	0		0
		5903.66	0		0
		5904.31	0		0
		5904.97	0		0
		5905.62	0		0
		5906.28	0		0
		5906.94	0		0
		5907.59	0		0
		5908.25	0		0
		5908.91	0		0
		5909.56	0		0
		5910.22	0		0
		5910.88	0		0
		5911.53	0		0
		5912.19	0		0
		5912.84	0		0
		5913.5	0		0
		5914.16	0		0
		5914.81	0		0
		5915.47	0		0
		5916.12	0		0
		5916.78	0		0
		5917.44	0		0
		5918.09	0		0
		5918.75	0		0
		5919.41	0		0
		5920.06	0		0
		5920.72	0		0
		5921.38	0		0
		5922.03	0		0
		5922.69	0		0
		5923.34	0		0
		5924	0		0
		5924.66	0.000278313		0
		5925.31	0.000278313		0
		5925.97	0.000278313		0
		5926.62	0.000278313		0
		5927.28	0.000278313		0
		5927.94	0		0
		5928.59	0		0
		5929.25	0		0
		5929.91	0		0
		5930.56	0		0
		5931.22	0		0
		5931.88	0		0
		5932.53	0		0
		5933.19	0		0
		5933.84	0		0
		5934.5	0		0
		5935.16	0		0
		5935.81	0		0
		5936.47	0		0
		5937.12	0		0
		5937.78	0		0
		5938.44	0		0
		5939.09	0		0
		5939.75	0		0
		5940.41	0		0
		5941.06	0		0
		5941.72	0		0
		5942.38	0		0
		5943.03	0		0
		5943.69	0		0
		5944.34	0		0
		5945	0		0
		5945.66	0		0
		5946.31	0		0
		5946.97	0		0
		5947.62	0		0
		5948.28	0		0
		5948.94	0		0
		5949.59	0		0
		5950.25	0		0
		5950.91	0		0
		5951.56	0		0
		5952.22	0		0
		5952.88	0		0
		5953.53	0		0
		5954.19	0		0
		5954.84	0		0
		5955.5	0		0
		5956.16	0		0
		5956.81	0		0
		5957.47	0.000278313		0
		5958.12	0.000278313		0
		5958.78	0.000278313		0
		5959.44	0.000556626		0
		5960.09	0.000834938		0
		5960.75	0.00111325		0
		5961.41	0.00139156		0
		5962.06	0.00250481		0.000147549
		5962.72	0.00417469		0.000147549
		5963.38	0.00584457		0.000147549
		5964.03	0.00695782		0.000295098
		5964.69	0.00640119		0.000295098
		5965.34	0.00528794		0.000442647
		5966	0.00389638		0.000442647
		5966.66	0.00250481		0.000442647
		5967.31	0.00166988		0.000295098
		5967.97	0.00139156		0.000295098
		5968.62	0.00111325		0.000147549
		5969.28	0.000834938		0.000147549
		5969.94	0.000834938		0
		5970.59	0.000834938		0
		5971.25	0.000556626		0
		5971.91	0.000556626		0
		5972.56	0.000556626		0
		5973.22	0.000556626		0.000147549
		5973.88	0.000556626		0.000147549
		5974.53	0.000556626		0.000295098
		5975.19	0.000278313		0.000442647
		5975.84	0.000278313		0.000590196
		5976.5	0.000278313		0.000590196
		5977.16	0		0.000442647
		5977.81	0		0.000442647
		5978.47	0		0.000442647
		5979.12	0		0.000590196
		5979.78	0		0.000590196
		5980.44	0		0.000442647
		5981.09	0		0.000442647
		5981.75	0		0.000295098
		5982.41	0		0.000295098
		5983.06	0		0.000295098
		5983.72	0.000278313		0.000295098
		5984.38	0.000278313		0.000295098
		5985.03	0.000278313		0.000295098
		5985.69	0.000278313		0.000295098
		5986.34	0.000556626		0.000442647
		5987	0.000834938		0.000442647
		5987.66	0.00139156		0.000590196
		5988.31	0.00194819		0.000885294
		5988.97	0.0022265		0.00103284
		5989.62	0.0022265		0.00118039
		5990.28	0.0022265		0.00118039
		5990.94	0.00250481		0.00118039
		5991.59	0.00250481		0.00103284
		5992.25	0.00306144		0.000885294
		5992.91	0.00361807		0.000885294
		5993.56	0.00473132		0.00103284
		5994.22	0.00751444		0.00103284
		5994.88	0.0122458		0.000885294
		5995.53	0.0200385		0.000737745
		5996.19	0.0306144		0.000590196
		5996.84	0.0420252		0.000442647
		5997.5	0.049818		0.000295098
		5998.16	0.0514879		0.000147549
		5998.81	0.0478698		0.000147549
		5999.47	0.040912		0.000147549
		6000.12	0.0317277		0
		6000.78	0.0225433		0
		6001.44	0.0150289		0
		6002.09	0.0102976		0
		6002.75	0.00807107		0
		6003.41	0.00751444		0
		6004.06	0.00807107		0
		6004.72	0.00890601		0
		6005.38	0.0105759		0
		6006.03	0.013359		0
		6006.69	0.0166988		0
		6007.34	0.0197602		0
		6008	0.022265		0
		6008.66	0.0242132		0.000147549
		6009.31	0.0236566		0.000147549
		6009.97	0.0200385		0.000147549
		6010.62	0.0153072		0.000147549
		6011.28	0.0114108		0.000147549
		6011.94	0.0086277		0.000147549
		6012.59	0.00584457		0.000147549
		6013.25	0.00333975		0.000147549
		6013.91	0.00166988		0.000295098
		6014.56	0.000834938		0.000442647
		6015.22	0.000278313		0.000590196
		6015.88	0.000278313		0.000590196
		6016.53	0		0.000590196
		6017.19	0		0.000442647
		6017.84	0		0.000295098
		6018.5	0		0.000295098
		6019.16	0		0.000147549
		6019.81	0		0.000147549
		6020.47	0		0
		6021.12	0		0
		6021.78	0		0
		6022.44	0		0
		6023.09	0		0
		6023.75	0		0
		6024.41	0		0
		6025.06	0		0
		6025.72	0		0
		6026.38	0		0
		6027.03	0		0.000147549
		6027.69	0		0.000147549
		6028.34	0		0.000295098
		6029	0		0.000442647
		6029.66	0		0.000590196
		6030.31	0		0.000590196
		6030.97	0		0.000590196
		6031.62	0		0.000737745
		6032.28	0		0.000885294
		6032.94	0		0.000885294
		6033.59	0		0.000885294
		6034.25	0		0.000737745
		6034.91	0		0.000590196
		6035.56	0		0.000295098
		6036.22	0		0.000147549
		6036.88	0		0
		6037.53	0		0
		6038.19	0		0
		6038.84	0		0
		6039.5	0		0
		6040.16	0		0
		6040.81	0		0
		6041.47	0		0
		6042.12	0		0
		6042.78	0		0
		6043.44	0		0
		6044.09	0		0
		6044.75	0		0
		6045.41	0		0
		6046.06	0		0.000147549
		6046.72	0		0.000147549
		6047.38	0		0.000147549
		6048.03	0		0.000147549
		6048.69	0		0.000147549
		6049.34	0		0.000147549
		6050	0		0.000147549
		6050.66	0		0
		6051.31	0		0
		6051.97	0		0
		6052.62	0		0
		6053.28	0		0
		6053.94	0		0
		6054.59	0		0
		6055.25	0		0
		6055.91	0		0
		6056.56	0		0
		6057.22	0		0
		6057.88	0		0
		6058.53	0		0
		6059.19	0		0
		6059.84	0		0
		6060.5	0		0
		6061.16	0		0
		6061.81	0		0
		6062.47	0		0
		6063.12	0		0
		6063.78	0		0
		6064.44	0		0
		6065.09	0		0
		6065.75	0		0
		6066.41	0		0
		6067.06	0		0
		6067.72	0		0
		6068.38	0		0
		6069.03	0		0
		6069.69	0		0
		6070.34	0		0
		6071	0		0
		6071.66	0		0
		6072.31	0		0
		6072.97	0		0
		6073.62	0		0.000147549
		6074.28	0		0.000147549
		6074.94	0		0.000295098
		6075.59	0		0.000442647
		6076.25	0.000278313		0.000442647
		6076.91	0.000556626		0.000590196
		6077.56	0.000834938		0.000590196
		6078.22	0.000834938		0.000737745
		6078.88	0.00111325		0.000885294
		6079.53	0.000834938		0.00103284
		6080.19	0.000834938		0.00132794
		6080.84	0.000556626		0.00132794
		6081.5	0.000278313		0.00132794
		6082.16	0.000278313		0.00118039
		6082.81	0.000278313		0.00103284
		6083.47	0.000278313		0.000737745
		6084.12	0.000556626		0.000590196
		6084.78	0.000834938		0.000295098
		6085.44	0.00139156		0.000147549
		6086.09	0.00194819		0.000147549
		6086.75	0.00278313		0
		6087.41	0.00278313		0
		6088.06	0.00250481		0
		6088.72	0.00166988		0
		6089.38	0.00111325		0
		6090.03	0.000834938		0
		6090.69	0.000278313		0
		6091.34	0.000278313		0
		6092	0		0
		6092.66	0		0
		6093.31	0		0
		6093.97	0		0
		6094.62	0		0
		6095.28	0		0
		6095.94	0		0
		6096.59	0		0
		6097.25	0		0
		6097.91	0		0
		6098.56	0		0
		6099.22	0		0
		6099.88	0		0
		6100.53	0		0
		6101.19	0		0
		6101.84	0		0
		6102.5	0		0
		6103.16	0		0
		6103.81	0		0
		6104.47	0		0
		6105.12	0		0
		6105.78	0		0
		6106.44	0		0
		6107.09	0		0
		6107.75	0		0
		6108.41	0		0
		6109.06	0		0
		6109.72	0		0
		6110.38	0		0
		6111.03	0		0
		6111.69	0		0
		6112.34	0		0
		6113	0		0
		6113.66	0		0
		6114.31	0		0
		6114.97	0		0
		6115.62	0		0
		6116.28	0		0
		6116.94	0		0
		6117.59	0.000278313		0
		6118.25	0.000278313		0
		6118.91	0.000556626		0
		6119.56	0.000556626		0
		6120.22	0.000556626		0
		6120.88	0.000556626		0
		6121.53	0.000278313		0
		6122.19	0.000278313		0
		6122.84	0.000278313		0
		6123.5	0.000278313		0
		6124.16	0.000556626		0
		6124.81	0.00111325		0
		6125.47	0.00166988		0
		6126.12	0.0022265		0
		6126.78	0.00278313		0
		6127.44	0.00333975		0
		6128.09	0.00361807		0
		6128.75	0.00333975		0
		6129.41	0.00278313		0
		6130.06	0.00194819		0
		6130.72	0.00166988		0
		6131.38	0.00111325		0
		6132.03	0.000834938		0
		6132.69	0.000834938		0
		6133.34	0.000556626		0
		6134	0.000556626		0
		6134.66	0.000556626		0
		6135.31	0.000278313		0
		6135.97	0.000278313		0
		6136.62	0.000278313		0
		6137.28	0.000278313		0
		6137.94	0.000278313		0
		6138.59	0.000278313		0
		6139.25	0.000278313		0
		6139.91	0.000278313		0
		6140.56	0.000278313		0
		6141.22	0.000278313		0
		6141.88	0.000278313		0
		6142.53	0.000278313		0
		6143.19	0		0
		6143.84	0		0
		6144.5	0		0
		6145.16	0		0
		6145.81	0		0
		6146.47	0		0
		6147.12	0		0
		6147.78	0		0
		6148.44	0		0
		6149.09	0		0
		6149.75	0		0
		6150.41	0		0
		6151.06	0		0
		6151.72	0		0
		6152.38	0		0
		6153.03	0		0
		6153.69	0		0
		6154.34	0		0
		6155	0		0
		6155.66	0		0
		6156.31	0		0
		6156.97	0		0
		6157.62	0		0
		6158.28	0		0
		6158.94	0		0
		6159.59	0		0
		6160.25	0		0
		6160.91	0		0
		6161.56	0		0
		6162.22	0		0
		6162.88	0		0
		6163.53	0		0
		6164.19	0.000278313		0
		6164.84	0.000556626		0
		6165.5	0.00139156		0
		6166.16	0.00361807		0
		6166.81	0.00890601		0
		6167.47	0.018647		0
		6168.12	0.032006		0
		6168.78	0.0461999		0
		6169.44	0.0548276		0
		6170.09	0.0553842		0
		6170.75	0.0500963		0
		6171.41	0.0436951		0
		6172.06	0.0384072		0
		6172.72	0.0345108		0
		6173.38	0.0300578		0
		6174.03	0.0247698		0
		6174.69	0.0192036		0
		6175.34	0.0144723		0
		6176	0.0108542		0
		6176.66	0.00834938		0
		6177.31	0.00612288		0
		6177.97	0.00417469		0.000295098
		6178.62	0.00250481		0.00118039
		6179.28	0.00111325		0.00354118
		6179.94	0.000556626		0.00767255
		6180.59	0.000278313		0.0126892
		6181.25	0		0.0168206
		6181.91	0		0.0187387
		6182.56	0		0.0193289
		6183.22	0		0.0199191
		6183.88	0		0.0205093
		6184.53	0		0.0215422
		6185.19	0		0.0231652
		6185.84	0		0.0250833
		6186.5	0		0.0256735
		6187.16	0		0.0243456
		6187.81	0		0.0213946
		6188.47	0		0.0165255
		6189.12	0		0.010476
		6189.78	0		0.00531176
		6190.44	0		0.00236078
		6191.09	0		0.00103284
		6191.75	0		0.000737745
		6192.41	0		0.000737745
		6193.06	0		0.00103284
		6193.72	0		0.00177059
		6194.38	0		0.00280343
		6195.03	0		0.00383627
		6195.69	0		0.00457402
		6196.34	0.000278313		0.00472157
		6197	0.000556626		0.00442647
		6197.66	0.00111325		0.00413137
		6198.31	0.0022265		0.00383627
		6198.97	0.00361807		0.00413137
		6199.62	0.004453		0.00457402
		6200.28	0.004453		0.00560686
		6200.94	0.00361807		0.00737745
		6201.59	0.00278313		0.00959068
		6202.25	0.0022265		0.0115088
		6202.91	0.00139156		0.0122466
		6203.56	0.00111325		0.0116564
		6204.22	0.000834938		0.010476
		6204.88	0.000556626		0.0103284
		6205.53	0.000278313		0.0123941
		6206.19	0.000278313		0.0182961
		6206.84	0		0.0278868
		6207.5	0		0.0396907
		6208.16	0		0.0519372
		6208.81	0		0.0615279
		6209.47	0		0.0619706
		6210.12	0.000278313		0.0516421
		6210.78	0.000278313		0.0370348
		6211.44	0.000556626		0.024198
		6212.09	0.00111325		0.0151975
		6212.75	0.00139156		0.00973823
		6213.41	0.00166988		0.007525
		6214.06	0.00166988		0.00708235
		6214.72	0.00111325		0.0066397
		6215.38	0.000834938		0.00575441
		6216.03	0.000278313		0.00427892
		6216.69	0.000278313		0.00295098
		6217.34	0		0.00221323
		6218	0		0.00162304
		6218.66	0		0.00132794
		6219.31	0		0.00118039
		6219.97	0		0.00118039
		6220.62	0		0.00118039
		6221.28	0		0.000885294
		6221.94	0		0.000737745
		6222.59	0		0.000590196
		6223.25	0		0.000442647
		6223.91	0		0.000442647
		6224.56	0		0.000590196
		6225.22	0		0.000590196
		6225.88	0		0.000590196
		6226.53	0		0.000590196
		6227.19	0		0.000442647
		6227.84	0		0.000442647
		6228.5	0		0.000295098
		6229.16	0		0.000147549
		6229.81	0		0.000147549
		6230.47	0		0.000147549
		6231.12	0		0
		6231.78	0		0
		6232.44	0		0
		6233.09	0		0
		6233.75	0		0
		6234.41	0		0
		6235.06	0		0
		6235.72	0		0
		6236.38	0		0
		6237.03	0		0
		6237.69	0		0
		6238.34	0		0
		6239	0		0
		6239.66	0		0
		6240.31	0		0
		6240.97	0		0
		6241.62	0		0
		6242.28	0		0
		6242.94	0		0
		6243.59	0		0
		6244.25	0.000278313		0
		6244.91	0.000278313		0
		6245.56	0.000556626		0
		6246.22	0.000834938		0
		6246.88	0.00111325		0
		6247.53	0.00111325		0
		6248.19	0.00111325		0
		6248.84	0.00111325		0
		6249.5	0.00111325		0
		6250.16	0.00111325		0.000147549
		6250.81	0.00111325		0.000442647
		6251.47	0.00111325		0.000737745
		6252.12	0.00111325		0.00103284
		6252.78	0.00111325		0.00103284
		6253.44	0.00139156		0.000885294
		6254.09	0.00166988		0.000737745
		6254.75	0.00194819		0.000590196
		6255.41	0.00166988		0.000590196
		6256.06	0.00166988		0.000590196
		6256.72	0.00111325		0.000737745
		6257.38	0.000834938		0.000737745
		6258.03	0.000278313		0.000737745
		6258.69	0.000278313		0.000590196
		6259.34	0		0.000295098
		6260	0		0.000147549
		6260.66	0		0
		6261.31	0		0
		6261.97	0		0
		6262.62	0		0
		6263.28	0		0
		6263.94	0		0
		6264.59	0		0
		6265.25	0		0
		6265.91	0		0
		6266.56	0		0
		6267.22	0		0
		6267.88	0		0
		6268.53	0		0
		6269.19	0		0
		6269.84	0		0
		6270.5	0		0
		6271.16	0		0
		6271.81	0		0
		6272.47	0		0
		6273.12	0		0
		6273.78	0		0
		6274.44	0		0
		6275.09	0		0
		6275.75	0		0
		6276.41	0		0
		6277.06	0		0
		6277.72	0		0
		6278.38	0		0
		6279.03	0		0
		6279.69	0.000278313		0
		6280.34	0.000834938		0
		6281	0.00139156		0
		6281.66	0.00250481		0
		6282.31	0.00333975		0
		6282.97	0.00333975		0
		6283.62	0.00333975		0
		6284.28	0.00306144		0
		6284.94	0.00278313		0
		6285.59	0.00250481		0
		6286.25	0.00166988		0
		6286.91	0.00111325		0
		6287.56	0.000556626		0
		6288.22	0.000278313		0
		6288.88	0		0
		6289.53	0		0
		6290.19	0		0
		6290.84	0		0
		6291.5	0		0
		6292.16	0		0
		6292.81	0		0
		6293.47	0		0
		6294.12	0		0
		6294.78	0		0
		6295.44	0		0
		6296.09	0		0
		6296.75	0		0
		6297.41	0		0
		6298.06	0		0
		6298.72	0		0
		6299.38	0		0
		6300.03	0		0
		6300.69	0		0
		6301.34	0		0
		6302	0		0
		6302.66	0.000278313		0
		6303.31	0.000278313		0
		6303.97	0.000278313		0
		6304.62	0.000278313		0
		6305.28	0.000278313		0
		6305.94	0.000278313		0
		6306.59	0		0
		6307.25	0		0
		6307.91	0		0
		6308.56	0		0
		6309.22	0		0
		6309.88	0		0
		6310.53	0.000278313		0
[truncated: 142,765 more rows]

## Sheet: 5b-c
			Normalized intensity (%)
		m/z	roGFP2(C148S) + Tum1			roGFP2(C148S) + Tum1 + 3MP
		5000	0			0
		5000.66	0			0
		5001.31	0			0
		5001.97	0			0
		5002.62	0			0
		5003.28	0			0
		5003.94	0			0.00162493
		5004.59	0			0.00162493
		5005.25	0			0.00324987
		5005.91	0			0.00324987
		5006.56	0			0.0048748
		5007.22	0			0.0048748
		5007.88	0			0.0048748
		5008.53	0			0.00324987
		5009.19	0			0.00324987
		5009.84	0			0.00162493
		5010.5	0			0.00162493
		5011.16	0			0
		5011.81	0			0
		5012.47	0			0
		5013.12	0			0
		5013.78	0			0
		5014.44	0			0
		5015.09	0			0
		5015.75	0			0
		5016.41	0			0
		5017.06	0			0
		5017.72	0			0
		5018.38	0			0
		5019.03	0			0
		5019.69	0			0
		5020.34	0			0
		5021	0			0
		5021.66	0			0
		5022.31	0			0
		5022.97	0			0
		5023.62	0			0
		5024.28	0			0
		5024.94	0			0
		5025.59	0			0
		5026.25	0			0
		5026.91	0			0
		5027.56	0			0
		5028.22	0			0
		5028.88	0			0
		5029.53	0			0
		5030.19	0			0
		5030.84	0			0
		5031.5	0			0
		5032.16	0			0
		5032.81	0			0
		5033.47	0			0
		5034.12	0			0
		5034.78	0			0
		5035.44	0			0
		5036.09	0			0
		5036.75	0			0
		5037.41	0			0
		5038.06	0			0
		5038.72	0			0
		5039.38	0			0
		5040.03	0			0
		5040.69	0			0
		5041.34	0			0
		5042	0			0
		5042.66	0			0
		5043.31	0			0
		5043.97	0			0
		5044.62	0			0
		5045.28	0			0
		5045.94	0			0
		5046.59	0			0.00162493
		5047.25	0			0.00162493
		5047.91	0			0.00162493
		5048.56	0			0.00324987
		5049.22	0			0.00649973
		5049.88	0			0.0097496
		5050.53	0			0.0146244
		5051.19	0			0.0178743
		5051.84	0			0.0194992
		5052.5	0			0.0211241
		5053.16	0			0.0227491
		5053.81	0			0.024374
		5054.47	0			0.0276239
		5055.12	0			0.0308737
		5055.78	0			0.0357485
		5056.44	0			0.0422483
		5057.09	0			0.0454981
		5057.75	0			0.0454981
		5058.41	0			0.0422483
		5059.06	0			0.0373735
		5059.72	0			0.0308737
		5060.38	0			0.0276239
		5061.03	0			0.0227491
		5061.69	0			0.0211241
		5062.34	0			0.0194992
		5063	0			0.0194992
		5063.66	0			0.0178743
		5064.31	0			0.0162493
		5064.97	0			0.0146244
		5065.62	0			0.0113745
		5066.28	0			0.0097496
		5066.94	0			0.00812466
		5067.59	0			0.00649973
		5068.25	0			0.0048748
		5068.91	0			0.00324987
		5069.56	0			0.00324987
		5070.22	0			0.00162493
		5070.88	0			0.00162493
		5071.53	0			0.00162493
		5072.19	0			0.00162493
		5072.84	0			0.00162493
		5073.5	0			0.00162493
		5074.16	0			0.00162493
		5074.81	0			0.00162493
		5075.47	0			0.00162493
		5076.12	0			0.00162493
		5076.78	0			0
		5077.44	0			0
		5078.09	0			0
		5078.75	0			0
		5079.41	0			0
		5080.06	0			0
		5080.72	0			0
		5081.38	0			0
		5082.03	0			0.00162493
		5082.69	0			0.00162493
		5083.34	0			0.00162493
		5084	0			0.00162493
		5084.66	0			0
		5085.31	0			0
		5085.97	0			0
		5086.62	0			0.00162493
		5087.28	0			0.00162493
		5087.94	0			0.00162493
		5088.59	0			0.00324987
		5089.25	0			0.00324987
		5089.91	0			0.0048748
		5090.56	0			0.0048748
		5091.22	0			0.0048748
		5091.88	0			0.00324987
		5092.53	0			0.00324987
		5093.19	0			0.00324987
		5093.84	0			0.00324987
		5094.5	0			0.0048748
		5095.16	0			0.0048748
		5095.81	0			0.0048748
		5096.47	0			0.0048748
		5097.12	0			0.00324987
		5097.78	0			0.00324987
		5098.44	0			0.00324987
		5099.09	0			0.00162493
		5099.75	0			0.00162493
		5100.41	0			0.00162493
		5101.06	0			0
		5101.72	0			0
		5102.38	0			0
		5103.03	0			0
		5103.69	0			0
		5104.34	0			0
		5105	0			0
		5105.66	0			0
		5106.31	0			0
		5106.97	0			0
		5107.62	0			0
		5108.28	0			0
		5108.94	0			0
		5109.59	0			0
		5110.25	0			0
		5110.91	0			0
		5111.56	0			0
		5112.22	0			0
		5112.88	0.000328481			0
		5113.53	0.000656961			0
		5114.19	0.000985442			0
		5114.84	0.00197088			0
		5115.5	0.00361329			0
		5116.16	0.00492721			0
		5116.81	0.00591265			0
		5117.47	0.00591265			0
		5118.12	0.00525569			0
		5118.78	0.00361329			0
		5119.44	0.00262784			0
		5120.09	0.0016424			0
		5120.75	0.00131392			0
		5121.41	0.00131392			0
		5122.06	0.00131392			0
		5122.72	0.00131392			0
		5123.38	0.00131392			0
		5124.03	0.000985442			0
		5124.69	0.000656961			0
		5125.34	0.000656961			0
		5126	0.000328481			0
		5126.66	0			0
		5127.31	0			0
		5127.97	0			0
		5128.62	0			0
		5129.28	0			0
		5129.94	0			0
		5130.59	0			0
		5131.25	0			0
		5131.91	0			0
		5132.56	0			0
		5133.22	0			0
		5133.88	0			0
		5134.53	0			0
		5135.19	0			0
		5135.84	0			0
		5136.5	0			0
		5137.16	0			0
		5137.81	0.000328481			0
		5138.47	0.000328481			0
		5139.12	0.000985442			0
		5139.78	0.0016424			0
		5140.44	0.00295633			0
		5141.09	0.00394177			0
		5141.75	0.00525569			0
		5142.41	0.00558417			0
		5143.06	0.00558417			0
		5143.72	0.00558417			0
		5144.38	0.00558417			0
		5145.03	0.00558417			0
		5145.69	0.00558417			0
		5146.34	0.00525569			0
		5147	0.00525569			0
		5147.66	0.00525569			0
		5148.31	0.00459873			0
		5148.97	0.00394177			0
		5149.62	0.00328481			0
		5150.28	0.00229936			0
		5150.94	0.0016424			0.00162493
		5151.59	0.000985442			0.00162493
		5152.25	0.000328481			0.00162493
		5152.91	0.000328481			0.00162493
		5153.56	0			0.00162493
		5154.22	0			0
		5154.88	0			0
		5155.53	0			0
		5156.19	0			0
		5156.84	0			0
		5157.5	0			0
		5158.16	0			0
		5158.81	0			0
		5159.47	0			0
		5160.12	0			0
		5160.78	0			0
		5161.44	0			0
		5162.09	0			0
		5162.75	0			0
		5163.41	0			0
		5164.06	0			0
		5164.72	0			0
		5165.38	0			0
		5166.03	0			0
		5166.69	0			0
		5167.34	0			0
		5168	0			0
		5168.66	0			0
		5169.31	0			0
		5169.97	0			0
		5170.62	0.000328481			0
		5171.28	0.000985442			0
		5171.94	0.0016424			0
		5172.59	0.00197088			0
		5173.25	0.00229936			0
		5173.91	0.00262784			0
		5174.56	0.00262784			0
		5175.22	0.00262784			0
		5175.88	0.00262784			0
		5176.53	0.00229936			0
		5177.19	0.00197088			0
		5177.84	0.0016424			0
		5178.5	0.00131392			0
		5179.16	0.000985442			0.00162493
		5179.81	0.000985442			0.00162493
		5180.47	0.000985442			0.00162493
		5181.12	0.000656961			0
		5181.78	0.000656961			0
		5182.44	0.000656961			0
		5183.09	0.000328481			0
		5183.75	0.000328481			0.00162493
		5184.41	0.000328481			0.00162493
		5185.06	0.000328481			0.00162493
		5185.72	0.000328481			0.00162493
		5186.38	0.000328481			0.00162493
		5187.03	0			0.00162493
		5187.69	0			0.00162493
		5188.34	0			0
		5189	0			0
		5189.66	0			0
		5190.31	0			0
		5190.97	0			0.00162493
		5191.62	0			0.00162493
		5192.28	0			0.00162493
		5192.94	0			0.00162493
		5193.59	0			0.00162493
		5194.25	0			0.00162493
		5194.91	0			0.00162493
		5195.56	0			0.00162493
		5196.22	0			0.00162493
		5196.88	0			0.00162493
		5197.53	0			0.00162493
		5198.19	0			0.00162493
		5198.84	0			0.00162493
		5199.5	0			0.00162493
		5200.16	0			0.00162493
		5200.81	0			0.00324987
		5201.47	0			0.0048748
		5202.12	0			0.00649973
		5202.78	0			0.0113745
		5203.44	0			0.0178743
		5204.09	0			0.0308737
		5204.75	0			0.0454981
		5205.41	0			0.0633724
		5206.06	0			0.0796217
		5206.72	0			0.0926212
		5207.38	0			0.102371
		5208.03	0			0.110495
		5208.69	0			0.11212
		5209.34	0			0.107246
		5210	0			0.0991209
		5210.66	0			0.0861214
		5211.31	0			0.0714971
		5211.97	0			0.0536228
		5212.62	0			0.0373735
		5213.28	0			0.024374
		5213.94	0			0.0146244
		5214.59	0			0.0097496
		5215.25	0			0.00649973
		5215.91	0			0.0048748
		5216.56	0			0.00324987
		5217.22	0			0.00324987
		5217.88	0.000328481			0.0048748
		5218.53	0.000328481			0.0048748
		5219.19	0.000328481			0.0048748
		5219.84	0			0.00324987
		5220.5	0			0.00324987
		5221.16	0			0.00324987
		5221.81	0			0.00324987
		5222.47	0			0.00324987
		5223.12	0			0.00162493
		5223.78	0			0.00162493
		5224.44	0			0.00162493
		5225.09	0			0.00162493
		5225.75	0			0.00162493
		5226.41	0			0.00162493
		5227.06	0			0.00162493
		5227.72	0			0
		5228.38	0			0
		5229.03	0			0
		5229.69	0			0
		5230.34	0			0
		5231	0			0
		5231.66	0			0
		5232.31	0			0
		5232.97	0			0
		5233.62	0			0
		5234.28	0			0
		5234.94	0			0
		5235.59	0			0
		5236.25	0			0
		5236.91	0			0
		5237.56	0			0
		5238.22	0			0
		5238.88	0			0
		5239.53	0			0
		5240.19	0			0
		5240.84	0			0
		5241.5	0			0
		5242.16	0			0
		5242.81	0			0
		5243.47	0			0
		5244.12	0			0
		5244.78	0			0
		5245.44	0			0
		5246.09	0			0
		5246.75	0			0
		5247.41	0			0
		5248.06	0			0
		5248.72	0			0
		5249.38	0			0
		5250.03	0			0
		5250.69	0			0
		5251.34	0			0
		5252	0			0
		5252.66	0			0
		5253.31	0			0
		5253.97	0			0
		5254.62	0			0
		5255.28	0			0
		5255.94	0			0
		5256.59	0			0
		5257.25	0			0
		5257.91	0			0
		5258.56	0			0
		5259.22	0			0
		5259.88	0			0
		5260.53	0			0
		5261.19	0			0
		5261.84	0			0
		5262.5	0			0
		5263.16	0			0
		5263.81	0			0
		5264.47	0			0
		5265.12	0			0
		5265.78	0			0
		5266.44	0			0
		5267.09	0			0
		5267.75	0			0
		5268.41	0			0
		5269.06	0			0
		5269.72	0			0
		5270.38	0			0
		5271.03	0			0
		5271.69	0			0
		5272.34	0			0
		5273	0			0
		5273.66	0			0
		5274.31	0			0
		5274.97	0			0
		5275.62	0			0
		5276.28	0			0
		5276.94	0			0
		5277.59	0			0
		5278.25	0			0
		5278.91	0			0
		5279.56	0			0
		5280.22	0			0
		5280.88	0			0
		5281.53	0			0
		5282.19	0			0
		5282.84	0			0.00162493
		5283.5	0			0.00324987
		5284.16	0			0.0048748
		5284.81	0			0.00649973
		5285.47	0			0.00649973
		5286.12	0.000328481			0.00649973
		5286.78	0.000328481			0.00649973
		5287.44	0.000328481			0.00649973
		5288.09	0.000328481			0.00649973
		5288.75	0.000656961			0.00649973
		5289.41	0.000985442			0.00812466
		5290.06	0.0016424			0.0097496
		5290.72	0.00295633			0.0113745
		5291.38	0.00394177			0.0129995
		5292.03	0.00558417			0.0146244
		5292.69	0.00689809			0.0162493
		5293.34	0.00755505			0.0162493
		5294	0.00689809			0.0178743
		5294.66	0.00558417			0.0194992
		5295.31	0.00361329			0.0227491
		5295.97	0.00229936			0.024374
		5296.62	0.0016424			0.024374
		5297.28	0.000985442			0.0259989
		5297.94	0.000985442			0.0276239
		5298.59	0.000656961			0.0292488
		5299.25	0.000656961			0.0292488
		5299.91	0.000328481			0.0276239
		5300.56	0.000328481			0.024374
		5301.22	0.000328481			0.0211241
		5301.88	0.000328481			0.0211241
		5302.53	0.000328481			0.0227491
		5303.19	0			0.024374
		5303.84	0			0.0276239
		5304.5	0			0.0276239
		5305.16	0			0.0259989
		5305.81	0			0.0227491
		5306.47	0			0.0178743
		5307.12	0			0.0129995
		5307.78	0			0.0113745
		5308.44	0			0.00812466
		5309.09	0			0.00649973
		5309.75	0			0.0048748
		5310.41	0			0.0048748
		5311.06	0			0.00324987
		5311.72	0			0.00324987
		5312.38	0			0.00162493
		5313.03	0			0.00162493
		5313.69	0			0.00162493
		5314.34	0			0
		5315	0			0
		5315.66	0			0
		5316.31	0			0
		5316.97	0			0
		5317.62	0			0
		5318.28	0			0
		5318.94	0			0
		5319.59	0			0
		5320.25	0			0
		5320.91	0			0.00162493
		5321.56	0			0.00162493
		5322.22	0			0.00162493
		5322.88	0			0.00324987
		5323.53	0			0.0048748
		5324.19	0			0.00649973
		5324.84	0			0.00649973
		5325.5	0			0.00649973
		5326.16	0			0.00649973
		5326.81	0			0.00649973
		5327.47	0			0.0097496
		5328.12	0			0.0146244
		5328.78	0			0.0211241
		5329.44	0			0.0276239
		5330.09	0			0.0308737
		5330.75	0			0.0308737
		5331.41	0			0.0292488
		5332.06	0			0.0292488
		5332.72	0			0.0308737
		5333.38	0			0.0308737
		5334.03	0			0.0276239
		5334.69	0			0.0227491
		5335.34	0			0.0162493
		5336	0			0.0113745
		5336.66	0			0.00812466
		5337.31	0			0.00649973
		5337.97	0			0.0048748
		5338.62	0			0.00324987
		5339.28	0			0.00162493
		5339.94	0			0.00162493
		5340.59	0			0
		5341.25	0			0
		5341.91	0			0
		5342.56	0			0
		5343.22	0			0
		5343.88	0			0
		5344.53	0			0
		5345.19	0			0
		5345.84	0			0
		5346.5	0			0
		5347.16	0			0
		5347.81	0			0
		5348.47	0			0
		5349.12	0			0
		5349.78	0			0
		5350.44	0			0
		5351.09	0			0
		5351.75	0			0
		5352.41	0			0
		5353.06	0			0
		5353.72	0			0
		5354.38	0			0
		5355.03	0			0
		5355.69	0			0
		5356.34	0			0
		5357	0			0
		5357.66	0.000328481			0
		5358.31	0.000328481			0
		5358.97	0.000328481			0
		5359.62	0.000328481			0
		5360.28	0.000328481			0
		5360.94	0.000328481			0
		5361.59	0.000328481			0
		5362.25	0			0
		5362.91	0			0
		5363.56	0			0
		5364.22	0			0
		5364.88	0			0
		5365.53	0			0
		5366.19	0			0
		5366.84	0			0
		5367.5	0			0
		5368.16	0			0
		5368.81	0			0
		5369.47	0			0
		5370.12	0			0
		5370.78	0			0
		5371.44	0			0
		5372.09	0			0
		5372.75	0			0
		5373.41	0			0
		5374.06	0			0
		5374.72	0			0
		5375.38	0			0
		5376.03	0			0
		5376.69	0			0
		5377.34	0			0
		5378	0			0
		5378.66	0			0
		5379.31	0			0
		5379.97	0			0
		5380.62	0			0
		5381.28	0			0
		5381.94	0			0
		5382.59	0			0
		5383.25	0			0
		5383.91	0			0
		5384.56	0			0
		5385.22	0			0
		5385.88	0			0
		5386.53	0			0
		5387.19	0			0
		5387.84	0			0
		5388.5	0			0
		5389.16	0			0
		5389.81	0			0
		5390.47	0			0
		5391.12	0			0
		5391.78	0			0
		5392.44	0			0
		5393.09	0			0
		5393.75	0			0
		5394.41	0			0
		5395.06	0			0
		5395.72	0			0
		5396.38	0			0
		5397.03	0			0
		5397.69	0			0
		5398.34	0			0
		5399	0			0
		5399.66	0			0
		5400.31	0			0
		5400.97	0			0
		5401.62	0			0
		5402.28	0			0
		5402.94	0			0
		5403.59	0			0
		5404.25	0			0
		5404.91	0			0
		5405.56	0			0
		5406.22	0			0
		5406.88	0			0
		5407.53	0			0
		5408.19	0			0
		5408.84	0			0
		5409.5	0			0
		5410.16	0			0
		5410.81	0			0
		5411.47	0			0
		5412.12	0			0
		5412.78	0			0
		5413.44	0			0
		5414.09	0			0
		5414.75	0			0
		5415.41	0			0
		5416.06	0			0
		5416.72	0			0
		5417.38	0			0
		5418.03	0			0.00162493
		5418.69	0			0.0048748
		5419.34	0			0.0113745
		5420	0			0.0292488
		5420.66	0			0.0633724
		5421.31	0			0.12512
		5421.97	0			0.214491
		5422.62	0			0.305487
		5423.28	0			0.360735
		5423.94	0			0.36886
		5424.59	0			0.350986
		5425.25	0			0.324987
		5425.91	0			0.295738
		5426.56	0			0.264864
		5427.22	0			0.238865
		5427.88	0			0.214491
		5428.53	0			0.185242
		5429.19	0			0.147869
		5429.84	0			0.110495
		5430.5	0			0.0779968
		5431.16	0			0.0552477
		5431.81	0			0.0422483
		5432.47	0			0.0341236
		5433.12	0			0.0276239
		5433.78	0			0.024374
		5434.44	0			0.0194992
		5435.09	0			0.0162493
		5435.75	0			0.0113745
		5436.41	0			0.0097496
		5437.06	0			0.00649973
		5437.72	0			0.00649973
		5438.38	0			0.00649973
		5439.03	0			0.00649973
		5439.69	0			0.00649973
		5440.34	0			0.0048748
		5441	0			0.0048748
		5441.66	0			0.0048748
		5442.31	0.000328481			0.0048748
		5442.97	0.000328481			0.00649973
		5443.62	0.000328481			0.00812466
		5444.28	0.000328481			0.00812466
		5444.94	0.000328481			0.0097496
		5445.59	0.000328481			0.00812466
		5446.25	0			0.00812466
		5446.91	0			0.00649973
		5447.56	0			0.0048748
		5448.22	0			0.0048748
		5448.88	0			0.00324987
		5449.53	0			0.00324987
		5450.19	0			0.00162493
		5450.84	0			0.00162493
		5451.5	0			0
		5452.16	0.000328481			0
		5452.81	0.000328481			0
		5453.47	0.000328481			0
		5454.12	0.000328481			0
		5454.78	0.000328481			0
		5455.44	0.000656961			0
		5456.09	0.000656961			0
		5456.75	0.00131392			0.00162493
		5457.41	0.00197088			0.00162493
		5458.06	0.00295633			0.00324987
		5458.72	0.00427025			0.0048748
		5459.38	0.00492721			0.00812466
		5460.03	0.00525569			0.00812466
		5460.69	0.00525569			0.00649973
		5461.34	0.00492721			0.00649973
		5462	0.00459873			0.0048748
		5462.66	0.00361329			0.00649973
		5463.31	0.00295633			0.0097496
		5463.97	0.00229936			0.0113745
		5464.62	0.00197088			0.0113745
		5465.28	0.0016424			0.00812466
		5465.94	0.0016424			0.00649973
		5466.59	0.00131392			0.0048748
		5467.25	0.000985442			0.00324987
		5467.91	0.000656961			0.00324987
		5468.56	0.000328481			0.00324987
		5469.22	0.000328481			0.00162493
		5469.88	0			0.00162493
		5470.53	0			0.00162493
		5471.19	0			0
		5471.84	0			0
		5472.5	0			0
		5473.16	0			0
		5473.81	0			0
		5474.47	0			0
		5475.12	0			0
		5475.78	0			0
		5476.44	0			0
		5477.09	0			0
		5477.75	0			0
		5478.41	0			0
		5479.06	0			0
		5479.72	0			0
		5480.38	0			0
		5481.03	0			0
		5481.69	0			0
		5482.34	0			0
		5483	0			0
		5483.66	0			0
		5484.31	0			0
		5484.97	0			0
		5485.62	0			0
		5486.28	0			0
		5486.94	0			0
		5487.59	0.000328481			0
		5488.25	0.000328481			0
		5488.91	0.000656961			0
		5489.56	0.000985442			0
		5490.22	0.000985442			0
		5490.88	0.000656961			0
		5491.53	0.000656961			0
		5492.19	0.000328481			0
		5492.84	0.000328481			0
		5493.5	0.000328481			0
		5494.16	0.000328481			0
		5494.81	0.000328481			0
		5495.47	0.000328481			0
		5496.12	0.000328481			0
		5496.78	0.000328481			0
		5497.44	0.000328481			0
		5498.09	0			0
		5498.75	0			0
		5499.41	0			0
		5500.06	0			0
		5500.72	0			0
		5501.38	0			0
		5502.03	0			0
		5502.69	0			0
		5503.34	0			0
		5504	0			0
		5504.66	0			0
		5505.31	0			0
		5505.97	0			0
		5506.62	0			0
		5507.28	0			0
		5507.94	0			0
		5508.59	0			0
		5509.25	0			0
		5509.91	0			0
		5510.56	0			0
		5511.22	0			0
		5511.88	0			0
		5512.53	0			0
		5513.19	0			0
		5513.84	0			0
		5514.5	0			0
		5515.16	0			0
		5515.81	0			0
		5516.47	0			0
		5517.12	0			0
		5517.78	0			0
		5518.44	0			0
		5519.09	0			0
		5519.75	0			0
		5520.41	0			0
		5521.06	0			0
		5521.72	0			0
		5522.38	0			0
		5523.03	0			0
		5523.69	0			0
		5524.34	0			0
		5525	0			0
		5525.66	0			0
		5526.31	0			0
		5526.97	0			0
		5527.62	0			0
		5528.28	0			0
		5528.94	0			0
		5529.59	0			0
		5530.25	0			0
		5530.91	0			0
		5531.56	0			0
		5532.22	0			0
		5532.88	0			0
		5533.53	0			0
		5534.19	0			0
		5534.84	0			0
		5535.5	0			0
		5536.16	0			0
		5536.81	0			0
		5537.47	0			0
		5538.12	0			0
		5538.78	0			0
		5539.44	0			0
		5540.09	0			0
		5540.75	0			0
		5541.41	0			0
		5542.06	0			0
		5542.72	0			0
		5543.38	0			0
		5544.03	0			0
		5544.69	0			0
		5545.34	0			0
		5546	0			0
		5546.66	0			0.00162493
		5547.31	0			0.00162493
		5547.97	0			0.00162493
		5548.62	0			0
		5549.28	0			0
		5549.94	0			0
		5550.59	0			0
		5551.25	0			0
		5551.91	0			0
		5552.56	0			0
		5553.22	0			0
		5553.88	0			0
		5554.53	0			0
		5555.19	0			0
		5555.84	0			0
		5556.5	0			0
		5557.16	0			0
		5557.81	0			0
		5558.47	0			0
		5559.12	0			0
		5559.78	0			0
		5560.44	0			0
		5561.09	0			0
		5561.75	0			0
		5562.41	0			0
		5563.06	0			0
		5563.72	0			0
		5564.38	0			0
		5565.03	0			0
		5565.69	0			0
		5566.34	0			0
		5567	0			0
		5567.66	0			0
		5568.31	0			0
		5568.97	0			0
		5569.62	0			0.00162493
		5570.28	0			0.00162493
		5570.94	0			0.00324987
		5571.59	0			0.00324987
		5572.25	0.000328481			0.0048748
		5572.91	0.000328481			0.00649973
		5573.56	0.000328481			0.00649973
		5574.22	0.000656961			0.00812466
		5574.88	0.000656961			0.00812466
		5575.53	0.000656961			0.00649973
		5576.19	0.000328481			0.0048748
		5576.84	0.000328481			0.00324987
		5577.5	0.000328481			0.00324987
		5578.16	0			0.00162493
		5578.81	0			0.00162493
		5579.47	0			0.00162493
		5580.12	0			0.00162493
		5580.78	0			0.00162493
		5581.44	0			0.00162493
		5582.09	0			0.00162493
		5582.75	0			0.00162493
		5583.41	0			0.00324987
		5584.06	0			0.00324987
		5584.72	0			0.00324987
		5585.38	0			0.00324987
		5586.03	0			0.0048748
		5586.69	0			0.0048748
		5587.34	0			0.00812466
		5588	0			0.0097496
		5588.66	0			0.0129995
		5589.31	0			0.0162493
		5589.97	0			0.0194992
		5590.62	0			0.0227491
		5591.28	0			0.0227491
		5591.94	0			0.0227491
		5592.59	0			0.0194992
		5593.25	0			0.0162493
		5593.91	0			0.0129995
		5594.56	0			0.0113745
		5595.22	0			0.00812466
		5595.88	0			0.0048748
		5596.53	0			0.00324987
		5597.19	0			0.00162493
		5597.84	0			0.00162493
		5598.5	0			0.00162493
		5599.16	0			0
		5599.81	0			0
		5600.47	0.000328481			0
		5601.12	0.000656961			0
		5601.78	0.00131392			0
		5602.44	0.00229936			0
		5603.09	0.00328481			0
		5603.75	0.00361329			0
		5604.41	0.00394177			0
		5605.06	0.00361329			0
		5605.72	0.00295633			0
		5606.38	0.00262784			0
		5607.03	0.00229936			0
		5607.69	0.00197088			0
		5608.34	0.0016424			0
		5609	0.0016424			0
		5609.66	0.0016424			0
		5610.31	0.0016424			0
		5610.97	0.00131392			0
		5611.62	0.000985442			0
		5612.28	0.000656961			0
		5612.94	0.000328481			0
		5613.59	0.000328481			0
		5614.25	0.000328481			0
		5614.91	0.000328481			0
		5615.56	0			0
		5616.22	0			0
		5616.88	0			0
		5617.53	0			0
		5618.19	0			0
		5618.84	0			0
		5619.5	0			0
		5620.16	0			0
		5620.81	0.000328481			0
		5621.47	0.000328481			0
		5622.12	0.000328481			0
		5622.78	0.000656961			0
		5623.44	0.000985442			0
		5624.09	0.00131392			0
		5624.75	0.00131392			0
		5625.41	0.00131392			0
		5626.06	0.00131392			0
		5626.72	0.000985442			0
		5627.38	0.000985442			0.00162493
		5628.03	0.000656961			0.00162493
		5628.69	0.000656961			0.00162493
		5629.34	0.000328481			0.00324987
		5630	0.000328481			0.0048748
		5630.66	0.000328481			0.0048748
		5631.31	0.000656961			0.0048748
		5631.97	0.000985442			0.0048748
		5632.62	0.00131392			0.00324987
		5633.28	0.00197088			0.00324987
		5633.94	0.00295633			0.00324987
		5634.59	0.00427025			0.0048748
		5635.25	0.00656961			0.0048748
		5635.91	0.0101829			0.0048748
		5636.56	0.0147816			0.00324987
		5637.22	0.0187234			0.00324987
		5637.88	0.0213512			0.00162493
		5638.53	0.0213512			0.00162493
		5639.19	0.0197088			0.00162493
		5639.84	0.017738			0
		5640.5	0.0167525			0
		5641.16	0.016424			0
		5641.81	0.0180664			0
		5642.47	0.0197088			0
		5643.12	0.0193804			0
		5643.78	0.016424			0
		5644.44	0.0128107			0
		5645.09	0.00919746			0
		5645.75	0.00624113			0
		5646.41	0.00394177			0
		5647.06	0.00295633			0
		5647.72	0.00262784			0
		5648.38	0.00229936			0
		5649.03	0.00229936			0
		5649.69	0.00197088			0
		5650.34	0.0016424			0
		5651	0.00131392			0
		5651.66	0.000985442			0
		5652.31	0.000656961			0
		5652.97	0.000328481			0
		5653.62	0.000328481			0
		5654.28	0.000328481			0
		5654.94	0.000328481			0
		5655.59	0.000328481			0
		5656.25	0.000328481			0
		5656.91	0.000328481			0
		5657.56	0.000328481			0
		5658.22	0.000328481			0
		5658.88	0.000328481			0
		5659.53	0.000328481			0
		5660.19	0.000328481			0
		5660.84	0.000656961			0
		5661.5	0.00131392			0
		5662.16	0.00262784			0
		5662.81	0.00525569			0
		5663.47	0.00886898			0
		5664.12	0.0128107			0
		5664.78	0.0160955			0
		5665.44	0.0183949			0
		5666.09	0.0203658			0
		5666.75	0.0213512			0
		5667.41	0.0203658			0
		5668.06	0.0174095			0
		5668.72	0.0131392			0
		5669.38	0.0101829			0
		5670.03	0.00886898			0
		5670.69	0.0108399			0
		5671.34	0.0157671			0
		5672	0.0239791			0
		5672.66	0.0331765			0
		5673.31	0.0407316			0
		5673.97	0.0436879			0
		5674.62	0.0410601			0
		5675.28	0.0328481			0
		5675.94	0.0226652			0
		5676.59	0.0137962			0
		5677.25	0.00755505			0
		5677.91	0.00394177			0
		5678.56	0.00229936			0
		5679.22	0.00131392			0
		5679.88	0.000656961			0
		5680.53	0.000328481			0
		5681.19	0			0
		5681.84	0			0
		5682.5	0			0
		5683.16	0			0
		5683.81	0			0
		5684.47	0			0
		5685.12	0			0
		5685.78	0			0
		5686.44	0			0
		5687.09	0			0
		5687.75	0			0
		5688.41	0			0
		5689.06	0			0
		5689.72	0			0
		5690.38	0			0
		5691.03	0			0
		5691.69	0			0
		5692.34	0			0
		5693	0			0
		5693.66	0			0
		5694.31	0			0
		5694.97	0			0
		5695.62	0			0
		5696.28	0			0
		5696.94	0			0
		5697.59	0			0
		5698.25	0			0
		5698.91	0			0
		5699.56	0			0
		5700.22	0			0
		5700.88	0			0
		5701.53	0			0
		5702.19	0			0
		5702.84	0			0
		5703.5	0			0
		5704.16	0			0
		5704.81	0			0
		5705.47	0			0
		5706.12	0			0
		5706.78	0			0
		5707.44	0			0
		5708.09	0			0
		5708.75	0			0
		5709.41	0			0
		5710.06	0			0
		5710.72	0			0
		5711.38	0			0
		5712.03	0			0
		5712.69	0			0
		5713.34	0			0
		5714	0			0
		5714.66	0			0
		5715.31	0			0
		5715.97	0			0
		5716.62	0			0
		5717.28	0			0
		5717.94	0			0
		5718.59	0			0
		5719.25	0			0
		5719.91	0			0
		5720.56	0			0
		5721.22	0			0.00162493
		5721.88	0			0.00812466
		5722.53	0			0.0292488
		5723.19	0			0.073122
		5723.84	0			0.139744
		5724.5	0			0.201492
		5725.16	0			0.222616
		5725.81	0			0.204742
		5726.47	0.000328481			0.173868
		5727.12	0.000328481			0.152744
		5727.78	0.000328481			0.141369
		5728.44	0.000328481			0.139744
		5729.09	0.000328481			0.144619
		5729.75	0			0.151119
		5730.41	0			0.162493
		5731.06	0			0.173868
		5731.72	0			0.183617
		5732.38	0			0.191742
		5733.03	0			0.203117
		5733.69	0			0.214491
		5734.34	0			0.224241
		5735	0			0.229116
		5735.66	0			0.232365
		5736.31	0			0.232365
		5736.97	0			0.232365
		5737.62	0			0.23724
		5738.28	0			0.23724
		5738.94	0			0.23074
		5739.59	0			0.216116
		5740.25	0			0.201492
		5740.91	0			0.194992
		5741.56	0			0.194992
		5742.22	0			0.198242
		5742.88	0			0.198242
		5743.53	0			0.194992
		5744.19	0			0.190117
		5744.84	0			0.183617
		5745.5	0			0.172243
		5746.16	0			0.157618
		5746.81	0			0.138119
		5747.47	0			0.11862
		5748.12	0			0.100746
		5748.78	0			0.0844965
		5749.44	0			0.0698721
		5750.09	0			0.0536228
		5750.75	0			0.0389984
		5751.41	0			0.0292488
		5752.06	0			0.024374
		5752.72	0			0.0211241
		5753.38	0.000328481			0.0194992
		5754.03	0.00131392			0.0194992
		5754.69	0.00722657			0.0194992
		5755.34	0.0269354			0.0194992
		5756	0.0650392			0.0194992
		5756.66	0.105114			0.0194992
		5757.31	0.122852			0.0194992
		5757.97	0.11891			0.0194992
		5758.62	0.112669			0.0194992
		5759.28	0.112669			0.0211241
		5759.94	0.113983			0.0227491
		5760.59	0.11234			0.024374
		5761.25	0.109713			0.0292488
		5761.91	0.110369			0.0357485
		5762.56	0.113983			0.0389984
		5763.22	0.112669			0.0373735
		5763.88	0.0988727			0.0292488
		5764.53	0.0748936			0.0194992
		5765.19	0.0492721			0.0146244
		5765.84	0.0279208			0.0129995
		5766.5	0.0134677			0.0162493
		5767.16	0.00558417			0.0259989
		5767.81	0.00197088			0.0341236
		5768.47	0.000656961			0.0389984
		5769.12	0			0.0357485
		5769.78	0			0.0308737
		5770.44	0			0.0292488
		5771.09	0			0.0324987
		5771.75	0			0.0438732
		5772.41	0			0.0601225
		5773.06	0			0.0747469
		5773.72	0			0.0861214
		5774.38	0			0.0909962
		5775.03	0			0.0844965
		5775.69	0			0.0698721
		5776.34	0			0.0568727
		5777	0			0.048748
		5777.66	0			0.0454981
		5778.31	0			0.0454981
		5778.97	0			0.0454981
		5779.62	0			0.0438732
		5780.28	0			0.0373735
		5780.94	0			0.0308737
		5781.59	0			0.024374
		5782.25	0			0.0211241
		5782.91	0			0.0178743
		5783.56	0			0.0129995
		5784.22	0			0.0097496
		5784.88	0			0.00649973
		5785.53	0			0.00324987
		5786.19	0.000656961			0.00162493
		5786.84	0.00229936			0.00162493
		5787.5	0.00722657			0
		5788.16	0.0174095			0
		5788.81	0.0328481			0
		5789.47	0.0476297			0
		5790.12	0.0561702			0
		5790.78	0.0637252			0
		5791.44	0.0886898			0
		5792.09	0.150444			0
		5792.75	0.247017			0
		5793.41	0.337678			0
		5794.06	0.375453			0
		5794.72	0.357715			0
		5795.38	0.320926			0
		5796.03	0.29399			0
		5796.69	0.28545			0
		5797.34	0.291362			0
		5798	0.303845			0
		5798.66	0.317312			0
		5799.31	0.333079			0
		5799.97	0.35673			0
		5800.62	0.390892			0
		5801.28	0.436551			0
		5801.94	0.489436			0
		5802.59	0.533452			0
		5803.25	0.548891			0
		5803.91	0.533781			0
		5804.56	0.508488			0
		5805.22	0.495349			0
		5805.88	0.508488			0
		5806.53	0.54922			0
		5807.19	0.599806			0
		5807.84	0.63988			0
		5808.5	0.677984			0
		5809.16	0.745979			0
		5809.81	0.878029			0
		5810.47	1.07643			0
		5811.12	1.25907			0
		5811.78	1.28075			0
		5812.44	1.08399			0
		5813.09	0.766674			0
		5813.75	0.460858			0
		5814.41	0.236506			0
		5815.06	0.105771			0
		5815.72	0.0469727			0
		5816.38	0.0282493			0
		5817.03	0.0390892			0
		5817.69	0.1015			0
		5818.34	0.27034			0
		5819	0.591922			0
		5819.66	1.02979			0
		5820.31	1.42298			0
		5820.97	1.58722			0
		5821.62	1.46469			0
		5822.28	1.17793			0
		5822.94	0.918432			0
		5823.59	0.792952			0
		5824.25	0.813646			0
		5824.91	0.954236			0
		5825.56	1.15362			0
		5826.22	1.3067			0
		5826.88	1.309			0
		5827.53	1.14903			0
		5828.19	0.925658			0
		5828.84	0.754848			0
		5829.5	0.700978			0
		5830.16	0.768645			0
		5830.81	0.910877			0
		5831.47	1.05574			0
		5832.12	1.14213			0
		5832.78	1.13424			0
		5833.44	1.0196			0
		5834.09	0.829413			0
		5834.75	0.634296			0
		5835.41	0.484837			0
		5836.06	0.389578			0
		5836.72	0.338335			0
		5837.38	0.311071			0
		5838.03	0.284464			0
		5838.69	0.247346			0
		5839.34	0.20103			0
		5840	0.15143			0
		5840.66	0.106099			0
		5841.31	0.0702948			0
		5841.97	0.0450018			0
		5842.62	0.0285778			0
		5843.28	0.017738			0
		5843.94	0.0105114			0
		5844.59	0.00624113			0
		5845.25	0.00361329			0
		5845.91	0.00197088			0
		5846.56	0.000985442			0
		5847.22	0.000656961			0
		5847.88	0.000328481			0
		5848.53	0			0
		5849.19	0			0
		5849.84	0			0
		5850.5	0			0
		5851.16	0			0
		5851.81	0			0
		5852.47	0			0
		5853.12	0			0
		5853.78	0.000328481			0
		5854.44	0.000985442			0
		5855.09	0.00131392			0
		5855.75	0.00131392			0
		5856.41	0.000985442			0
		5857.06	0.000328481			0
		5857.72	0.000328481			0
		5858.38	0			0
		5859.03	0			0
		5859.69	0			0
		5860.34	0			0
		5861	0			0
		5861.66	0			0
		5862.31	0			0
		5862.97	0			0
		5863.62	0			0
		5864.28	0			0
		5864.94	0			0
		5865.59	0			0
		5866.25	0			0
		5866.91	0			0
		5867.56	0			0
		5868.22	0			0.00162493
		5868.88	0			0.00162493
		5869.53	0			0.00162493
		5870.19	0			0.00162493
		5870.84	0			0.00162493
		5871.5	0			0.00162493
		5872.16	0			0.00324987
		5872.81	0			0.00324987
		5873.47	0			0.00324987
		5874.12	0			0.00324987
		5874.78	0			0.00324987
		5875.44	0			0.00324987
		5876.09	0			0.00162493
		5876.75	0			0.00162493
		5877.41	0			0.00162493
		5878.06	0			0
		5878.72	0			0
		5879.38	0			0
		5880.03	0			0
		5880.69	0			0
		5881.34	0			0
		5882	0			0
		5882.66	0			0
		5883.31	0			0
		5883.97	0			0
		5884.62	0			0
		5885.28	0			0
		5885.94	0			0.00162493
		5886.59	0			0.00162493
		5887.25	0			0.00162493
		5887.91	0			0.00162493
		5888.56	0			0.00162493
		5889.22	0			0.00324987
		5889.88	0			0.00324987
		5890.53	0			0.00324987
		5891.19	0			0.00324987
		5891.84	0			0.00324987
		5892.5	0			0.00162493
		5893.16	0			0.00162493
		5893.81	0			0.00162493
		5894.47	0			0.00162493
		5895.12	0			0.00162493
		5895.78	0			0
		5896.44	0			0
		5897.09	0			0
		5897.75	0			0
		5898.41	0			0
		5899.06	0			0
		5899.72	0			0
		5900.38	0			0
		5901.03	0			0
		5901.69	0			0
		5902.34	0			0
		5903	0			0
		5903.66	0			0
		5904.31	0			0
		5904.97	0			0.00162493
		5905.62	0			0.00162493
		5906.28	0			0.00162493
		5906.94	0			0.00162493
		5907.59	0			0.00162493
		5908.25	0			0.00162493
		5908.91	0			0.00162493
		5909.56	0			0.00162493
		5910.22	0			0
		5910.88	0			0
		5911.53	0			0
		5912.19	0			0
		5912.84	0			0
		5913.5	0			0
		5914.16	0			0
		5914.81	0			0
		5915.47	0			0
		5916.12	0			0
		5916.78	0			0
		5917.44	0			0
		5918.09	0			0
		5918.75	0			0
		5919.41	0			0
		5920.06	0			0
		5920.72	0			0
		5921.38	0			0
		5922.03	0			0
		5922.69	0			0
		5923.34	0			0
		5924	0			0
		5924.66	0			0
		5925.31	0			0
		5925.97	0			0
		5926.62	0			0
		5927.28	0			0
		5927.94	0			0
		5928.59	0			0
		5929.25	0			0
		5929.91	0			0
		5930.56	0			0
		5931.22	0			0
		5931.88	0			0
		5932.53	0			0
		5933.19	0			0
		5933.84	0			0
		5934.5	0			0
		5935.16	0			0
		5935.81	0			0
		5936.47	0			0
		5937.12	0			0
		5937.78	0			0
		5938.44	0			0
		5939.09	0			0
		5939.75	0			0
		5940.41	0			0
		5941.06	0			0
		5941.72	0			0
		5942.38	0			0
		5943.03	0			0
		5943.69	0			0
		5944.34	0			0
		5945	0			0
		5945.66	0			0
		5946.31	0			0
		5946.97	0			0
		5947.62	0			0
		5948.28	0			0
		5948.94	0			0
		5949.59	0			0
		5950.25	0			0
		5950.91	0			0
		5951.56	0			0
		5952.22	0			0
		5952.88	0			0
		5953.53	0			0
		5954.19	0			0
		5954.84	0			0
		5955.5	0			0
		5956.16	0			0
		5956.81	0			0
		5957.47	0			0
		5958.12	0			0
		5958.78	0			0
		5959.44	0			0
		5960.09	0.000328481			0
		5960.75	0.000328481			0
		5961.41	0.000985442			0
		5962.06	0.00262784			0.00162493
		5962.72	0.00525569			0.00162493
		5963.38	0.0085405			0.00324987
		5964.03	0.0108399			0.00324987
		5964.69	0.0114968			0.0048748
		5965.34	0.0105114			0.00812466
		5966	0.0085405			0.0097496
		5966.66	0.00591265			0.0146244
		5967.31	0.00361329			0.0178743
		5967.97	0.00197088			0.024374
		5968.62	0.00131392			0.0292488
		5969.28	0.000656961			0.0324987
		5969.94	0.000656961			0.0341236
		5970.59	0.000328481			0.0357485
		5971.25	0.000328481			0.0373735
		5971.91	0			0.0389984
		5972.56	0			0.0406233
		5973.22	0			0.0438732
		5973.88	0			0.0454981
		5974.53	0			0.0471231
		5975.19	0			0.048748
		5975.84	0			0.0471231
		5976.5	0			0.0438732
		5977.16	0			0.0389984
		5977.81	0			0.0357485
		5978.47	0			0.0324987
		5979.12	0			0.0308737
		5979.78	0			0.0259989
		5980.44	0			0.0194992
		5981.09	0			0.0129995
		5981.75	0			0.00812466
		5982.41	0			0.0048748
		5983.06	0.000328481			0.00324987
		5983.72	0.000985442			0.00324987
		5984.38	0.00427025			0.00162493
		5985.03	0.0131392			0.00162493
		5985.69	0.0325196			0.00324987
		5986.34	0.0620828			0.00324987
		5987	0.0949309			0.00324987
		5987.66	0.122523			0.00324987
		5988.31	0.142561			0.00324987
		5988.97	0.161284			0.00324987
		5989.62	0.183621			0.00324987
		5990.28	0.209571			0.00324987
		5990.94	0.237163			0.00324987
		5991.59	0.268697			0.00324987
		5992.25	0.31567			0.00324987
		5992.91	0.404031			0.00324987
		5993.56	0.562687			0.00162493
		5994.22	0.803463			0.00162493
		5994.88	1.12308			0
		5995.53	1.48835			0
		5996.19	1.82011			0
		5996.84	2.04972			0
		5997.5	2.14991			0
		5998.16	2.09965			0
		5998.81	1.9088			0
		5999.47	1.66113			0.00162493
		6000.12	1.46174			0.00162493
		6000.78	1.35071			0.00324987
		6001.44	1.29454			0.00649973
		6002.09	1.24626			0.00812466
		6002.75	1.18614			0.0097496
		6003.41	1.11585			0.0178743
		6004.06	1.04227			0.0406233
		6004.72	0.972303			0.0828716
		6005.38	0.916789			0.142994
		6006.03	0.88427			0.194992
		6006.69	0.864561			0.219366
		6007.34	0.825143			0.217741
		6008	0.738753			0.214491
		6008.66	0.617872			0.224241
		6009.31	0.497648			0.242115
		6009.97	0.402389			0.25349
		6010.62	0.341291			0.242115
		6011.28	0.317969			0.206366
		6011.94	0.318626			0.164118
		6012.59	0.307129			0.133245
		6013.25	0.261142			0.11537
		6013.91	0.197745			0.102371
		6014.56	0.142232			0.0877464
		6015.22	0.102157			0.073122
		6015.88	0.076536			0.0536228
		6016.53	0.0610974			0.0357485
		6017.19	0.051243			0.0211241
		6017.84	0.041717			0.0129995
		6018.5	0.0308772			0.00649973
		6019.16	0.0193804			0.00324987
		6019.81	0.0105114			0.00162493
		6020.47	0.00525569			0.00162493
		6021.12	0.00295633			0
		6021.78	0.00197088			0
		6022.44	0.0016424			0
		6023.09	0.00131392			0
		6023.75	0.000985442			0
		6024.41	0.000656961			0
		6025.06	0.000328481			0
		6025.72	0.000328481			0
		6026.38	0.000328481			0
		6027.03	0			0
		6027.69	0			0
		6028.34	0			0
		6029	0			0
		6029.66	0			0
		6030.31	0			0
		6030.97	0			0
		6031.62	0.000656961			0
		6032.28	0.00295633			0
		6032.94	0.00985442			0
		6033.59	0.0243076			0
		6034.25	0.0453303			0
		6034.91	0.0660246			0
		6035.56	0.0785069			0
		6036.22	0.0824486			0
		6036.88	0.0857334			0
		6037.53	0.0909891			0
		6038.19	0.0946024			0
		6038.84	0.0959163			0
		6039.5	0.0978872			0
		6040.16	0.101172			0
		6040.81	0.100844			0
		6041.47	0.0883613			0
		6042.12	0.0614259			0
		6042.78	0.0321911			0
		6043.44	0.0131392			0
		6044.09	0.00525569			0
		6044.75	0.00328481			0
		6045.41	0.00295633			0
		6046.06	0.00229936			0
		6046.72	0.00131392			0
		6047.38	0.000656961			0
		6048.03	0.000328481			0
		6048.69	0			0
		6049.34	0			0
		6050	0			0
		6050.66	0			0
		6051.31	0			0
		6051.97	0			0
		6052.62	0			0
		6053.28	0			0
		6053.94	0			0
		6054.59	0			0
		6055.25	0			0
		6055.91	0			0
		6056.56	0			0
		6057.22	0			0
		6057.88	0			0
		6058.53	0			0
		6059.19	0			0
		6059.84	0			0
		6060.5	0			0.00162493
		6061.16	0			0.00162493
		6061.81	0			0.00162493
		6062.47	0			0.00162493
		6063.12	0			0.00162493
		6063.78	0			0.00162493
		6064.44	0			0.00162493
		6065.09	0			0.00162493
		6065.75	0			0.00162493
		6066.41	0			0.00162493
		6067.06	0			0.00162493
		6067.72	0			0.00162493
		6068.38	0			0.00162493
		6069.03	0			0.00162493
		6069.69	0			0.00162493
		6070.34	0			0.00162493
		6071	0			0.00162493
		6071.66	0			0.00162493
		6072.31	0			0.00162493
		6072.97	0			0.00162493
		6073.62	0			0.00162493
		6074.28	0			0
		6074.94	0			0.00162493
		6075.59	0			0.00162493
		6076.25	0			0.00162493
		6076.91	0			0.00162493
		6077.56	0			0.00162493
		6078.22	0			0.00162493
		6078.88	0			0.00162493
		6079.53	0			0.00162493
		6080.19	0			0
		6080.84	0			0
		6081.5	0			0
		6082.16	0			0
		6082.81	0			0
		6083.47	0			0
		6084.12	0			0
		6084.78	0			0
		6085.44	0			0
		6086.09	0			0
		6086.75	0			0
		6087.41	0			0
		6088.06	0			0
		6088.72	0			0
		6089.38	0			0
		6090.03	0			0
		6090.69	0			0
		6091.34	0			0
		6092	0			0
		6092.66	0			0
		6093.31	0			0
		6093.97	0			0
		6094.62	0			0
		6095.28	0			0
		6095.94	0			0
		6096.59	0			0
		6097.25	0			0
		6097.91	0			0
		6098.56	0			0
		6099.22	0			0
		6099.88	0			0
		6100.53	0			0
		6101.19	0			0
		6101.84	0			0
		6102.5	0			0
		6103.16	0			0
		6103.81	0			0
		6104.47	0			0
		6105.12	0			0
		6105.78	0			0
		6106.44	0			0
		6107.09	0			0
		6107.75	0			0
		6108.41	0			0
		6109.06	0			0
		6109.72	0			0
		6110.38	0			0
		6111.03	0			0
		6111.69	0			0
		6112.34	0			0
		6113	0			0
		6113.66	0			0
		6114.31	0			0
		6114.97	0			0
		6115.62	0			0
		6116.28	0			0
		6116.94	0			0
		6117.59	0			0
		6118.25	0			0
		6118.91	0			0
		6119.56	0			0
		6120.22	0			0
		6120.88	0			0
		6121.53	0			0
		6122.19	0			0
		6122.84	0			0
		6123.5	0			0
		6124.16	0			0
		6124.81	0			0
		6125.47	0			0
		6126.12	0			0
		6126.78	0			0
		6127.44	0			0
		6128.09	0			0
		6128.75	0			0
		6129.41	0			0
		6130.06	0			0
		6130.72	0			0
		6131.38	0			0
		6132.03	0			0
		6132.69	0			0
		6133.34	0			0
		6134	0			0
		6134.66	0			0
		6135.31	0			0
		6135.97	0			0
		6136.62	0			0
		6137.28	0			0
		6137.94	0			0
		6138.59	0			0
		6139.25	0			0
		6139.91	0			0
		6140.56	0			0
		6141.22	0			0
		6141.88	0			0
		6142.53	0			0
		6143.19	0			0
		6143.84	0			0
		6144.5	0			0
		6145.16	0			0
		6145.81	0			0
		6146.47	0			0
		6147.12	0			0
		6147.78	0			0
		6148.44	0			0
		6149.09	0			0
		6149.75	0			0
		6150.41	0			0
		6151.06	0			0
		6151.72	0			0
		6152.38	0			0
		6153.03	0			0
		6153.69	0			0
		6154.34	0			0
		6155	0			0
		6155.66	0			0
		6156.31	0			0
		6156.97	0			0
		6157.62	0			0
		6158.28	0			0
		6158.94	0			0
		6159.59	0			0
		6160.25	0			0
		6160.91	0			0
		6161.56	0			0
		6162.22	0			0
		6162.88	0			0
		6163.53	0.000328481			0
		6164.19	0.000328481			0
		6164.84	0.000656961			0
		6165.5	0.00131392			0.00162493
		6166.16	0.00262784			0.00162493
		6166.81	0.00558417			0.00162493
		6167.47	0.0111683			0.00162493
		6168.12	0.0200373			0.00162493
		6168.78	0.0305487			0.00162493
		6169.44	0.0397462			0.00162493
		6170.09	0.0453303			0.00162493
		6170.75	0.0482866			0.00162493
		6171.41	0.0522284			0.00162493
		6172.06	0.0610974			0.00162493
		6172.72	0.0771929			0.00162493
		6173.38	0.100515			0.00162493
		6174.03	0.124823			0.00162493
		6174.69	0.142232			0.00162493
		6175.34	0.148145			0.00162493
		6176	0.144531			0.00162493
		6176.66	0.134677			0.00162493
		6177.31	0.12548			0.00162493
		6177.97	0.118253			0.00162493
		6178.62	0.107742			0.00162493
		6179.28	0.0913176			0.00162493
		6179.94	0.0702948			0.00162493
		6180.59	0.0496006			0.00162493
		6181.25	0.0305487			0.00162493
		6181.91	0.0154386			0.00162493
		6182.56	0.00624113			0.00162493
		6183.22	0.00229936			0.00162493
		6183.88	0.000656961			0.00162493
		6184.53	0.000328481			0.00162493
		6185.19	0			0.00162493
		6185.84	0			0.00162493
		6186.5	0			0.00162493
		6187.16	0			0.00162493
		6187.81	0			0
		6188.47	0			0
		6189.12	0			0
		6189.78	0			0
		6190.44	0			0
		6191.09	0			0
		6191.75	0			0
		6192.41	0			0
		6193.06	0			0
		6193.72	0			0
		6194.38	0			0
		6195.03	0			0
		6195.69	0			0
		6196.34	0			0
		6197	0			0
		6197.66	0.000328481			0
		6198.31	0.000656961			0
		6198.97	0.0016424			0
		6199.62	0.00262784			0
		6200.28	0.00427025			0
		6200.94	0.00525569			0
		6201.59	0.00591265			0
		6202.25	0.00624113			0
		6202.91	0.00591265			0
		6203.56	0.00591265			0
		6204.22	0.00624113			0
		6204.88	0.00689809			0
		6205.53	0.00821201			0
		6206.19	0.00952594			0
		6206.84	0.0101829			0
		6207.5	0.0101829			0
		6208.16	0.0101829			0
		6208.81	0.00985442			0
		6209.47	0.00919746			0
		6210.12	0.00821201			0
		6210.78	0.00722657			0
		6211.44	0.00591265			0
		6212.09	0.00492721			0
		6212.75	0.00427025			0
		6213.41	0.00394177			0
		6214.06	0.00361329			0
		6214.72	0.00328481			0
		6215.38	0.00262784			0
		6216.03	0.00229936			0
		6216.69	0.0016424			0
		6217.34	0.00131392			0
		6218	0.000985442			0
		6218.66	0.000656961			0
		6219.31	0.000328481			0
		6219.97	0.000328481			0
		6220.62	0			0
		6221.28	0			0
		6221.94	0			0
		6222.59	0			0
		6223.25	0			0
		6223.91	0			0
		6224.56	0			0
		6225.22	0			0
		6225.88	0			0
		6226.53	0			0
		6227.19	0			0
		6227.84	0			0
		6228.5	0			0
		6229.16	0			0
		6229.81	0			0
		6230.47	0			0
		6231.12	0			0
		6231.78	0			0
		6232.44	0			0
		6233.09	0			0
		6233.75	0			0
		6234.41	0			0
		6235.06	0			0
		6235.72	0			0
		6236.38	0			0
		6237.03	0			0
		6237.69	0			0
		6238.34	0			0
		6239	0			0
		6239.66	0			0
		6240.31	0			0
		6240.97	0			0
		6241.62	0.000328481			0
		6242.28	0.000656961			0
		6242.94	0.00131392			0
		6243.59	0.00229936			0
		6244.25	0.00394177			0
		6244.91	0.00624113			0
		6245.56	0.00886898			0
		6246.22	0.0114968			0
		6246.88	0.0137962			0
		6247.53	0.0147816			0
		6248.19	0.0144531			0
		6248.84	0.0131392			0
		6249.5	0.0121538			0
		6250.16	0.0108399			0.00162493
		6250.81	0.00919746			0.00162493
		6251.47	0.00689809			0.00162493
		6252.12	0.00525569			0.00162493
		6252.78	0.00394177			0.00162493
		6253.44	0.00295633			0.00162493
		6254.09	0.00229936			0.00324987
		6254.75	0.0016424			0.00324987
		6255.41	0.00131392			0.0048748
		6256.06	0.000656961			0.0048748
		6256.72	0.000328481			0.0048748
		6257.38	0			0.0048748
		6258.03	0			0.00649973
		6258.69	0			0.00649973
		6259.34	0			0.0048748
		6260	0			0.0048748
		6260.66	0			0.0048748
		6261.31	0			0.00324987
		6261.97	0			0.00324987
		6262.62	0			0.00324987
		6263.28	0			0.00324987
		6263.94	0			0.00324987
		6264.59	0			0.00324987
		6265.25	0			0.00324987
		6265.91	0			0.00324987
		6266.56	0			0.00162493
		6267.22	0			0.00162493
		6267.88	0			0.00162493
		6268.53	0			0.00162493
		6269.19	0			0.00162493
		6269.84	0			0.00162493
		6270.5	0			0.00162493
		6271.16	0			0.00162493
		6271.81	0			0.00162493
		6272.47	0			0.00162493
		6273.12	0			0.00162493
		6273.78	0			0.00162493
		6274.44	0			0.00162493
		6275.09	0			0.00162493
		6275.75	0			0.00162493
		6276.41	0			0.00162493
		6277.06	0			0.00162493
		6277.72	0			0.00162493
		6278.38	0			0.00162493
		6279.03	0			0.00162493
		6279.69	0.000328481			0.00162493
		6280.34	0.000328481			0.00162493
		6281	0.000656961			0.00162493
		6281.66	0.000656961			0
		6282.31	0.000656961			0
		6282.97	0.000656961			0
		6283.62	0.000656961			0
		6284.28	0.000985442			0
		6284.94	0.00131392			0
		6285.59	0.00131392			0
		6286.25	0.000985442			0
		6286.91	0.000985442			0
		6287.56	0.000656961			0
		6288.22	0.000328481			0
		6288.88	0.000328481			0
		6289.53	0.000328481			0
		6290.19	0			0
		6290.84	0			0
		6291.5	0			0
		6292.16	0			0
		6292.81	0			0
		6293.47	0			0
		6294.12	0			0
		6294.78	0			0
		6295.44	0			0
		6296.09	0			0
		6296.75	0			0
		6297.41	0			0
		6298.06	0			0
		6298.72	0			0
		6299.38	0			0
		6300.03	0			0
		6300.69	0			0
		6301.34	0			0
		6302	0			0
		6302.66	0			0
		6303.31	0			0
		6303.97	0			0
		6304.62	0			0
		6305.28	0			0
		6305.94	0			0
		6306.59	0			0
		6307.25	0			0
		6307.91	0			0
		6308.56	0			0
		6309.22	0			0
		6309.88	0			0
		6310.53	0			0
[truncated: 142,765 more rows]

## Sheet: 5d
			Normalized intensity (%)
		m/z	roGFP2(C205S) + Tum1			roGFP2(C205S) + Tum1 + 3MP
		5000	0.00107857			0
		5000.66	0.000808931			0
		5001.31	0.000539287			0
		5001.97	0.000539287			0
		5002.62	0.000269644			0
		5003.28	0.000269644			0
		5003.94	0.000269644			0
		5004.59	0			0
		5005.25	0			0
		5005.91	0			0
		5006.56	0			0
		5007.22	0			0
		5007.88	0			0
		5008.53	0			0
		5009.19	0			0
		5009.84	0			0
		5010.5	0			0
		5011.16	0			0
		5011.81	0			0
		5012.47	0			0
		5013.12	0			0
		5013.78	0			0
		5014.44	0			0
		5015.09	0			0
		5015.75	0			0
		5016.41	0			0
		5017.06	0			0
		5017.72	0			0
		5018.38	0			0
		5019.03	0			0
		5019.69	0			0
		5020.34	0			0
		5021	0			0
		5021.66	0			0
		5022.31	0			0
		5022.97	0			0
		5023.62	0			0
		5024.28	0			0
		5024.94	0			0
		5025.59	0			0
		5026.25	0			0
		5026.91	0			0
		5027.56	0			0
		5028.22	0			0
		5028.88	0			0
		5029.53	0			0
		5030.19	0			0
		5030.84	0			0
		5031.5	0			0
		5032.16	0			0
		5032.81	0			0
		5033.47	0			0
		5034.12	0			0
		5034.78	0			0
		5035.44	0			0
		5036.09	0			0
		5036.75	0			0
		5037.41	0			0
		5038.06	0			0
		5038.72	0			0
		5039.38	0			0
		5040.03	0			0
		5040.69	0			0
		5041.34	0			0
		5042	0			0
		5042.66	0			0
		5043.31	0			0
		5043.97	0			0
		5044.62	0			0
		5045.28	0			0
		5045.94	0			0
		5046.59	0			0
		5047.25	0			0
		5047.91	0			0
		5048.56	0			0
		5049.22	0			0
		5049.88	0			0
		5050.53	0			0
		5051.19	0			0
		5051.84	0			0
		5052.5	0			0
		5053.16	0			0
		5053.81	0			0
		5054.47	0			0
		5055.12	0			0
		5055.78	0			0
		5056.44	0			0
		5057.09	0			0
		5057.75	0			0
		5058.41	0			0
		5059.06	0			0
		5059.72	0			0.00129324
		5060.38	0			0.00258649
		5061.03	0			0.00387973
		5061.69	0			0.00775946
		5062.34	0			0.0116392
		5063	0			0.0142257
		5063.66	0			0.0142257
		5064.31	0			0.0116392
		5064.97	0			0.0090527
		5065.62	0			0.00646621
		5066.28	0			0.00517297
		5066.94	0			0.00517297
		5067.59	0			0.00387973
		5068.25	0			0.00517297
		5068.91	0			0.00775946
		5069.56	0			0.0103459
		5070.22	0			0.0129324
		5070.88	0			0.0142257
		5071.53	0			0.0129324
		5072.19	0			0.0129324
		5072.84	0			0.0129324
		5073.5	0			0.0116392
		5074.16	0			0.0090527
		5074.81	0			0.00775946
		5075.47	0			0.00517297
		5076.12	0			0.00387973
		5076.78	0			0.00258649
		5077.44	0			0.00258649
		5078.09	0			0.00258649
		5078.75	0			0.00129324
		5079.41	0			0.00129324
		5080.06	0			0.00258649
		5080.72	0.000269644			0.00258649
		5081.38	0.000269644			0.00387973
		5082.03	0.000269644			0.00646621
		5082.69	0.000269644			0.00775946
		5083.34	0.000269644			0.0103459
		5084	0.000269644			0.0142257
		5084.66	0.000539287			0.0206919
		5085.31	0.00107857			0.0297446
		5085.97	0.00242679			0.042677
		5086.62	0.00404465			0.0581959
		5087.28	0.00539287			0.0763013
		5087.94	0.00566251			0.0931135
		5088.59	0.00485358			0.109926
		5089.25	0.00323572			0.131911
		5089.91	0.00215715			0.164242
		5090.56	0.00134822			0.209505
		5091.22	0.00107857			0.253476
		5091.88	0.00107857			0.27934
		5092.53	0.00107857			0.278047
		5093.19	0.00107857			0.262528
		5093.84	0.00107857			0.248303
		5094.5	0.00107857			0.23537
		5095.16	0.00107857			0.212092
		5095.81	0.000808931			0.173295
		5096.47	0.000808931			0.131911
		5097.12	0.000808931			0.100873
		5097.78	0.000808931			0.0814743
		5098.44	0.000808931			0.0672486
		5099.09	0.000808931			0.053023
		5099.75	0.00107857			0.0387973
		5100.41	0.00107857			0.0258649
		5101.06	0.00161786			0.0168122
		5101.72	0.0018875			0.0103459
		5102.38	0.0018875			0.00646621
		5103.03	0.0018875			0.00387973
		5103.69	0.00215715			0.00258649
		5104.34	0.00242679			0.00129324
		5105	0.00323572			0.00129324
		5105.66	0.00404465			0
		5106.31	0.00485358			0
		5106.97	0.00647144			0
		5107.62	0.00808931			0
		5108.28	0.00970717			0
		5108.94	0.011325			0
		5109.59	0.0134822			0
		5110.25	0.0167179			0
		5110.91	0.0223804			0
		5111.56	0.0288519			0.00129324
		5112.22	0.0342447			0.00129324
		5112.88	0.0390983			0.00258649
		5113.53	0.0474573			0.00258649
		5114.19	0.062018			0.00258649
		5114.84	0.0792752			0.00129324
		5115.5	0.0919484			0.00129324
		5116.16	0.0949145			0.00129324
		5116.81	0.0900609			0.00129324
		5117.47	0.0803538			0
		5118.12	0.0692984			0.00129324
		5118.78	0.0595912			0.00129324
		5119.44	0.0531198			0.00129324
		5120.09	0.0501537			0
		5120.75	0.0509626			0
		5121.41	0.0550073			0
		5122.06	0.0593216			0
		5122.72	0.0622877			0
		5123.38	0.0628269			0
		5124.03	0.0579734			0
		5124.69	0.0466483			0
		5125.34	0.0318179			0
		5126	0.0186054			0
		5126.66	0.00943752			0
		5127.31	0.0043143			0
		5127.97	0.00161786			0
		5128.62	0.000539287			0
		5129.28	0.000269644			0
		5129.94	0			0
		5130.59	0			0
		5131.25	0			0
		5131.91	0			0
		5132.56	0			0
		5133.22	0			0
		5133.88	0			0
		5134.53	0			0
		5135.19	0			0
		5135.84	0			0
		5136.5	0			0
		5137.16	0			0
		5137.81	0			0
		5138.47	0			0
		5139.12	0			0
		5139.78	0			0
		5140.44	0			0
		5141.09	0			0
		5141.75	0			0
		5142.41	0			0
		5143.06	0			0
		5143.72	0			0
		5144.38	0			0
		5145.03	0			0
		5145.69	0			0
		5146.34	0			0
		5147	0			0
		5147.66	0			0
		5148.31	0			0
		5148.97	0			0
		5149.62	0			0
		5150.28	0			0
		5150.94	0			0
		5151.59	0			0
		5152.25	0			0
		5152.91	0			0
		5153.56	0			0
		5154.22	0			0
		5154.88	0			0
		5155.53	0			0
		5156.19	0			0
		5156.84	0			0
		5157.5	0			0
		5158.16	0			0
		5158.81	0			0
		5159.47	0			0
		5160.12	0			0
		5160.78	0			0
		5161.44	0			0
		5162.09	0			0
		5162.75	0			0
		5163.41	0			0
		5164.06	0			0
		5164.72	0			0
		5165.38	0			0
		5166.03	0			0
		5166.69	0			0
		5167.34	0			0
		5168	0			0
		5168.66	0			0
		5169.31	0			0
		5169.97	0			0
		5170.62	0			0
		5171.28	0			0
		5171.94	0			0
		5172.59	0			0
		5173.25	0			0
		5173.91	0			0
		5174.56	0			0
		5175.22	0			0
		5175.88	0			0
		5176.53	0			0
		5177.19	0			0
		5177.84	0			0
		5178.5	0			0
		5179.16	0			0
		5179.81	0			0
		5180.47	0			0
		5181.12	0			0
		5181.78	0			0
		5182.44	0			0
		5183.09	0			0
		5183.75	0			0
		5184.41	0			0
		5185.06	0			0
		5185.72	0			0.00129324
		5186.38	0			0.00129324
		5187.03	0			0.00258649
		5187.69	0			0.00387973
		5188.34	0			0.00646621
		5189	0			0.0103459
		5189.66	0			0.0193986
		5190.31	0			0.0323311
		5190.97	0			0.04785
		5191.62	0			0.0633689
		5192.28	0			0.0737148
		5192.94	0			0.0737148
		5193.59	0			0.0672486
		5194.25	0			0.0581959
		5194.91	0			0.0517297
		5195.56	0			0.04785
		5196.22	0			0.0439703
		5196.88	0			0.0387973
		5197.53	0			0.0336243
		5198.19	0			0.0271581
		5198.84	0			0.0219851
		5199.5	0			0.0206919
		5200.16	0			0.0245716
		5200.81	0			0.0336243
		5201.47	0			0.04785
		5202.12	0			0.0698351
		5202.78	0			0.0995797
		5203.44	0			0.137084
		5204.09	0			0.177174
		5204.75	0			0.206919
		5205.41	0			0.210799
		5206.06	0			0.18752
		5206.72	0			0.157776
		5207.38	0			0.137084
		5208.03	0			0.121565
		5208.69	0			0.100873
		5209.34	0			0.0775946
		5210	0			0.0581959
		5210.66	0			0.0439703
		5211.31	0			0.0362108
		5211.97	0			0.0297446
		5212.62	0			0.0219851
		5213.28	0			0.0155189
		5213.94	0			0.0103459
		5214.59	0			0.00646621
		5215.25	0			0.00517297
		5215.91	0			0.00517297
		5216.56	0			0.00517297
		5217.22	0			0.00775946
		5217.88	0			0.0103459
		5218.53	0			0.0129324
		5219.19	0			0.0142257
		5219.84	0			0.0129324
		5220.5	0			0.0116392
		5221.16	0			0.0103459
		5221.81	0			0.00775946
		5222.47	0			0.00646621
		5223.12	0			0.00387973
		5223.78	0			0.00258649
		5224.44	0			0.00129324
		5225.09	0			0.00129324
		5225.75	0			0
		5226.41	0			0
		5227.06	0			0
		5227.72	0			0
		5228.38	0			0
		5229.03	0			0
		5229.69	0			0
		5230.34	0			0
		5231	0			0
		5231.66	0			0
		5232.31	0			0
		5232.97	0			0
		5233.62	0			0
		5234.28	0			0
		5234.94	0			0
		5235.59	0			0
		5236.25	0			0
		5236.91	0			0
		5237.56	0			0
		5238.22	0			0
		5238.88	0			0
		5239.53	0			0
		5240.19	0			0
		5240.84	0			0
		5241.5	0			0
		5242.16	0			0
		5242.81	0			0
		5243.47	0			0
		5244.12	0			0
		5244.78	0			0
		5245.44	0			0
		5246.09	0			0
		5246.75	0			0
		5247.41	0			0
		5248.06	0			0
		5248.72	0			0
		5249.38	0			0
		5250.03	0			0
		5250.69	0			0
		5251.34	0			0
		5252	0			0
		5252.66	0			0
		5253.31	0			0
		5253.97	0			0
		5254.62	0			0
		5255.28	0			0
		5255.94	0			0
		5256.59	0			0
		5257.25	0			0
		5257.91	0			0
		5258.56	0			0
		5259.22	0			0
		5259.88	0			0
		5260.53	0			0
		5261.19	0			0
		5261.84	0			0
		5262.5	0			0
		5263.16	0			0
		5263.81	0			0
		5264.47	0			0
		5265.12	0			0
		5265.78	0			0
		5266.44	0			0
		5267.09	0			0
		5267.75	0			0
		5268.41	0			0
		5269.06	0			0
		5269.72	0.000269644			0
		5270.38	0.000269644			0
		5271.03	0.000269644			0
		5271.69	0.000269644			0
		5272.34	0.000269644			0
		5273	0.000269644			0
		5273.66	0.000269644			0
		5274.31	0.000269644			0
		5274.97	0.000269644			0
		5275.62	0.000269644			0
		5276.28	0.000269644			0
		5276.94	0.000269644			0
		5277.59	0.000269644			0
		5278.25	0.000269644			0
		5278.91	0.000269644			0
		5279.56	0.000269644			0
		5280.22	0.000269644			0
		5280.88	0.000269644			0
		5281.53	0			0
		5282.19	0			0
		5282.84	0			0.00129324
		5283.5	0			0.00258649
		5284.16	0.000269644			0.00387973
		5284.81	0.000539287			0.00517297
		5285.47	0.000808931			0.00517297
		5286.12	0.00107857			0.00517297
		5286.78	0.00134822			0.00517297
		5287.44	0.00134822			0.00387973
		5288.09	0.00161786			0.00387973
		5288.75	0.0018875			0.00387973
		5289.41	0.0018875			0.00387973
		5290.06	0.00161786			0.00387973
		5290.72	0.00107857			0.00387973
		5291.38	0.000539287			0.00258649
		5292.03	0.000269644			0.00258649
		5292.69	0.000269644			0.00258649
		5293.34	0.000269644			0.00258649
		5294	0.000269644			0.00258649
		5294.66	0.000269644			0.00258649
		5295.31	0			0.00258649
		5295.97	0			0.00387973
		5296.62	0			0.00387973
		5297.28	0			0.00387973
		5297.94	0			0.00517297
		5298.59	0			0.00517297
		5299.25	0			0.00517297
		5299.91	0			0.00646621
		5300.56	0			0.00646621
		5301.22	0			0.00775946
		5301.88	0			0.0090527
		5302.53	0			0.0116392
		5303.19	0			0.0142257
		5303.84	0			0.0155189
		5304.5	0			0.0155189
		5305.16	0			0.0168122
		5305.81	0			0.0181054
		5306.47	0			0.0206919
		5307.12	0			0.0232784
		5307.78	0			0.0258649
		5308.44	0			0.0271581
		5309.09	0			0.0284513
		5309.75	0			0.0284513
		5310.41	0			0.0284513
		5311.06	0			0.0271581
		5311.72	0			0.0258649
		5312.38	0			0.0219851
		5313.03	0			0.0168122
		5313.69	0			0.0142257
		5314.34	0			0.0142257
		5315	0			0.0129324
		5315.66	0			0.0129324
		5316.31	0			0.0116392
		5316.97	0			0.0142257
		5317.62	0			0.0193986
		5318.28	0.000269644			0.0323311
		5318.94	0.000269644			0.0543162
		5319.59	0.000269644			0.0879405
		5320.25	0.000539287			0.126738
		5320.91	0.000539287			0.155189
		5321.56	0.000808931			0.162949
		5322.22	0.000808931			0.160362
		5322.88	0.000539287			0.159069
		5323.53	0.000539287			0.162949
		5324.19	0.000269644			0.164242
		5324.84	0			0.157776
		5325.5	0			0.142257
		5326.16	0			0.124151
		5326.81	0			0.107339
		5327.47	0			0.0866473
		5328.12	0			0.0646621
		5328.78	0			0.0465567
		5329.44	0			0.0349176
		5330.09	0			0.0297446
		5330.75	0			0.0258649
		5331.41	0			0.0206919
		5332.06	0			0.0142257
		5332.72	0			0.0103459
		5333.38	0			0.00646621
		5334.03	0			0.00387973
		5334.69	0			0.00258649
		5335.34	0			0.00258649
		5336	0			0.00258649
		5336.66	0			0.00258649
		5337.31	0			0.00258649
		5337.97	0			0.00129324
		5338.62	0			0.00129324
		5339.28	0			0
		5339.94	0			0
		5340.59	0			0
		5341.25	0			0
		5341.91	0			0
		5342.56	0			0
		5343.22	0			0
		5343.88	0			0
		5344.53	0			0
		5345.19	0			0
		5345.84	0			0
		5346.5	0			0
		5347.16	0			0
		5347.81	0			0
		5348.47	0			0
		5349.12	0			0
		5349.78	0			0
		5350.44	0			0
		5351.09	0			0
		5351.75	0			0
		5352.41	0			0
		5353.06	0			0
		5353.72	0			0
		5354.38	0			0
		5355.03	0			0
		5355.69	0			0
		5356.34	0			0
		5357	0			0
		5357.66	0			0
		5358.31	0			0
		5358.97	0			0
		5359.62	0			0
		5360.28	0			0
		5360.94	0			0
		5361.59	0			0
		5362.25	0			0
		5362.91	0			0
		5363.56	0			0
		5364.22	0			0
		5364.88	0			0
		5365.53	0			0
		5366.19	0			0
		5366.84	0			0
		5367.5	0			0
		5368.16	0			0
		5368.81	0			0
		5369.47	0			0
		5370.12	0			0
		5370.78	0			0
		5371.44	0			0
		5372.09	0			0
		5372.75	0			0
		5373.41	0			0
		5374.06	0			0
		5374.72	0			0
		5375.38	0			0
		5376.03	0			0
		5376.69	0			0
		5377.34	0			0
		5378	0			0
		5378.66	0			0
		5379.31	0			0
		5379.97	0			0
		5380.62	0			0
		5381.28	0			0
		5381.94	0			0
		5382.59	0			0
		5383.25	0			0
		5383.91	0			0
		5384.56	0			0
		5385.22	0			0
		5385.88	0			0
		5386.53	0			0
		5387.19	0			0
		5387.84	0			0
		5388.5	0			0
		5389.16	0			0
		5389.81	0			0
		5390.47	0			0
		5391.12	0			0
		5391.78	0			0
		5392.44	0			0
		5393.09	0			0
		5393.75	0			0
		5394.41	0			0
		5395.06	0			0
		5395.72	0			0
		5396.38	0			0
		5397.03	0			0
		5397.69	0			0
		5398.34	0			0
		5399	0			0
		5399.66	0			0
		5400.31	0			0
		5400.97	0			0
		5401.62	0			0
		5402.28	0			0
		5402.94	0			0
		5403.59	0			0
		5404.25	0			0
		5404.91	0			0
		5405.56	0			0
		5406.22	0			0
		5406.88	0			0
		5407.53	0			0
		5408.19	0			0
		5408.84	0			0
		5409.5	0			0
		5410.16	0			0
		5410.81	0			0
		5411.47	0			0
		5412.12	0			0
		5412.78	0			0.00129324
		5413.44	0			0.00129324
		5414.09	0			0.00129324
		5414.75	0			0.00129324
		5415.41	0			0.00129324
		5416.06	0			0.00129324
		5416.72	0			0.00129324
		5417.38	0			0.00258649
		5418.03	0			0.00517297
		5418.69	0			0.0116392
		5419.34	0			0.0206919
		5420	0			0.0310378
		5420.66	0			0.042677
		5421.31	0			0.0569027
		5421.97	0			0.0750081
		5422.62	0			0.0969932
		5423.28	0			0.117685
		5423.94	0			0.128031
		5424.59	0			0.121565
		5425.25	0			0.102166
		5425.91	0			0.0814743
		5426.56	0			0.0672486
		5427.22	0			0.0594892
		5427.88	0			0.053023
		5428.53	0			0.04785
		5429.19	0.000269644			0.0387973
		5429.84	0.000269644			0.0284513
		5430.5	0.000269644			0.0193986
		5431.16	0.000539287			0.0116392
		5431.81	0.000539287			0.0090527
		5432.47	0.000808931			0.0103459
		5433.12	0.000808931			0.0142257
		5433.78	0.00107857			0.0181054
		5434.44	0.000808931			0.0181054
		5435.09	0.000808931			0.0142257
		5435.75	0.000808931			0.0103459
		5436.41	0.000808931			0.00646621
		5437.06	0.000808931			0.00387973
		5437.72	0.00107857			0.00258649
		5438.38	0.00161786			0.00387973
		5439.03	0.00242679			0.00517297
		5439.69	0.00377501			0.0090527
		5440.34	0.00512323			0.0193986
		5441	0.00728038			0.0387973
		5441.66	0.00970717			0.0724216
		5442.31	0.0124036			0.118978
		5442.97	0.0148304			0.177174
		5443.62	0.0161786			0.256062
		5444.28	0.0172572			0.37504
		5444.94	0.0183358			0.537989
		5445.59	0.018875			0.699644
		5446.25	0.0183358			0.812156
		5446.91	0.0167179			0.878112
		5447.56	0.0140215			0.90139
		5448.22	0.0102465			0.848367
		5448.88	0.00701073			0.702231
		5449.53	0.00458394			0.508244
		5450.19	0.00269644			0.32719
		5450.84	0.00161786			0.1914
		5451.5	0.00107857			0.113805
		5452.16	0.000539287			0.0840608
		5452.81	0.000539287			0.0814743
		5453.47	0.000539287			0.0931135
		5454.12	0.000539287			0.115099
		5454.78	0.000808931			0.153896
		5455.44	0.00107857			0.218558
		5456.09	0.00134822			0.311672
		5456.75	0.00242679			0.420304
		5457.41	0.0043143			0.537989
		5458.06	0.00808931			0.671193
		5458.72	0.0134822			0.827675
		5459.38	0.019684			0.960879
		5460.03	0.0239983			0.980278
		5460.69	0.0231893			0.856127
		5461.34	0.0177965			0.659554
		5462	0.0110554			0.473327
		5462.66	0.00593216			0.33107
		5463.31	0.00296608			0.227611
		5463.97	0.00134822			0.152603
		5464.62	0.000539287			0.0969932
		5465.28	0.000269644			0.0581959
		5465.94	0.000269644			0.0336243
		5466.59	0			0.0219851
		5467.25	0			0.0168122
		5467.91	0			0.0155189
		5468.56	0			0.0155189
		5469.22	0			0.0168122
		5469.88	0			0.0168122
		5470.53	0			0.0168122
		5471.19	0			0.0155189
		5471.84	0			0.0129324
		5472.5	0			0.0116392
		5473.16	0			0.0116392
		5473.81	0			0.0116392
		5474.47	0			0.0116392
		5475.12	0			0.0103459
		5475.78	0			0.0103459
		5476.44	0			0.0090527
		5477.09	0			0.00646621
		5477.75	0			0.00517297
		5478.41	0			0.00258649
		5479.06	0			0.00129324
		5479.72	0			0.00129324
		5480.38	0			0
		5481.03	0			0
		5481.69	0			0
		5482.34	0			0
		5483	0			0
		5483.66	0			0
		5484.31	0			0
		5484.97	0			0
		5485.62	0			0
		5486.28	0			0
		5486.94	0			0
		5487.59	0			0
		5488.25	0			0
		5488.91	0			0
		5489.56	0			0
		5490.22	0			0
		5490.88	0			0
		5491.53	0			0
		5492.19	0			0
		5492.84	0			0
		5493.5	0			0
		5494.16	0			0
		5494.81	0			0
		5495.47	0			0
		5496.12	0			0
		5496.78	0.000269644			0
		5497.44	0.000269644			0
		5498.09	0.000269644			0
		5498.75	0			0
		5499.41	0			0
		5500.06	0			0
		5500.72	0			0
		5501.38	0			0
		5502.03	0			0
		5502.69	0			0
		5503.34	0			0
		5504	0			0
		5504.66	0			0
		5505.31	0			0
		5505.97	0			0
		5506.62	0			0
		5507.28	0			0
		5507.94	0			0
		5508.59	0			0
		5509.25	0			0
		5509.91	0			0
		5510.56	0			0
		5511.22	0			0
		5511.88	0			0
		5512.53	0			0
		5513.19	0			0
		5513.84	0			0
		5514.5	0			0
		5515.16	0			0
		5515.81	0			0
		5516.47	0			0
		5517.12	0			0
		5517.78	0			0
		5518.44	0			0
		5519.09	0			0
		5519.75	0			0
		5520.41	0			0
		5521.06	0			0
		5521.72	0			0
		5522.38	0			0
		5523.03	0			0
		5523.69	0			0
		5524.34	0			0
		5525	0			0
		5525.66	0			0
		5526.31	0			0
		5526.97	0			0
		5527.62	0			0
		5528.28	0			0
		5528.94	0			0
		5529.59	0			0
		5530.25	0			0
		5530.91	0			0
		5531.56	0			0
		5532.22	0			0
		5532.88	0			0
		5533.53	0			0
		5534.19	0			0
		5534.84	0			0
		5535.5	0			0
		5536.16	0			0
		5536.81	0			0
		5537.47	0			0
		5538.12	0			0
		5538.78	0			0
		5539.44	0			0
		5540.09	0			0
		5540.75	0			0
		5541.41	0			0
		5542.06	0			0
		5542.72	0			0
		5543.38	0			0
		5544.03	0			0
		5544.69	0			0
		5545.34	0			0
		5546	0			0
		5546.66	0			0
		5547.31	0			0
		5547.97	0			0
		5548.62	0			0
		5549.28	0			0
		5549.94	0			0
		5550.59	0			0
		5551.25	0			0
		5551.91	0			0
		5552.56	0			0
		5553.22	0			0
		5553.88	0			0
		5554.53	0			0
		5555.19	0			0
		5555.84	0			0
		5556.5	0			0
		5557.16	0			0
		5557.81	0			0
		5558.47	0			0
		5559.12	0			0
		5559.78	0			0
		5560.44	0			0
		5561.09	0			0
		5561.75	0			0
		5562.41	0			0
		5563.06	0			0
		5563.72	0			0
		5564.38	0			0
		5565.03	0			0
		5565.69	0			0
		5566.34	0			0
		5567	0			0
		5567.66	0			0.00129324
		5568.31	0			0.00258649
		5568.97	0			0.00387973
		5569.62	0			0.00646621
		5570.28	0			0.0090527
		5570.94	0			0.0129324
		5571.59	0			0.0168122
		5572.25	0			0.0206919
		5572.91	0			0.0271581
		5573.56	0			0.037504
		5574.22	0			0.0569027
		5574.88	0			0.0995797
		5575.53	0			0.173295
		5576.19	0			0.280634
		5576.84	0			0.419011
		5577.5	0			0.575493
		5578.16	0			0.730682
		5578.81	0			0.889751
		5579.47	0			1.0721
		5580.12	0			1.2622
		5580.78	0			1.40834
		5581.44	0			1.48594
		5582.09	0			1.55965
		5582.75	0			1.70708
		5583.41	0			1.90883
		5584.06	0			2.09117
		5584.72	0			2.24636
		5585.38	0			2.45845
		5586.03	0			2.82444
		5586.69	0			3.30165
		5587.34	0			3.68445
		5588	0			3.80084
		5588.66	0			3.68574
		5589.31	0			3.53055
		5589.97	0			3.47624
		5590.62	0			3.4646
		5591.28	0			3.32234
		5591.94	0			3.00162
		5592.59	0			2.60071
		5593.25	0			2.22179
		5593.91	0			1.89848
		5594.56	0.000539287			1.61397
		5595.22	0.00161786			1.36696
		5595.88	0.00377501			1.20401
		5596.53	0.00701073			1.12383
		5597.19	0.00943752			1.06175
		5597.84	0.0102465			0.963466
		5598.5	0.0102465			0.843194
		5599.16	0.0107857			0.733269
		5599.81	0.0118643			0.647915
		5600.47	0.0140215			0.596185
		5601.12	0.0169875			0.579373
		5601.78	0.0204929			0.603944
		5602.44	0.0248072			0.672486
		5603.09	0.0293911			0.759134
		5603.75	0.0334358			0.797931
		5604.41	0.0364019			0.731975
		5605.06	0.0382894			0.569027
		5605.72	0.0412555			0.385386
		5606.38	0.0458394			0.256062
		5607.03	0.0493448			0.199159
		5607.69	0.0485358			0.205626
		5608.34	0.0439519			0.254769
		5609	0.0366715			0.316844
		5609.66	0.0288519			0.360815
		5610.31	0.0215715			0.358228
		5610.97	0.0156393			0.306499
		5611.62	0.011325			0.230197
		5612.28	0.00781966			0.157776
		5612.94	0.00566251			0.108632
		5613.59	0.00458394			0.0814743
		5614.25	0.0043143			0.0672486
		5614.91	0.00458394			0.0581959
		5615.56	0.00512323			0.0491432
		5616.22	0.00566251			0.0400905
		5616.88	0.0062018			0.0297446
		5617.53	0.00647144			0.0219851
		5618.19	0.00647144			0.0155189
		5618.84	0.00728038			0.0103459
		5619.5	0.00889824			0.0103459
		5620.16	0.0118643			0.0142257
		5620.81	0.0156393			0.0284513
		5621.47	0.0199536			0.0698351
		5622.12	0.0242679			0.165535
		5622.78	0.0283126			0.340123
		5623.44	0.0315483			0.571613
		5624.09	0.0337054			0.769479
		5624.75	0.034784			0.822502
		5625.41	0.0361322			0.724216
		5626.06	0.0388287			0.57032
		5626.72	0.0415251			0.459101
		5627.38	0.0420644			0.42289
		5628.03	0.0404465			0.460394
		5628.69	0.0372108			0.553508
		5629.34	0.0339751			0.659554
		5630	0.0315483			0.70999
		5630.66	0.0299304			0.660847
		5631.31	0.0288519			0.548335
		5631.97	0.0280429			0.442289
		5632.62	0.027234			0.372454
		5633.28	0.0269644			0.329777
		5633.94	0.0277733			0.306499
		5634.59	0.0304697			0.297446
		5635.25	0.0345144			0.303912
		5635.91	0.038559			0.307792
		5636.56	0.0412555			0.29098
		5637.22	0.0417947			0.245716
		5637.88	0.0401769			0.182347
		5638.53	0.0366715			0.117685
		5639.19	0.0331662			0.0711284
		5639.84	0.0304697			0.0465567
		5640.5	0.0280429			0.0349176
		5641.16	0.0248072			0.0271581
		5641.81	0.0207626			0.0181054
		5642.47	0.0167179			0.0090527
		5643.12	0.0137518			0.00387973
		5643.78	0.011325			0.00129324
		5644.44	0.00943752			0
		5645.09	0.00755002			0
		5645.75	0.00593216			0
		5646.41	0.0043143			0
		5647.06	0.00323572			0
		5647.72	0.0018875			0
		5648.38	0.00107857			0
		5649.03	0.000539287			0
		5649.69	0.000269644			0
		5650.34	0.000269644			0
		5651	0			0
		5651.66	0			0
		5652.31	0			0
		5652.97	0			0
		5653.62	0			0
		5654.28	0			0
		5654.94	0			0
		5655.59	0			0
		5656.25	0			0
		5656.91	0			0
		5657.56	0			0
		5658.22	0			0
		5658.88	0			0
		5659.53	0			0
		5660.19	0			0
		5660.84	0			0
		5661.5	0			0
		5662.16	0			0
		5662.81	0			0
		5663.47	0			0
		5664.12	0			0
		5664.78	0			0
		5665.44	0			0
		5666.09	0			0
		5666.75	0			0
		5667.41	0			0
		5668.06	0			0
		5668.72	0			0
		5669.38	0			0
		5670.03	0			0
		5670.69	0			0
		5671.34	0			0
		5672	0			0
		5672.66	0			0
		5673.31	0			0
		5673.97	0			0
		5674.62	0			0
		5675.28	0			0
		5675.94	0			0
		5676.59	0			0
		5677.25	0			0
		5677.91	0			0
		5678.56	0			0
		5679.22	0			0
		5679.88	0			0
		5680.53	0			0
		5681.19	0			0
		5681.84	0			0
		5682.5	0			0
		5683.16	0			0
		5683.81	0			0
		5684.47	0			0
		5685.12	0			0
		5685.78	0			0
		5686.44	0			0
		5687.09	0			0
		5687.75	0			0
		5688.41	0			0
		5689.06	0			0
		5689.72	0			0
		5690.38	0			0
		5691.03	0			0
		5691.69	0			0
		5692.34	0			0
		5693	0			0
		5693.66	0			0
		5694.31	0			0
		5694.97	0			0
		5695.62	0			0
		5696.28	0			0
		5696.94	0			0
		5697.59	0			0
		5698.25	0			0
		5698.91	0			0
		5699.56	0			0
		5700.22	0			0
		5700.88	0			0
		5701.53	0			0
		5702.19	0			0
		5702.84	0			0
		5703.5	0			0
		5704.16	0			0
		5704.81	0			0
		5705.47	0			0
		5706.12	0			0
		5706.78	0			0
		5707.44	0			0
		5708.09	0			0
		5708.75	0			0
		5709.41	0			0
		5710.06	0			0
		5710.72	0			0
		5711.38	0			0
		5712.03	0			0
		5712.69	0			0
		5713.34	0			0
		5714	0			0
		5714.66	0			0
		5715.31	0			0
		5715.97	0			0
		5716.62	0			0
		5717.28	0			0
		5717.94	0			0
		5718.59	0			0
		5719.25	0			0
		5719.91	0			0
		5720.56	0			0
		5721.22	0			0.00258649
		5721.88	0			0.00775946
		5722.53	0			0.0232784
		5723.19	0			0.0543162
		5723.84	0			0.104753
		5724.5	0			0.162949
		5725.16	0			0.204332
		5725.81	0			0.213385
		5726.47	0			0.196573
		5727.12	0			0.174588
		5727.78	0			0.155189
		5728.44	0			0.140963
		5729.09	0			0.129324
		5729.75	0			0.121565
		5730.41	0			0.120272
		5731.06	0			0.125445
		5731.72	0			0.134497
		5732.38	0			0.144843
		5733.03	0			0.157776
		5733.69	0			0.179761
		5734.34	0			0.215972
		5735	0			0.267701
		5735.66	0			0.32719
		5736.31	0			0.38668
		5736.97	0			0.442289
		5737.62	0			0.487553
		5738.28	0			0.506951
		5738.94	0			0.483673
		5739.59	0			0.416424
		5740.25	0			0.337536
		5740.91	0			0.276754
		5741.56	0			0.23149
		5742.22	0			0.188813
		5742.88	0			0.146136
		5743.53	0			0.111219
		5744.19	0			0.0840608
		5744.84	0			0.0607824
		5745.5	0			0.042677
		5746.16	0			0.0284513
		5746.81	0			0.0193986
		5747.47	0			0.0142257
		5748.12	0			0.0103459
		5748.78	0			0.00646621
		5749.44	0			0.00517297
		5750.09	0			0.00258649
		5750.75	0			0.00258649
		5751.41	0			0.00129324
		5752.06	0			0.00129324
		5752.72	0			0.00129324
		5753.38	0			0
		5754.03	0			0
		5754.69	0			0
		5755.34	0			0
		5756	0.000269644			0
		5756.66	0.000808931			0
		5757.31	0.00134822			0
		5757.97	0.00161786			0
		5758.62	0.00161786			0
		5759.28	0.00134822			0
		5759.94	0.00134822			0
		5760.59	0.00161786			0.00129324
		5761.25	0.00242679			0.00129324
		5761.91	0.00323572			0.00387973
		5762.56	0.00377501			0.0090527
		5763.22	0.00377501			0.0155189
		5763.88	0.00350537			0.0206919
		5764.53	0.00269644			0.0245716
		5765.19	0.00161786			0.0258649
		5765.84	0.00107857			0.0297446
		5766.5	0.000539287			0.0349176
		5767.16	0.000269644			0.0439703
		5767.81	0.000269644			0.0569027
		5768.47	0			0.0672486
		5769.12	0			0.0698351
		5769.78	0			0.0659554
		5770.44	0			0.0620757
		5771.09	0			0.0633689
		5771.75	0			0.0711284
		5772.41	0			0.0801811
		5773.06	0			0.0827675
		5773.72	0			0.0711284
		5774.38	0			0.0517297
		5775.03	0			0.0336243
		5775.69	0			0.0245716
		5776.34	0			0.0258649
		5777	0			0.0323311
		5777.66	0			0.0400905
		5778.31	0			0.0465567
		5778.97	0			0.04785
		5779.62	0			0.0452635
		5780.28	0			0.0387973
		5780.94	0			0.0310378
		5781.59	0			0.0219851
		5782.25	0			0.0142257
		5782.91	0			0.0090527
		5783.56	0.000269644			0.00517297
		5784.22	0.000539287			0.00258649
		5784.88	0.0018875			0.00129324
		5785.53	0.00539287			0
		5786.19	0.0151			0
		5786.84	0.0380197			0
		5787.5	0.085477			0
		5788.16	0.165022			0
		5788.81	0.258049			0
		5789.47	0.318179			0.00129324
		5790.12	0.313865			0.00129324
		5790.78	0.258049			0.00129324
		5791.44	0.188481			0.00129324
		5792.09	0.133204			0.00258649
		5792.75	0.097611			0.00258649
		5793.41	0.0768484			0.00258649
		5794.06	0.066602			0.00258649
		5794.72	0.0660627			0.00258649
		5795.38	0.0752305			0.00258649
		5796.03	0.0978806			0.00387973
		5796.69	0.139675			0.00387973
		5797.34	0.200076			0.00387973
		5798	0.268835			0.00387973
		5798.66	0.331931			0.00387973
		5799.31	0.383703			0.00387973
		5799.97	0.421722			0.00387973
		5800.62	0.442755			0.00387973
		5801.28	0.447878			0.00387973
		5801.94	0.444103			0.00387973
		5802.59	0.434935			0.00258649
		5803.25	0.413903			0.00129324
		5803.91	0.376962			0.00129324
		5804.56	0.334628			0
		5805.22	0.303619			0
		5805.88	0.290676			0
		5806.53	0.29499			0
		5807.19	0.311438			0
		5807.84	0.319797			0
		5808.5	0.292563			0
		5809.16	0.225961			0
		5809.81	0.148034			0
		5810.47	0.0865556			0
		5811.12	0.0477269			0
		5811.78	0.0253465			0
		5812.44	0.0132125			0
		5813.09	0.00701073			0
		5813.75	0.00377501			0
		5814.41	0.00215715			0
		5815.06	0.00107857			0
		5815.72	0.000808931			0
		5816.38	0.000539287			0
		5817.03	0.000539287			0
		5817.69	0.00134822			0
		5818.34	0.00269644			0
		5819	0.00674109			0
		5819.66	0.0151			0
		5820.31	0.0299304			0
		5820.97	0.0493448			0
		5821.62	0.0668716			0
		5822.28	0.0757698			0
		5822.94	0.0757698			0
		5823.59	0.0719948			0
		5824.25	0.0687591			0
		5824.91	0.0674109			0
		5825.56	0.0687591			0
		5826.22	0.0714555			0
		5826.88	0.0719948			0
		5827.53	0.0682198			0
		5828.19	0.0622877			0
		5828.84	0.0568948			0
		5829.5	0.0539287			0
		5830.16	0.0552769			0
		5830.81	0.0633662			0
		5831.47	0.0784663			0
		5832.12	0.0957235			0
		5832.78	0.10624			0
		5833.44	0.103004			0
		5834.09	0.0870949			0
		5834.75	0.0660627			0
		5835.41	0.0479965			0
		5836.06	0.0353233			0
		5836.72	0.0261554			0
		5837.38	0.0186054			0
		5838.03	0.0118643			0
		5838.69	0.00674109			0
		5839.34	0.00323572			0
		5840	0.00134822			0
		5840.66	0.000539287			0
		5841.31	0.000269644			0
		5841.97	0			0
		5842.62	0			0
		5843.28	0			0
		5843.94	0			0
		5844.59	0			0
		5845.25	0			0
		5845.91	0			0
		5846.56	0			0
		5847.22	0			0
		5847.88	0			0
		5848.53	0			0
		5849.19	0			0
		5849.84	0			0
		5850.5	0			0
		5851.16	0			0
		5851.81	0			0
		5852.47	0			0
		5853.12	0			0
		5853.78	0			0
		5854.44	0			0
		5855.09	0			0
		5855.75	0			0
		5856.41	0			0
		5857.06	0			0
		5857.72	0			0
		5858.38	0			0
		5859.03	0			0
		5859.69	0			0
		5860.34	0			0
		5861	0			0
		5861.66	0			0
		5862.31	0			0
		5862.97	0			0
		5863.62	0			0
		5864.28	0			0
		5864.94	0			0
		5865.59	0			0
		5866.25	0			0
		5866.91	0			0.00129324
		5867.56	0			0.00129324
		5868.22	0			0.00129324
		5868.88	0			0.00129324
		5869.53	0			0.00258649
		5870.19	0			0.00387973
		5870.84	0			0.00517297
		5871.5	0			0.00646621
		5872.16	0			0.00775946
		5872.81	0			0.0090527
		5873.47	0			0.0090527
		5874.12	0			0.0090527
		5874.78	0			0.0090527
		5875.44	0			0.0090527
		5876.09	0			0.00775946
		5876.75	0			0.00775946
		5877.41	0			0.00775946
		5878.06	0			0.00646621
		5878.72	0			0.00517297
		5879.38	0			0.00517297
		5880.03	0			0.00517297
		5880.69	0			0.00517297
		5881.34	0			0.00517297
		5882	0			0.00387973
		5882.66	0			0.00387973
		5883.31	0			0.00258649
		5883.97	0			0.00258649
		5884.62	0			0.00258649
		5885.28	0			0.00258649
		5885.94	0			0.00258649
		5886.59	0			0.00258649
		5887.25	0			0.00258649
		5887.91	0			0.00258649
		5888.56	0			0.00258649
		5889.22	0			0.00258649
		5889.88	0			0.00258649
		5890.53	0			0.00258649
		5891.19	0			0.00258649
		5891.84	0			0.00258649
		5892.5	0			0.00258649
		5893.16	0			0.00258649
		5893.81	0			0.00129324
		5894.47	0			0.00129324
		5895.12	0			0
		5895.78	0			0
		5896.44	0			0
		5897.09	0			0
		5897.75	0			0
		5898.41	0			0
		5899.06	0			0
		5899.72	0			0
		5900.38	0			0
		5901.03	0			0
		5901.69	0			0
		5902.34	0			0
		5903	0			0
		5903.66	0			0
		5904.31	0			0
		5904.97	0			0
		5905.62	0			0
		5906.28	0			0
		5906.94	0			0
		5907.59	0			0
		5908.25	0			0
		5908.91	0			0
		5909.56	0			0
		5910.22	0			0
		5910.88	0			0
		5911.53	0			0
		5912.19	0			0
		5912.84	0			0
		5913.5	0			0
		5914.16	0			0
		5914.81	0			0
		5915.47	0			0
		5916.12	0			0
		5916.78	0			0
		5917.44	0			0
		5918.09	0			0
		5918.75	0			0
		5919.41	0			0
		5920.06	0			0
		5920.72	0			0
		5921.38	0			0
		5922.03	0.000539287			0
		5922.69	0.00161786			0
		5923.34	0.00485358			0
		5924	0.0115947			0.00129324
		5924.66	0.0218411			0.00129324
		5925.31	0.0315483			0.00129324
		5925.97	0.0355929			0.00258649
		5926.62	0.0328965			0.00258649
		5927.28	0.0264251			0.00258649
		5927.94	0.019684			0.00387973
		5928.59	0.0134822			0.00387973
		5929.25	0.00943752			0.00387973
		5929.91	0.00674109			0.00387973
		5930.56	0.00512323			0.00387973
		5931.22	0.00377501			0.00517297
		5931.88	0.00269644			0.00517297
		5932.53	0.0018875			0.00646621
		5933.19	0.00161786			0.0090527
		5933.84	0.00161786			0.0129324
		5934.5	0.0018875			0.0181054
		5935.16	0.00215715			0.0245716
		5935.81	0.00215715			0.0323311
		5936.47	0.0018875			0.042677
		5937.12	0.00134822			0.0543162
		5937.78	0.00107857			0.0659554
		5938.44	0.000808931			0.0750081
		5939.09	0.000539287			0.0814743
		5939.75	0.000539287			0.0866473
		5940.41	0.000269644			0.0879405
		5941.06	0.000269644			0.0814743
		5941.72	0.000269644			0.0724216
		5942.38	0.000269644			0.0620757
		5943.03	0.000269644			0.0517297
		5943.69	0.000269644			0.0400905
		5944.34	0.000269644			0.0271581
		5945	0.000269644			0.0168122
		5945.66	0			0.0116392
		5946.31	0			0.0103459
		5946.97	0			0.00775946
		5947.62	0			0.00646621
		5948.28	0			0.00517297
		5948.94	0			0.00387973
		5949.59	0			0.00129324
		5950.25	0			0.00129324
		5950.91	0			0
		5951.56	0			0
		5952.22	0			0
		5952.88	0			0
		5953.53	0			0
		5954.19	0.000269644			0
		5954.84	0.000808931			0
		5955.5	0.00161786			0
		5956.16	0.00296608			0
		5956.81	0.0043143			0
		5957.47	0.00647144			0
		5958.12	0.0102465			0
		5958.78	0.0175268			0
		5959.44	0.0318179			0
		5960.09	0.0585126			0
		5960.75	0.108666			0
		5961.41	0.19684			0
		5962.06	0.321415			0
		5962.72	0.444373			0
		5963.38	0.509626			0
		5964.03	0.488324			0
		5964.69	0.404465			0
		5965.34	0.303888			0
		5966	0.213018			0
		5966.66	0.139406			0
		5967.31	0.0873645			0
		5967.97	0.0563555			0
		5968.62	0.0412555			0
		5969.28	0.0350537			0
		5969.94	0.0323572			0
		5970.59	0.0296608			0
		5971.25	0.0256161			0
		5971.91	0.0202233			0.00129324
		5972.56	0.0151			0.00129324
		5973.22	0.011325			0.00258649
		5973.88	0.00862859			0.00387973
		5974.53	0.00728038			0.00517297
		5975.19	0.0062018			0.00646621
		5975.84	0.00539287			0.00517297
		5976.5	0.0043143			0.00387973
		5977.16	0.00323572			0.00258649
		5977.81	0.00215715			0.00129324
		5978.47	0.00161786			0.00129324
		5979.12	0.00107857			0.00129324
		5979.78	0.000539287			0.00129324
		5980.44	0.000269644			0.00129324
		5981.09	0.000269644			0
		5981.75	0			0
		5982.41	0			0
		5983.06	0			0
		5983.72	0			0
		5984.38	0			0
		5985.03	0			0
		5985.69	0			0
		5986.34	0			0
		5987	0			0
		5987.66	0			0
		5988.31	0			0
		5988.97	0			0
		5989.62	0			0
		5990.28	0.000269644			0
		5990.94	0.000269644			0
		5991.59	0.000539287			0
		5992.25	0.00107857			0
		5992.91	0.00134822			0
		5993.56	0.0018875			0
		5994.22	0.00242679			0
		5994.88	0.00269644			0
		5995.53	0.00269644			0
		5996.19	0.00296608			0
		5996.84	0.00323572			0
		5997.5	0.00296608			0
		5998.16	0.00269644			0
		5998.81	0.0018875			0
		5999.47	0.00134822			0
		6000.12	0.000808931			0
		6000.78	0.000539287			0
		6001.44	0.000269644			0
		6002.09	0.000269644			0
		6002.75	0.000269644			0
		6003.41	0			0
		6004.06	0			0
		6004.72	0			0
		6005.38	0.000269644			0
		6006.03	0.000269644			0
		6006.69	0.000269644			0
		6007.34	0.000539287			0
		6008	0.000808931			0
		6008.66	0.000539287			0
		6009.31	0.000539287			0
		6009.97	0.000269644			0
		6010.62	0			0
		6011.28	0			0
		6011.94	0			0
		6012.59	0			0
		6013.25	0			0
		6013.91	0			0
		6014.56	0			0
		6015.22	0			0
		6015.88	0			0
		6016.53	0			0
		6017.19	0			0
		6017.84	0			0
		6018.5	0			0
		6019.16	0			0
		6019.81	0			0
		6020.47	0			0
		6021.12	0			0
		6021.78	0			0
		6022.44	0			0
		6023.09	0			0
		6023.75	0			0
		6024.41	0			0
		6025.06	0			0
		6025.72	0			0
		6026.38	0			0
		6027.03	0			0
		6027.69	0			0
		6028.34	0			0
		6029	0			0
		6029.66	0			0.00129324
		6030.31	0			0.00129324
		6030.97	0			0.00129324
		6031.62	0			0.00129324
		6032.28	0			0.00258649
		6032.94	0			0.00129324
		6033.59	0			0.00129324
		6034.25	0			0.00129324
		6034.91	0			0.00129324
		6035.56	0			0.00129324
		6036.22	0			0.00129324
		6036.88	0			0
		6037.53	0			0
		6038.19	0			0
		6038.84	0			0
		6039.5	0			0
		6040.16	0			0
		6040.81	0			0
		6041.47	0			0
		6042.12	0			0
		6042.78	0			0
		6043.44	0			0
		6044.09	0			0
		6044.75	0			0
		6045.41	0			0
		6046.06	0			0
		6046.72	0			0
		6047.38	0			0
		6048.03	0			0
		6048.69	0			0
		6049.34	0			0
		6050	0			0
		6050.66	0			0
		6051.31	0			0
		6051.97	0			0
		6052.62	0			0
		6053.28	0			0
		6053.94	0			0
		6054.59	0			0
		6055.25	0			0
		6055.91	0			0
		6056.56	0			0
		6057.22	0			0
		6057.88	0			0
		6058.53	0			0
		6059.19	0			0
		6059.84	0			0
		6060.5	0			0
		6061.16	0			0
		6061.81	0			0
		6062.47	0			0
		6063.12	0			0
		6063.78	0			0.00129324
		6064.44	0			0.00129324
		6065.09	0			0.00258649
		6065.75	0			0.00258649
		6066.41	0			0.00387973
		6067.06	0			0.00387973
		6067.72	0			0.00387973
		6068.38	0			0.00258649
		6069.03	0			0.00258649
		6069.69	0			0.00129324
		6070.34	0			0.00129324
		6071	0			0.00129324
		6071.66	0			0.00129324
		6072.31	0			0
		6072.97	0			0
		6073.62	0			0
		6074.28	0			0
		6074.94	0			0
		6075.59	0			0
		6076.25	0			0
		6076.91	0			0.00129324
		6077.56	0			0.00129324
		6078.22	0			0.00129324
		6078.88	0			0.00258649
		6079.53	0.000269644			0.00387973
		6080.19	0.000269644			0.00517297
		6080.84	0.000269644			0.00517297
		6081.5	0.000539287			0.00646621
		6082.16	0.00134822			0.00646621
		6082.81	0.00269644			0.00646621
		6083.47	0.00458394			0.00517297
		6084.12	0.00674109			0.00387973
		6084.78	0.00835895			0.00387973
		6085.44	0.00970717			0.00258649
		6086.09	0.0107857			0.00258649
		6086.75	0.011325			0.00129324
		6087.41	0.0107857			0.00129324
		6088.06	0.00970717			0.00129324
		6088.72	0.00835895			0.00129324
		6089.38	0.0062018			0
		6090.03	0.00404465			0
		6090.69	0.00215715			0
		6091.34	0.00107857			0
		6092	0.000539287			0
		6092.66	0.000269644			0
		6093.31	0			0
		6093.97	0			0
		6094.62	0			0
		6095.28	0			0
		6095.94	0			0
		6096.59	0			0
		6097.25	0			0
		6097.91	0			0
		6098.56	0			0
		6099.22	0			0
		6099.88	0			0
		6100.53	0			0
		6101.19	0			0
		6101.84	0			0
		6102.5	0			0
		6103.16	0			0
		6103.81	0			0
		6104.47	0			0
		6105.12	0			0
		6105.78	0			0
		6106.44	0			0
		6107.09	0			0
		6107.75	0			0
		6108.41	0			0
		6109.06	0			0
		6109.72	0			0
		6110.38	0			0
		6111.03	0			0
		6111.69	0.000269644			0
		6112.34	0.000808931			0
		6113	0.00134822			0
		6113.66	0.00215715			0
		6114.31	0.00269644			0
		6114.97	0.00350537			0
		6115.62	0.00458394			0
		6116.28	0.00566251			0
		6116.94	0.00566251			0
		6117.59	0.00485358			0
		6118.25	0.00350537			0
		6118.91	0.00242679			0
		6119.56	0.00134822			0
		6120.22	0.00107857			0
		6120.88	0.000808931			0
		6121.53	0.00107857			0
		6122.19	0.00134822			0
		6122.84	0.0018875			0
		6123.5	0.00242679			0
		6124.16	0.00323572			0
		6124.81	0.00404465			0
		6125.47	0.00485358			0
		6126.12	0.00539287			0
		6126.78	0.00539287			0
		6127.44	0.00512323			0
		6128.09	0.00512323			0
		6128.75	0.00512323			0
		6129.41	0.00485358			0
		6130.06	0.00377501			0
		6130.72	0.00269644			0
		6131.38	0.00161786			0
		6132.03	0.00107857			0
		6132.69	0.00107857			0
		6133.34	0.00134822			0
		6134	0.00161786			0
		6134.66	0.00242679			0
		6135.31	0.00323572			0
		6135.97	0.00485358			0
		6136.62	0.00674109			0
		6137.28	0.00889824			0
		6137.94	0.00970717			0
		6138.59	0.00943752			0
		6139.25	0.00835895			0
		6139.91	0.00781966			0
		6140.56	0.00808931			0
		6141.22	0.00808931			0
		6141.88	0.00701073			0
		6142.53	0.00539287			0
		6143.19	0.00377501			0
		6143.84	0.00269644			0
		6144.5	0.00215715			0
		6145.16	0.00161786			0
		6145.81	0.00107857			0
		6146.47	0.000808931			0
		6147.12	0.000808931			0
		6147.78	0.00134822			0
		6148.44	0.00215715			0
		6149.09	0.00323572			0
		6149.75	0.0043143			0
		6150.41	0.00512323			0
		6151.06	0.00539287			0
		6151.72	0.00512323			0
		6152.38	0.00485358			0
		6153.03	0.00458394			0
		6153.69	0.0043143			0
		6154.34	0.0043143			0
		6155	0.00404465			0
		6155.66	0.00350537			0
		6156.31	0.00323572			0
		6156.97	0.00296608			0
		6157.62	0.00269644			0
		6158.28	0.0018875			0
		6158.94	0.00107857			0
		6159.59	0.000539287			0
		6160.25	0.000269644			0
		6160.91	0			0
		6161.56	0			0
		6162.22	0			0
		6162.88	0			0
		6163.53	0			0
		6164.19	0			0
		6164.84	0			0
		6165.5	0			0
		6166.16	0			0
		6166.81	0			0
		6167.47	0			0
		6168.12	0.000269644			0
		6168.78	0.000269644			0
		6169.44	0.000539287			0
		6170.09	0.000539287			0
		6170.75	0.000539287			0
		6171.41	0.000539287			0
		6172.06	0.000539287			0
		6172.72	0.000539287			0
		6173.38	0.000269644			0
		6174.03	0.000269644			0
		6174.69	0.000269644			0
		6175.34	0.000269644			0
		6176	0			0
		6176.66	0			0
		6177.31	0			0
		6177.97	0			0
		6178.62	0			0
		6179.28	0			0
		6179.94	0			0
		6180.59	0			0
		6181.25	0			0
		6181.91	0			0
		6182.56	0			0
		6183.22	0			0
		6183.88	0			0
		6184.53	0			0
		6185.19	0			0
		6185.84	0			0
		6186.5	0			0
		6187.16	0			0
		6187.81	0			0
		6188.47	0			0
		6189.12	0			0
		6189.78	0			0
		6190.44	0			0
		6191.09	0			0
		6191.75	0			0
		6192.41	0			0
		6193.06	0			0
		6193.72	0			0
		6194.38	0			0
		6195.03	0			0
		6195.69	0			0
		6196.34	0			0
		6197	0			0
		6197.66	0			0
		6198.31	0			0
		6198.97	0			0.00129324
		6199.62	0			0.00129324
		6200.28	0			0.00129324
		6200.94	0			0.00129324
		6201.59	0			0.00258649
		6202.25	0			0.00258649
		6202.91	0			0.00258649
		6203.56	0			0.00129324
		6204.22	0			0.00129324
		6204.88	0			0.00129324
		6205.53	0			0.00129324
		6206.19	0			0.00129324
		6206.84	0			0.00129324
		6207.5	0			0.00129324
		6208.16	0			0.00129324
		6208.81	0			0.00129324
		6209.47	0			0.00129324
		6210.12	0			0.00129324
		6210.78	0			0.00129324
		6211.44	0			0.00129324
		6212.09	0			0.00258649
		6212.75	0			0.00387973
		6213.41	0			0.00517297
		6214.06	0			0.00775946
		6214.72	0			0.0090527
		6215.38	0			0.0103459
		6216.03	0			0.0103459
		6216.69	0			0.0090527
		6217.34	0			0.0090527
		6218	0			0.00775946
		6218.66	0			0.00646621
		6219.31	0			0.00646621
		6219.97	0			0.00517297
		6220.62	0			0.00517297
		6221.28	0			0.00517297
		6221.94	0			0.00387973
		6222.59	0			0.00258649
		6223.25	0			0.00129324
		6223.91	0			0.00129324
		6224.56	0			0.00129324
		6225.22	0			0
		6225.88	0			0
		6226.53	0			0
		6227.19	0			0
		6227.84	0			0
		6228.5	0			0
		6229.16	0			0
		6229.81	0			0
		6230.47	0			0
		6231.12	0			0
		6231.78	0			0
		6232.44	0			0
		6233.09	0			0
		6233.75	0.000269644			0
		6234.41	0.000539287			0
		6235.06	0.000808931			0
		6235.72	0.00134822			0
		6236.38	0.00161786			0
		6237.03	0.00215715			0
		6237.69	0.00269644			0
		6238.34	0.00404465			0
		6239	0.0062018			0
		6239.66	0.00970717			0
		6240.31	0.0151			0
		6240.97	0.0221108			0
		6241.62	0.0304697			0
		6242.28	0.0407162			0
		6242.94	0.0528501			0
		6243.59	0.0684895			0
		6244.25	0.0897913			0
		6244.91	0.118104			0
		6245.56	0.151			0
		6246.22	0.178504			0
		6246.88	0.187942			0
		6247.53	0.175538			0
		6248.19	0.150461			0
		6248.84	0.125115			0
		6249.5	0.103813			0
		6250.16	0.085477			0
		6250.81	0.0676805			0
		6251.47	0.0496144			0
		6252.12	0.0334358			0
		6252.78	0.0213018			0
		6253.44	0.0140215			0.00129324
		6254.09	0.0105161			0.00129324
		6254.75	0.00943752			0.00129324
		6255.41	0.00916788			0.00258649
		6256.06	0.00862859			0.00258649
		6256.72	0.00728038			0.00258649
		6257.38	0.00539287			0.00387973
		6258.03	0.00323572			0.00258649
		6258.69	0.00161786			0.00258649
		6259.34	0.000808931			0.00129324
		6260	0.000269644			0.00129324
		6260.66	0.000269644			0.00129324
		6261.31	0			0.00129324
		6261.97	0			0.00129324
		6262.62	0			0.00129324
		6263.28	0			0.00129324
		6263.94	0			0.00129324
		6264.59	0			0.00129324
		6265.25	0			0.00129324
		6265.91	0			0.00129324
		6266.56	0			0
		6267.22	0			0
		6267.88	0			0
		6268.53	0			0
		6269.19	0			0
		6269.84	0			0
		6270.5	0			0
		6271.16	0			0
		6271.81	0			0
		6272.47	0			0
		6273.12	0			0
		6273.78	0			0
		6274.44	0			0
		6275.09	0			0
		6275.75	0			0
		6276.41	0			0
		6277.06	0			0
		6277.72	0			0
		6278.38	0			0
		6279.03	0			0
		6279.69	0			0
		6280.34	0			0
		6281	0			0
		6281.66	0			0
		6282.31	0			0
		6282.97	0			0
		6283.62	0			0
		6284.28	0			0
		6284.94	0			0
		6285.59	0			0
		6286.25	0			0
		6286.91	0			0
		6287.56	0			0
		6288.22	0			0
		6288.88	0			0
		6289.53	0			0
		6290.19	0			0
		6290.84	0			0
		6291.5	0			0
		6292.16	0			0
		6292.81	0			0
		6293.47	0			0
		6294.12	0			0
		6294.78	0			0
		6295.44	0			0
		6296.09	0			0
		6296.75	0			0
		6297.41	0			0
		6298.06	0			0
		6298.72	0			0
		6299.38	0			0
		6300.03	0			0
		6300.69	0			0
		6301.34	0			0
		6302	0			0
		6302.66	0			0
		6303.31	0			0
		6303.97	0			0
		6304.62	0			0
		6305.28	0			0
		6305.94	0			0
		6306.59	0			0
		6307.25	0			0
		6307.91	0			0
		6308.56	0			0
		6309.22	0			0
		6309.88	0			0
		6310.53	0			0
[truncated: 142,765 more rows]
