# Supplementary material for: 3-Mercaptopyruvate sulfur transferase is a protein persulfidase
Source: Nat Chem Biol. 2023 Feb 2;19(4):507–17. doi: 10.1038/s41589-022-01244-8 (PMC10060159; doi:10.1038/s41589-022-01244-8)
Supplement: Source Data Extended Data Fig. 6 — roGFP2 OxD values (Extended Data Fig. 6a–e). [file 41589_2022_1244_MOESM14_ESM.xlsx]

## Sheet: 6a
			SSP4 fluorescence (relative fluorescence units)
			TUM1 + 3MP supernatant		TUM1 + 3MP beads		TUM1 + 3MP supernatant control		TUM1 + 3MP beads control
		t (min)	Replica 1	Replica 2	Replica 1	Replica 2	Replica 1	Replica 2	Replica 1	Replica 2
		0	1167	1042	1042	976	1277	1005	1133	1008
		1.23333	1181	1076	1031	969	1294	988	1170	1023
		2.46667	1189	1058	1061	1004	1342	983	1208	1075
		3.7	1213	1071	1081	990	1327	978	1203	1078
		4.93333	1190	1050	1076	1013	1339	1030	1213	1065
		6.16667	1231	1058	3053	3385	1358	1021	4657	3640
		7.4	1212	1097	2709	2624	1362	999	2774	2877
		8.63333	1266	1074	2668	2905	1356	1032	2917	3126
Add supernatant/beads		9.86667	1257	1117	2788	2978	1369	1041	3144	3268
		11.1	1258	1095	2830	2930	1389	1031	3184	3171
		12.3333	3518	2942	54119	77754	3138	2554	6533	5904
		13.5667	3556	3311	66170	98196	3248	2925	4698	4977
		14.8	4002	3797	74973	92768	2843	2515	4959	5165
		16.0333	4226	3972	84924	91956	2936	2577	5032	5256
		17.2667	4510	4210	101463	104697	3021	2616	5069	5328
		18.5	7695	7474	116971	117507	4927	4836	5142	5278
		19.7333	7854	7445	131693	125717	5019	4630	5056	5400
		20.9667	7570	7075	138596	129884	4453	4021	5038	5291
		22.2	7128	6725	140442	132239	4528	4027	5160	5338
		26.7667	7050	6575	143973	133882	4604	4075	5166	5375
		28	7110	6650	144747	132669	4643	4173	5141	5297
		29.2333	7213	6692	144390	135198	4586	4212	5189	5392
		30.4667	7243	6737	147094	139122	4668	4177	5178	5316
		31.7	7253	6841	147950	137057	4616	4239	5177	5452
		36.7167	7209	6903	150293	139192	4634	4242	5178	5389
		37.95	7276	6797	149706	140255	4657	4181	5089	5425
		39.1833	7350	6800	151587	139730	4690	4208	5242	5419
		40.4167	7285	6714	154910	139402	4641	4267	5225	5466
		41.65	7268	6783	154548	141489	4687	4248	5261	5441
		42.8833	7363	6723	153685	140639	4663	4294	5305	5519
		44.1167	7303	6810	154726	141146	4619	4243	5257	5477
		45.35	7427	6967	154481	142394	4620	4273	5218	5408
		46.6	7425	6934	154597	141496	4707	4275	5301	5473
		47.8333	7506	6798	157262	144162	4677	4316	5211	5461
		49.0667	7537	6790	156552	144284	4689	4314	5271	5484
		50.3	7427	6858	157290	145145	4777	4288	5263	5517

## Sheet: 6b
			SSP4 fluorescence (relative fluorescence units)
			Tum1+ Na2S		Tum1 + 3MP + Na2S		Tum1+ Na2S control?		Tum1 + 3MP + Na2S control?
		t (min)	Replica 1	Replica 2	Replica 1	Replica 2	Replica 1	Replica 2	Replica 1	Replica 2
		0	1042	1001	1039	1042	1267	1122	1171	1089
		1.23333	1048	989	1075	1089	1264	1149	1185	1118
		2.46667	1068	1007	1098	1096	1291	1121	1187	1140
		3.7	1056	1021	1139	1104	1305	1137	1216	1132
		4.93333	1092	1003	1169	1126	1297	1136	1198	1131
		6.16667	2946	3301	3448	3556	1320	1164	1231	1187
		7.4	2896	2403	2798	2917	1298	1191	1228	1150
		8.63333	2888	2597	2736	2777	1337	1178	1235	1176
Add supernatant/beads		9.86667	3014	2673	2891	2881	1306	1165	1283	1199
		11.1	2956	2701	2889	2853	1352	1220	1239	1210
		12.3333	4486	4234	71263	62849	2506	1771	3368	3439
		13.5667	4860	4662	68541	62720	2490	2106	3581	3650
		14.8	5062	4655	69284	60774	2690	2466	3825	3955
		16.0333	5005	4751	78566	68667	2866	2680	4113	4133
		17.2667	5027	4768	97867	76120	2932	2758	4261	4195
		18.5	5058	4677	114842	87837	4930	4795	6206	5159
		19.7333	4968	4691	123774	105033	4935	5014	7454	5751
		20.9667	5043	4746	123939	117428	4808	4883	6795	6068
		22.2	5034	4758	124500	124203	4625	4678	6392	6099
		26.7667	5111	4782	129345	126123	4638	4639	6322	6292
		28	5073	4772	134009	128282	4645	4563	6414	6405
		29.2333	5072	4657	134027	131035	4735	4635	6531	6444
		30.4667	5157	4823	134046	130977	4655	4668	6518	6342
		31.7	5165	4784	136083	132531	4671	4742	6514	6410
		36.7167	5120	4849	138339	134324	4634	4709	6441	6395
		37.95	5246	4793	138759	137368	4665	4638	6419	6529
		39.1833	5186	4901	138655	139100	4649	4710	6608	6442
		40.4167	5242	4897	141080	140565	4757	4681	6546	6431
		41.65	5124	4941	140515	141658	4750	4735	6610	6668
		42.8833	5246	4854	144824	141199	4748	4716	6600	6633
		44.1167	5251	4828	141829	142886	4730	4745	6544	6469
		45.35	5176	4831	140670	141794	4813	4724	6676	6505
		46.6	5196	4879	142179	141206	4815	4756	6729	6485
		47.8333	5224	4895	142443	141919	4780	4815	6770	6647
		49.0667	5287	4883	144489	141598	4772	4789	6618	6521
		50.3	5209	4835	145177	143855	4733	4767	6696	6550

## Sheet: 6c
			SSP4 fluorescence (relative fluorescence units)
			SN		Beads
		t (min)	Replica 1	Replica 2	Replica 1	Replica 2
		0	2174	1105	989	998
		1.23333	2194	1096	1034	996
		2.46667	2238	1140	1041	1005
		3.7	2267	1150	1049	1019
		4.93333	2245	1123	1061	1035
		6.16667	2253	1136	3853	3334
		7.4	2288	1127	2721	2581
		8.63333	2313	1142	2654	2794
		9.86667	2343	1162	2757	2895
Add supernatant/beads		11.1	2377	1183	2767	2881
		12.3333	4392	2724	6662	5629
		13.5667	5044	3197	7053	6212
		14.8	5431	3605	7194	6470
		16.0333	5939	3874	7235	6653
		17.2667	6404	4222	7366	6717
		18.5	9357	8690	7776	6950
		19.7333	10430	8520	8370	7291
		20.9667	11516	7965	8991	7995
		22.2	11498	7537	9156	8491
		26.7667	11260	7578	9382	8860
		28	11460	7787	9597	9150
		29.2333	11402	7919	9656	9350
		30.4667	11625	7934	9936	9707
		31.7	11853	8190	10021	10013
		36.7167	11953	8224	10073	10267
		37.95	12033	8450	10424	10426
		39.1833	12160	8545	10471	10365
		40.4167	12402	8556	10629	10645
		41.65	12477	8614	10964	10673
		42.8833	12550	8875	10962	10946
		44.1167	12653	8776	10925	11296
		45.35	12957	9052	10905	11597
		46.6	13070	9221	11073	11405
		47.8333	12990	9155	11183	11485
		49.0667	13207	9391	11234	11532
		50.3	13177	9514	11376	11685

## Sheet: 6d
			SSP4 fluorescence (relative fluorescence units)
			SN		Beads
		t (min)	Replica 1	Replica 2	Replica 1	Replica 2
		0	1226	1322	1185	1071
		1.23333	1264	1361	1208	1068
		2.46667	1224	1339	1160	1061
		3.7	1213	1337	1205	1096
		4.93333	1229	1347	1185	1108
		6.16667	1245	1339	3783	3115
		7.4	1244	1384	2958	2719
		8.63333	1274	1351	2795	2878
		9.86667	1272	1372	2962	3021
Add supernatant/beads		11.1	1316	1425	2989	2962
		12.3333	3468	3127	6136	6223
		13.5667	3360	3589	7436	7450
		14.8	3479	3879	7841	7567
		16.0333	3902	4137	7882	8014
		17.2667	4207	4405	7735	8362
		18.5	6705	6440	8061	9072
		19.7333	7599	7479	8294	10369
		20.9667	7707	8164	8628	10595
		22.2	7627	8427	8908	10446
		26.7667	7536	8549	9265	10529
		28	7551	8129	9502	10578
		29.2333	7784	8183	9575	10899
		30.4667	7939	8290	9773	11289
		31.7	8114	8382	10114	11618
		36.7167	8246	8544	10251	11759
		37.95	8432	8835	10519	11838
		39.1833	8416	8757	10575	12121
		40.4167	8549	8810	10636	12067
		41.65	8753	8935	10958	12123
		42.8833	8799	9084	11044	12413
		44.1167	9049	9172	11040	12333
		45.35	9042	9383	11147	12432
		46.6	9194	9546	11428	12392
		47.8333	9433	9504	11434	12283
		49.0667	9420	9584	11611	12534
		50.3	9551	9642	11826	12443

## Sheet: 6e
			Tum1-roGFP2 OxD values
			3MP + Na2S supernatant		3MP + Na2S beads
		Time, min	Replica 1	Replica 2	Replica 1	Replica 2
		0	0.039403	0.039712	0.045453	0.048356
		0.366667	0.098753	0.032904	0.03815	0.044924
		0.733333	0.168255	0.036354	0.035827	0.048042
		1.86667	0.161268	0.035597	0.042835	0.042871
		2.23333	0.178175	0.036111	0.042136	0.045493
		2.6	0.224619	0.035687	0.037028	0.046221
		2.96667	0.434193	0.033562	0.047316	0.05018
		3.35	0.268109	0.037222	0.056888	0.042142
		3.71667	0.249297	0.034592	0.040465	0.048489
		4.08333	0.306572	0.039464	0.039596	0.043815
		4.45	0.239792	0.03912	0.050363	0.054337
		4.83333	0.204606	0.038624	0.045323	0.050046
		5.2	0.291375	0.04145	0.039165	0.056717
		5.56667	0.233362	0.042496	0.043025	0.051271
		5.93333	0.134044	0.043207	0.042634	0.057039
		6.3	0.100275	0.031748	0.042179	0.052803
		6.68333	0.044879	0.051158	0.042946	0.046662
		7.05	0.042899	0.04594	0.049038	0.045433
		7.41667	0.079019	0.038479	0.05355	0.044494
Add supernatant/beads		7.78333	0.103892	0.043022	0.053876	0.057784
		8.16667	0.046511	0.053022	0.393429	0.611292
		8.53333	0.067707	0.072151	0.549853	0.709189
		8.9	0.072653	0.09493	0.618903	0.693814
		9.26667	0.07205	0.09565	0.662517	0.728966
		9.65	0.0836	0.103642	0.723777	0.782526
		10.0167	0.086298	0.109284	0.753167	0.81098
		10.3833	0.093814	0.121533	0.799419	0.830244
		10.75	0.100147	0.119919	0.831359	0.845315
		11.1167	0.101031	0.124482	0.850038	0.866782
		11.5	0.10497	0.132762	0.849615	0.872092
		11.8667	0.114293	0.140593	0.842277	0.886047
		12.2333	0.102738	0.134288	0.840974	0.90158
		12.6	0.110129	0.144014	0.8513	0.911461
		12.9833	0.109158	0.133404	0.848156	0.915542
		13.35	0.117152	0.135691	0.828764	0.919413
		13.7167	0.111448	0.139556	0.813125	0.93184
		14.0833	0.116805	0.132361	0.806439	0.942697
		14.45	0.126462	0.145489	0.826985	0.942354
		14.8333	0.127074	0.153311	0.839693	0.935762
		15.2	0.126064	0.149989	0.84248	0.934975
		15.5667	0.158115	0.151184	0.86207	0.946538
		15.9333	0.23685	0.1577	0.864696	0.944376
		16.3167	0.261699	0.157449	0.867848	0.946607
		16.6833	0.252813	0.16212	0.880306	0.955854
		17.05	0.26344	0.159426	0.887142	0.951672
		17.4167	0.274908	0.155661	0.896235	0.964376
		19.5333	0.273446	0.159641	0.901184	0.946487
		19.9	0.297526	0.158386	0.899293	0.93688
		20.2667	0.291396	0.161533	0.921946	0.961159
